# Supplementary material for: Short-Chain Fatty Acids Modulate Healthy Gut Microbiota Composition and Functional Potential
Source: Curr Microbiol. 2022 Mar 14;79(5):128. doi: 10.1007/s00284-022-02825-5 (PMC8921067; doi:10.1007/s00284-022-02825-5)
Supplement: Supplementary file 1 — Supplementary file1 (XLSX 212 kb) [file 284_2022_2825_MOESM1_ESM.xlsx]

## Sheet: Table S1
Variables	Mean Control	SD Control	Quantile 25% Control	Quantile 75% Control	Total data points Control	Mean Acetate	SD Acetate	Quantile 25% Acetate	Quantile 75% Acetate	Total data points Acetate	Mann Whitney test p-value	T-test p-value	Proportion in Control	Proportion in Acetate	Proportion test p-value
Acidaminococcus	0.000469958	0.000548947	0	0.000889191	4	0.0101873	0.00808252	0.00621773	0.0114616	4	0.029401	0.0951706	50	100	0.414216
Acidaminococcus.intestini	0.000469958	0.000548947	0	0.000889191	4	0.0101873	0.00808252	0.00621773	0.0114616	4	0.029401	0.0951706	50	100	0.414216
Alistipes.onderdonkii	4.24753e-05	8.49507e-05	0	4.24753e-05	4	0.000634411	0.000382993	0.000424513	0.000716376	4	0.0265187	0.050413	25	100	0.144127
B2	0.665603	0.0245281	0.651412	0.669184	4	0.810882	0.0484098	0.776945	0.848062	4	0.0285714	0.0043331	100	100	NA
B9	0.576727	0.0400835	0.571946	0.599654	4	0.713212	0.037109	0.700457	0.73197	4	0.0285714	0.00250106	100	100	NA
Bacteroides.xylanisolvens	0.0012048	0.000252743	0.00107116	0.00136281	4	0.000782686	6.9103e-05	0.000749098	0.000807071	4	0.0285714	0.039866	100	100	NA
Barnesiella	0.000164951	1.50492e-05	0.000157076	0.00017171	4	0.0011727	0.000774675	0.000770928	0.00120486	4	0.0285714	0.0802268	100	100	NA
Barnesiella.intestinihominis	0.000115431	8.17091e-05	8.82101e-05	0.000166063	4	0.00116336	0.000764591	0.000767782	0.00119865	4	0.0285714	0.0704331	75	100	1
Barnesiellaceae	0.000164951	1.50492e-05	0.000157076	0.00017171	4	0.0011727	0.000774675	0.000770928	0.00120486	4	0.0285714	0.0802268	100	100	NA
Bifidobacteriaceae	0.000182142	0.000122081	0.000173418	0.000242819	4	0.00156686	0.000758704	0.00117939	0.00198606	4	0.0285714	0.0337496	75	100	1
Bifidobacterium	0.000182142	0.000122081	0.000173418	0.000242819	4	0.00156686	0.000758704	0.00117939	0.00198606	4	0.0285714	0.0337496	75	100	1
Bifidobacterium.adolescentis	0.000140301	0.000101657	0.000104635	0.000197784	4	0.00142781	0.000800042	0.0011387	0.00169099	4	0.0285714	0.0474549	75	100	1
Bilophila	0.00215612	8.74982e-05	0.00211489	0.00218786	4	0.000390378	0.000284623	0.000296012	0.000538564	4	0.0285714	0.000545501	100	75	1
Bilophila.wadsworthia	0.00215612	8.74982e-05	0.00211489	0.00218786	4	0.000390378	0.000284623	0.000296012	0.000538564	4	0.0285714	0.000545501	100	75	1
Bittarella	0.0024196	0.00139043	0.00193867	0.00334108	4	0.000139432	0.000100145	0.000118982	0.000180016	4	0.0285714	0.0460426	100	75	1
Bittarella.massiliensis	0.0024196	0.00139043	0.00193867	0.00334108	4	0.000139432	0.000100145	0.000118982	0.000180016	4	0.0285714	0.0460426	100	75	1
Blautia.obeum.wexlerae	0.00287567	0.00183307	0.00214359	0.0040981	4	0.0130835	0.00449573	0.00983851	0.0150733	4	0.0285714	0.013854	100	100	NA
Butyrate	0.433062	0.0240721	0.421532	0.437134	4	0.383339	0.0178145	0.368961	0.393989	4	0.0285714	0.0180626	100	100	NA
Catabacter	0.000304841	0.000126624	0.000219467	0.000352039	4	9.028e-07	1.8056e-06	0	9.028e-07	4	0.0265187	0.0171905	100	25	0.144127
Catabacter.hongkongensis	0.000304841	0.000126624	0.000219467	0.000352039	4	9.028e-07	1.8056e-06	0	9.028e-07	4	0.0265187	0.0171905	100	25	0.144127
Catabacteriaceae	0.000304841	0.000126624	0.000219467	0.000352039	4	9.028e-07	1.8056e-06	0	9.028e-07	4	0.0265187	0.0171905	100	25	0.144127
Citrobacter	0.028187	0.0101609	0.0214429	0.0309812	4	0.0121929	0.0029646	0.0106773	0.0125412	4	0.0285714	0.0463257	100	100	NA
Citrobacter.freundii	0.0210345	0.00713644	0.0162107	0.0231619	4	0.00926035	0.0021619	0.00798674	0.00980153	4	0.0285714	0.0404735	100	100	NA
Citrobacter.murliniae	0.00715245	0.00303145	0.00526971	0.00781932	4	0.00293254	0.00086488	0.00246864	0.00310424	4	0.0285714	0.0640866	100	100	NA
Clostridiaceae	0.00715577	0.00304278	0.00594366	0.00820652	4	0.00128369	0.000942386	0.000680451	0.00156306	4	0.0285714	0.025697	100	100	NA
Clostridiaceae.Clostridiales.Family.XIII..Incertae.Sedis	0.00152056	0.000920759	0.000865523	0.00189957	4	0.000259735	0.000241614	0.000113352	0.000384696	4	0.0285714	0.0673256	100	75	1
Clostridium.Aminipila.Anaerovorax	0.00152056	0.000920759	0.000865523	0.00189957	4	0.000259735	0.000241614	0.000113352	0.000384696	4	0.0285714	0.0673256	100	75	1
Clostridium.aminobutyricum.Aminipila.butyrica.Anaerovorax.odorimutans	0.00152056	0.000920759	0.000865523	0.00189957	4	0.000259735	0.000241614	0.000113352	0.000384696	4	0.0285714	0.0673256	100	75	1
Coprococcus.catus.Faecalicatena.orotica..Clostridium..hylemonae	0.00131729	0.000912899	0.000850268	0.00150257	4	0.000205702	2.61185e-05	0.000196739	0.000216375	4	0.0285714	0.0928322	100	100	NA
Coprococcus.Faecalicatena.Lachnoclostridium	0.00131729	0.000912899	0.000850268	0.00150257	4	0.000205702	2.61185e-05	0.000196739	0.000216375	4	0.0285714	0.0928322	100	100	NA
Cys	0.997766	0.00118035	0.996942	0.998602	4	0.987262	0.00838989	0.986167	0.991289	4	0.0285714	0.0860822	100	100	NA
Desulfovibrionaceae	0.00314129	0.000318424	0.00294364	0.00332793	4	0.00143645	0.000921922	0.000835327	0.00212133	4	0.0285714	0.0282813	100	100	NA
Dielma	0.00278556	0.00276133	0.00118428	0.00336067	4	4.93585e-06	6.77418e-06	0	7.62955e-06	4	0.029401	0.137454	100	50	0.414216
Dielma.fastidiosa	0.00278556	0.00276133	0.00118428	0.00336067	4	4.93585e-06	6.77418e-06	0	7.62955e-06	4	0.029401	0.137454	100	50	0.414216
Dorea	0.00199157	0.000202428	0.00190608	0.00208509	4	0.00908936	0.00360836	0.0060296	0.0119303	4	0.0285714	0.0290373	100	100	NA
Dorea.longicatena	0.00056554	0.000485154	0.000251501	0.000917738	4	0.00519769	0.00215525	0.00388403	0.00597642	4	0.0285714	0.0204161	75	100	1
Erysipelotrichaceae	0.0140698	0.00229281	0.0133895	0.0148395	4	0.00797142	0.00207877	0.00644953	0.00917876	4	0.0285714	0.00776217	100	100	NA
Hungatella	0.00637001	0.00258978	0.00502032	0.00762057	4	0.000755857	0.000713875	0.000358241	0.000884365	4	0.0285714	0.0188438	100	100	NA
Hungatella.hathewayi	0.00637001	0.00258978	0.00502032	0.00762057	4	0.000755857	0.000713875	0.000358241	0.000884365	4	0.0285714	0.0188438	100	100	NA
Lactobacillaceae	5.20685e-06	1.04137e-05	0	5.20685e-06	4	4.77061e-05	2.4466e-05	3.82883e-05	5.33044e-05	4	0.0265187	0.0324039	25	100	0.144127
Lactobacillus	5.20685e-06	1.04137e-05	0	5.20685e-06	4	4.77061e-05	2.4466e-05	3.82883e-05	5.33044e-05	4	0.0265187	0.0324039	25	100	0.144127
Lactobacillus.ruminis	5.20685e-06	1.04137e-05	0	5.20685e-06	4	4.77061e-05	2.4466e-05	3.82883e-05	5.33044e-05	4	0.0265187	0.0324039	25	100	0.144127
Phascolarctobacterium.succinatutens	0.00515955	0.000748341	0.00470629	0.00539872	4	0.000616608	0.000691443	0.000124046	0.000963318	4	0.0285714	0.000114795	100	75	1
Streptococcus.salivarius	0.000213384	0.000146414	0.00017668	0.000307977	4	0.0010131	0.000734609	0.000523404	0.00135891	4	0.0285714	0.115744	75	100	1
Sutterella	0.00258494	0.00179364	0.00225405	0.00342992	4	0.0243661	0.0122733	0.0178617	0.0260984	4	0.0285714	0.0366303	75	100	1
Sutterella.wadsworthensis	0.00258494	0.00179364	0.00225405	0.00342992	4	0.0243661	0.0122733	0.0178617	0.0260984	4	0.0285714	0.0366303	75	100	1
Sutterellaceae	0.00258494	0.00179364	0.00225405	0.00342992	4	0.0243684	0.0122719	0.0178684	0.0260984	4	0.0285714	0.0366091	75	100	1
Veillonella	1.83771e-05	3.67542e-05	0	1.83771e-05	4	0.000510229	0.000267185	0.000362264	0.000602384	4	0.0265187	0.033426	25	100	0.144127
Veillonella.atypica	0	0	0	0	4	0.000349312	0.000163358	0.000232672	0.000474901	4	0.0210706	0.023478	0	100	0.0338949
Veillonellaceae	6.1066e-05	7.3431e-05	0	0.000109582	4	0.000520767	0.000270531	0.000382716	0.000606105	4	0.029401	0.0380703	50	100	0.414216
X.Clostridium..aldenense	0.0150104	0.00607869	0.0115037	0.0166508	4	0.0042977	0.00250659	0.00272992	0.00488993	4	0.0285714	0.0312203	100	100	NA
X.Clostridium..celerecrescens..Clostridium..saccharolyticum..Desulfotomaculum..guttoideum	0.00150632	0.000567603	0.00123293	0.00166381	4	0.000197978	0.000146536	0.000130456	0.000308802	4	0.0285714	0.016018	100	75	1
X.Clostridium..clostridioforme	0.00805727	0.00303954	0.00640348	0.00833254	4	0.00348513	0.0014308	0.00259569	0.00389587	4	0.0285714	0.0493166	100	100	NA
X.unclassified.Flavonifractor.	0.194767	0.0164978	0.186457	0.202041	4	0.103224	0.0262595	0.0890906	0.10716	4	0.0285714	0.00191967	100	100	NA
Variable	Mean Control	SD Control	Quantile 25% Control	Quantile 75% Control	Total data points Control	Mean Butyrate	SD Butyrate	Quantile 25% Butyrate	Quantile 75% Butyrate	Total data points Butyrate	Mann Whitney test p-value	T-test p-value	Proportion in Control	Proportion in Butyrate	Proportion test p-value
Acidaminococcus	0.000469958	0.000548947	0	0.000889191	4	0.0343054	0.0167589	0.025845	0.0410832	4	0.029401	0.0272531	50	100	0.414216
Acidaminococcus.intestini	0.000469958	0.000548947	0	0.000889191	4	0.0343054	0.0167589	0.025845	0.0410832	4	0.029401	0.0272531	50	100	0.414216
Agathobaculum.desmolans	0.0211159	0.0243915	0.00976249	0.024221	4	0	0	0	0	4	0.0210706	0.181806	100	0	0.0338949
Arg	0.889912	0.037198	0.863764	0.903408	4	0.97208	0.0178482	0.960527	0.986037	4	0.0285714	0.0141107	100	100	NA
Asn	0.897553	0.0166553	0.885126	0.9111	4	0.754448	0.0698082	0.714395	0.787933	4	0.0285714	0.0230736	100	100	NA
B1	0.487868	0.0667447	0.465636	0.510658	4	0.811681	0.0361642	0.783032	0.833988	4	0.0285714	0.000533473	100	100	NA
B2	0.665603	0.0245281	0.651412	0.669184	4	0.94213	0.0134425	0.934588	0.946014	4	0.0285714	1.14184e-05	100	100	NA
B3	0.474148	0.0374833	0.456068	0.478422	4	0.710823	0.0585954	0.702211	0.744158	4	0.0285714	0.000962144	100	100	NA
B6	0.476837	0.0659812	0.461173	0.501593	4	0.754815	0.0766748	0.717388	0.801642	4	0.0285714	0.00163354	100	100	NA
B7	0.429279	0.0538852	0.404	0.445665	4	0.631131	0.0733592	0.617508	0.662077	4	0.0285714	0.00540283	100	100	NA
B9	0.576727	0.0400835	0.571946	0.599654	4	0.867857	0.0420773	0.843223	0.895069	4	0.0285714	5.81282e-05	100	100	NA
Bacteroidaceae	0.112667	0.0252726	0.108363	0.125946	4	0.0557152	0.0109454	0.0470618	0.0642292	4	0.0285714	0.0137976	100	100	NA
Bacteroides	0.112667	0.0252726	0.108363	0.125946	4	0.0557152	0.0109454	0.0470618	0.0642292	4	0.0285714	0.0137976	100	100	NA
Bacteroides.cellulosilyticus	0.00584513	0.000716686	0.00541347	0.00626169	4	0.00326791	0.000457446	0.00311549	0.00354883	4	0.0285714	0.00164814	100	100	NA
Bacteroides.dorei	0.000600257	0.000168244	0.000541858	0.000700524	4	7.60384e-05	0.000152077	0	7.60384e-05	4	0.0265187	0.00369871	100	25	0.144127
Bacteroides.fragilis	0.0115161	0.00243814	0.00997864	0.0132786	4	0.0036493	0.00116341	0.0027792	0.00440236	4	0.0285714	0.00345208	100	100	NA
Bacteroides.nordii	0.00767462	0.00145513	0.00719978	0.00851826	4	0.00102792	0.00048943	0.000633608	0.00134617	4	0.0285714	0.00142735	100	100	NA
Bacteroides.uniformis	0.0569256	0.0133797	0.0544077	0.0647034	4	0.0178826	0.00399665	0.0160341	0.0185783	4	0.0285714	0.00720856	100	100	NA
Bacteroidetes	11.3667	2.56077	10.6821	12.7499	4	5.89317	1.53165	4.70227	7.20459	4	0.0285714	0.0149724	100	100	NA
Bilophila	0.00215612	8.74982e-05	0.00211489	0.00218786	4	0.00165898	0.000358809	0.00147741	0.00186474	4	0.0285714	0.0658196	100	100	NA
Bilophila.wadsworthia	0.00215612	8.74982e-05	0.00211489	0.00218786	4	0.00165898	0.000358809	0.00147741	0.00186474	4	0.0285714	0.0658196	100	100	NA
Butyrate	0.433062	0.0240721	0.421532	0.437134	4	0.158736	0.039261	0.130327	0.19096	4	0.0285714	7.57225e-05	100	100	NA
Catabacter	0.000304841	0.000126624	0.000219467	0.000352039	4	0	0	0	0	4	0.0210706	0.0170634	100	0	0.0338949
Catabacter.hongkongensis	0.000304841	0.000126624	0.000219467	0.000352039	4	0	0	0	0	4	0.0210706	0.0170634	100	0	0.0338949
Catabacteriaceae	0.000304841	0.000126624	0.000219467	0.000352039	4	0	0	0	0	4	0.0210706	0.0170634	100	0	0.0338949
Chor	0.999157	0.000490111	0.99901	0.999438	4	0.999955	5.23283e-05	0.999911	1	4	0.029401	0.0463799	100	100	NA
Clostridiaceae.Clostridiales.Family.XIII..Incertae.Sedis	0.00152056	0.000920759	0.000865523	0.00189957	4	0	0	0	0	4	0.0210706	0.0456362	100	0	0.0338949
Clostridium	0.000785757	0.00062103	0.000275919	0.00123338	4	0	0	0	0	4	0.0210706	0.085387	100	0	0.0338949
Clostridium.Aminipila.Anaerovorax	0.00152056	0.000920759	0.000865523	0.00189957	4	0	0	0	0	4	0.0210706	0.0456362	100	0	0.0338949
Clostridium.aminobutyricum.Aminipila.butyrica.Anaerovorax.odorimutans	0.00152056	0.000920759	0.000865523	0.00189957	4	0	0	0	0	4	0.0210706	0.0456362	100	0	0.0338949
Clostridium.tertium	0.000782738	0.000624665	0.0002729	0.00123338	4	0	0	0	0	4	0.0210706	0.0872362	100	0	0.0338949
Cys	0.997766	0.00118035	0.996942	0.998602	4	0.965182	0.0171941	0.958474	0.973744	4	0.0285714	0.0318931	100	100	NA
D.lactate	0.4463	0.0734262	0.39252	0.48015	4	0.658392	0.0650019	0.620501	0.679097	4	0.0285714	0.00512325	100	100	NA
Desulfovibrio	0.000985167	0.000289606	0.000865234	0.00108459	4	0.00414117	0.000932921	0.0038771	0.00447858	4	0.0285714	0.0043222	100	100	NA
Desulfovibrio.piger	0.000721621	0.000329334	0.000568886	0.00088528	4	0.0027008	0.000923945	0.00216073	0.00318104	4	0.0285714	0.0177984	100	100	NA
Desulfovibrionaceae	0.00314129	0.000318424	0.00294364	0.00332793	4	0.00580015	0.00128352	0.00535451	0.00634333	4	0.0285714	0.0221807	100	100	NA
Dielma	0.00278556	0.00276133	0.00118428	0.00336067	4	7.70567e-05	0.000154113	0	7.70567e-05	4	0.0265187	0.144469	100	25	0.144127
Dielma.fastidiosa	0.00278556	0.00276133	0.00118428	0.00336067	4	7.70567e-05	0.000154113	0	7.70567e-05	4	0.0265187	0.144469	100	25	0.144127
Dorea	0.00199157	0.000202428	0.00190608	0.00208509	4	0.0793267	0.0155882	0.0698204	0.0830183	4	0.0285714	0.00217503	100	100	NA
Dorea.longicatena	0.00056554	0.000485154	0.000251501	0.000917738	4	0.0765337	0.0146699	0.0671927	0.0817744	4	0.0285714	0.00190522	75	100	1
Enterobacteriaceae	0.201814	0.0845199	0.159307	0.20301	4	0.413759	0.0469895	0.389813	0.439308	4	0.0285714	0.00825439	100	100	NA
Enterococcaceae	0.00985698	0.00281586	0.00828608	0.0118165	4	0.0253862	0.0128675	0.0157567	0.0339941	4	0.0285714	0.091995	100	100	NA
Enterococcus	0.00985698	0.00281586	0.00828608	0.0118165	4	0.0253862	0.0128675	0.0157567	0.0339941	4	0.0285714	0.091995	100	100	NA
Enterococcus.faecalis	0.000143034	0.000195461	0	0.000222055	4	0.017686	0.015517	0.00452864	0.0297129	4	0.029401	0.108802	50	100	0.414216
Erysipelatoclostridium	0.0085879	0.00213816	0.00804825	0.00966796	4	0.00103619	0.000538016	0.000737424	0.00143183	4	0.0285714	0.00430577	100	100	NA
Erysipelatoclostridium.ramosum	0.0084237	0.00215116	0.00789773	0.00952511	4	0.00103619	0.000538016	0.000737424	0.00143183	4	0.0285714	0.00472395	100	100	NA
Erysipelotrichaceae	0.0140698	0.00229281	0.0133895	0.0148395	4	0.00125756	0.000703342	0.000874098	0.00180515	4	0.0285714	0.000787065	100	100	NA
Escherichia	0.169502	0.0893027	0.125064	0.179584	4	0.36737	0.0319464	0.348197	0.38288	4	0.0285714	0.0159598	100	100	NA
Escherichia.coli	0.169502	0.0893027	0.125064	0.179584	4	0.36737	0.0319464	0.348197	0.38288	4	0.0285714	0.0159598	100	100	NA
Firmicutes	62.241	8.11162	60.6544	66.6903	4	41.0015	6.17909	37.7474	42.0673	4	0.0285714	0.00685323	100	100	NA
Flavonifractor	0.121236	0.0426811	0.0975483	0.127177	4	0.00624705	0.00488808	0.00393365	0.00905205	4	0.0285714	0.0119309	100	75	1
Flavonifractor.Intestinimonas.Pseudoflavonifractor	0.00249348	0.00212784	0.00123041	0.00296714	4	0	0	0	0	4	0.0210706	0.100884	100	0	0.0338949
Flavonifractor.plautii	0.121236	0.0426811	0.0975483	0.127177	4	0.00624705	0.00488808	0.00393365	0.00905205	4	0.0285714	0.0119309	100	75	1
His_D	0.258383	0.0455704	0.233595	0.270964	4	0.202266	0.012685	0.195007	0.212198	4	0.0285714	0.0866844	100	100	NA
Hydrogenoanaerobacterium.Ruminococcus	0.000371889	0.000442325	9.11146e-05	0.000468692	4	0	0	0	0	4	0.0210706	0.191253	100	0	0.0338949
Hydrogenoanaerobacterium.saccharovorans.Ruminococcus.champanellensis	0.000371889	0.000442325	9.11146e-05	0.000468692	4	0	0	0	0	4	0.0210706	0.191253	100	0	0.0338949
Ile_Val	0.86155	0.00943799	0.859674	0.86623	4	0.936041	0.0237411	0.917269	0.955089	4	0.0285714	0.00456889	100	100	NA
Intestinimonas	0.0434587	0.0239871	0.0314264	0.0468758	4	0.00102944	0.00171123	0	0.00130505	4	0.029401	0.0380572	100	50	0.414216
Intestinimonas.butyriciproducens	0.0419766	0.0236883	0.0300416	0.0451723	4	0.000137809	0.000275617	0	0.000137809	4	0.0265187	0.0385617	100	25	0.144127
K	0.263924	0.0740273	0.228651	0.2698	4	0.49532	0.0543322	0.480359	0.525566	4	0.0285714	0.00302142	100	100	NA
L.lactate	0.608764	0.0405203	0.601581	0.633273	4	0.404242	0.0692558	0.357353	0.429771	4	0.0285714	0.00414487	100	100	NA
Leu	0.860055	0.00897869	0.858433	0.864692	4	0.932968	0.0237647	0.914242	0.952207	4	0.0285714	0.00516737	100	100	NA
Lys	0.913916	0.0325095	0.900731	0.923584	4	0.997833	0.00151856	0.997355	0.998876	4	0.0285714	0.0139876	100	100	NA
Megamonas	0.000946675	0.000396864	0.000855841	0.00110186	4	0.0341903	0.0302612	0.0177199	0.039263	4	0.0285714	0.115473	100	100	NA
Megamonas.funiformis	0.000946675	0.000396864	0.000855841	0.00110186	4	0.0341903	0.0302612	0.0177199	0.039263	4	0.0285714	0.115473	100	100	NA
Met	0.889805	0.0211373	0.88342	0.89801	4	0.973875	0.0150593	0.96237	0.985912	4	0.0285714	0.000958382	100	100	NA
Mitsuokella	0.000807751	0.000942098	0	0.00153426	4	0.0382941	0.0288465	0.0222405	0.0539512	4	0.029401	0.0803649	50	100	0.414216
Mitsuokella.jalaludinii	0.000660144	0.000767118	0	0.00126755	4	0.0312687	0.0234906	0.0182486	0.0443839	4	0.029401	0.0798799	50	100	0.414216
Mitsuokella.multacida	0.000147607	0.000176685	0	0.000266707	4	0.00702543	0.00538685	0.00399192	0.00956735	4	0.029401	0.0836039	50	100	0.414216
Oscillibacter	0.00865306	0.00784144	0.00269525	0.0125383	4	0	0	0	0	4	0.0210706	0.114421	100	0	0.0338949
Oscillibacter.valericigenes	0.00800705	0.00815497	0.00165881	0.0124093	4	0	0	0	0	4	0.0210706	0.144327	100	0	0.0338949
Oscillospiraceae	0.00865306	0.00784144	0.00269525	0.0125383	4	0	0	0	0	4	0.0210706	0.114421	100	0	0.0338949
Parabacteroides.goldsteinii	0.0012532	0.000341063	0.00110208	0.00150372	4	0.000190192	0.000169956	8.26852e-05	0.00029443	4	0.0285714	0.00378938	100	75	1
Peptostreptococcaceae	0.0812924	0.0297063	0.0723878	0.0948053	4	0.00191472	0.00163018	0.000718116	0.00259926	4	0.0285714	0.0126702	100	100	NA
Pro_D	0.214899	0.0705347	0.17915	0.217695	4	0.413183	0.0448318	0.396048	0.44024	4	0.0285714	0.00491129	100	100	NA
Propionate	0.589573	0.0218685	0.575596	0.598977	4	0.422628	0.0355311	0.411181	0.444644	4	0.0285714	0.000497799	100	100	NA
Proteobacteria	25.4072	10.7556	19.8482	25.9839	4	52.8557	5.6108	51.0795	56.4328	4	0.0285714	0.00796594	100	100	NA
Q	0.462386	0.0682643	0.439585	0.485169	4	0.708577	0.0880985	0.679649	0.763516	4	0.0285714	0.00517772	100	100	NA
Romboutsia	0.0812924	0.0297063	0.0723878	0.0948053	4	0.00191472	0.00163018	0.000718116	0.00259926	4	0.0285714	0.0126702	100	100	NA
Romboutsia.sedimentorum	0.0812924	0.0297063	0.0723878	0.0948053	4	0.00191472	0.00163018	0.000718116	0.00259926	4	0.0285714	0.0126702	100	100	NA
Selenomonadaceae	0.00175443	0.00108844	0.00112105	0.00254285	4	0.0724844	0.0472777	0.0448981	0.100723	4	0.0285714	0.0579919	100	100	NA
Ser	0.902897	0.0277957	0.889457	0.909626	4	0.970488	0.0159182	0.958252	0.982929	4	0.0285714	0.00919968	100	100	NA
Sutterella	0.00258494	0.00179364	0.00225405	0.00342992	4	0.0344344	0.00948359	0.0289443	0.0391092	4	0.0285714	0.00569647	75	100	1
Sutterella.wadsworthensis	0.00258494	0.00179364	0.00225405	0.00342992	4	0.0344344	0.00948359	0.0289443	0.0391092	4	0.0285714	0.00569647	75	100	1
Sutterellaceae	0.00258494	0.00179364	0.00225405	0.00342992	4	0.0344344	0.00948359	0.0289443	0.0391092	4	0.0285714	0.00569647	75	100	1
Thr	0.906599	0.0271741	0.89349	0.914114	4	0.991781	0.00189139	0.991268	0.992752	4	0.0285714	0.00801557	100	100	NA
Thr_D	0.357744	0.0658746	0.324421	0.366247	4	0.573087	0.034486	0.567707	0.58931	4	0.0285714	0.00298457	100	100	NA
Trp	0.690646	0.0239936	0.673597	0.702588	4	0.851154	0.0339643	0.827328	0.874625	4	0.0285714	0.000410329	100	100	NA
Trp_D	0.308383	0.0647247	0.274395	0.313621	4	0.446169	0.0282254	0.437622	0.460226	4	0.0285714	0.0166876	100	100	NA
Tyr	0.842558	0.0578978	0.815571	0.847707	4	0.984565	0.00686833	0.98087	0.988667	4	0.0285714	0.0154941	100	100	NA
X.Clostridium..celerecrescens..Clostridium..clostridioforme..Clostridium..indolis..Desulfotomaculum..guttoideum	0.00741101	0.0114784	0.00141408	0.00834362	4	0	0	0	0	4	0.0210706	0.287098	100	0	0.0338949
X.Clostridium..innocuum	0.000163999	4.08489e-05	0.00013103	0.000198929	4	0	0	0	0	4	0.0210706	0.00403332	100	0	0.0338949
X.unclassified.Flavonifractor.	0.194767	0.0164978	0.186457	0.202041	4	0.00727648	0.00470563	0.00631213	0.00948625	4	0.0285714	7.44614e-05	100	100	NA
Variables	Mean Control	SD Control	Quantile 25% Control	Quantile 75% Control	Total data points Control	Mean For	SD For	Quantile 25% For	Quantile 75% For	Total data points For	Mann Whitney test p-value	T-test p-value	Proportion in Control	Proportion in For	Proportion test p-value
Acidaminococcaceae	0.0925233	0.0127413	0.0833563	0.102025	4	0.127553	0.00729732	0.123922	0.132046	4	0.0285714	0.00563736	100	100	NA
Asn	0.897553	0.0166553	0.885126	0.9111	4	0.869878	0.00784082	0.865321	0.873681	4	0.0285714	0.0365253	100	100	NA
B9	0.576727	0.0400835	0.571946	0.599654	4	0.665592	0.0566662	0.621224	0.713167	4	0.0285714	0.047133	100	100	NA
Bacteroides.dorei	0.000600257	0.000168244	0.000541858	0.000700524	4	0	0	0	0	4	0.0210706	0.00566638	100	0	0.0338949
Barnesiella	0.000164951	1.50492e-05	0.000157076	0.00017171	4	0	0	0	0	4	0.0210706	0.000207786	100	0	0.0338949
Barnesiellaceae	0.000164951	1.50492e-05	0.000157076	0.00017171	4	0	0	0	0	4	0.0210706	0.000207786	100	0	0.0338949
Bilophila	0.00215612	8.74982e-05	0.00211489	0.00218786	4	0.00122505	0.000875366	0.000907239	0.00178566	4	0.0285714	0.122795	100	75	1
Bilophila.wadsworthia	0.00215612	8.74982e-05	0.00211489	0.00218786	4	0.00122505	0.000875366	0.000907239	0.00178566	4	0.0285714	0.122795	100	75	1
Blautia	0.00599708	0.00445818	0.00320442	0.00804324	4	0.0474273	0.0461604	0.014573	0.0660196	4	0.0285714	0.170265	100	100	NA
Blautia.hansenii.producta	0.00294526	0.0030593	0.00106634	0.00354518	4	0.0455979	0.0469429	0.0115924	0.0645697	4	0.0285714	0.166652	100	100	NA
Butyrate	0.433062	0.0240721	0.421532	0.437134	4	0.348558	0.0430074	0.343556	0.37006	4	0.0285714	0.0204947	100	100	NA
Ile_Val	0.86155	0.00943799	0.859674	0.86623	4	0.901899	0.0321723	0.882378	0.907372	4	0.0285714	0.0827247	100	100	NA
Leu	0.860055	0.00897869	0.858433	0.864692	4	0.900469	0.0318967	0.88118	0.906019	4	0.0285714	0.080941	100	100	NA
Megamonas	0.000946675	0.000396864	0.000855841	0.00110186	4	0	0	0	0	4	0.0210706	0.0174964	100	0	0.0338949
Megamonas.funiformis	0.000946675	0.000396864	0.000855841	0.00110186	4	0	0	0	0	4	0.0210706	0.0174964	100	0	0.0338949
Phascolarctobacterium	0.0920533	0.0122034	0.0833563	0.101136	4	0.127509	0.00731193	0.123789	0.132046	4	0.0285714	0.00437764	100	100	NA
Phascolarctobacterium.faecium	0.0868938	0.0117324	0.0787692	0.0951899	4	0.124204	0.00630126	0.122239	0.128088	4	0.0285714	0.00325948	100	100	NA
Selenomonadaceae	0.00175443	0.00108844	0.00112105	0.00254285	4	0	0	0	0	4	0.0210706	0.0484461	100	0	0.0338949
Variables	Mean Control	SD Control	Quantile 25% Control	Quantile 75% Control	Total data points Control	Mean Isobutyrate	SD Isobutyrate	Quantile 25% Isobutyrate	Quantile 75% Isobutyrate	Total data points Isobutyrate	Mann Whitney test p-value	T-test p-value	Proportion in Control	Proportion in Isobutyrate	Proportion test p-value
Acidaminococcaceae	0.0925233	0.0127413	0.0833563	0.102025	4	0.130468	0.012408	0.125422	0.134107	4	0.0285714	0.00528802	100	100	NA
Alistipes.onderdonkii	4.24753e-05	8.49507e-05	0	4.24753e-05	4	0.00104141	0.00051099	0.000693442	0.00126509	4	0.0265187	0.0279728	25	100	0.144127
Anaerostipes	0.0310205	0.0205689	0.0254188	0.0422169	4	0	0	0	0	4	0.0210706	0.0569279	100	0	0.0338949
Anaerostipes.hadrus	0.0310205	0.0205689	0.0254188	0.0422169	4	0	0	0	0	4	0.0210706	0.0569279	100	0	0.0338949
Arg	0.889912	0.037198	0.863764	0.903408	4	0.991604	0.0052261	0.988278	0.995713	4	0.0285714	0.0111709	100	100	NA
Asn	0.897553	0.0166553	0.885126	0.9111	4	0.832977	0.0138716	0.826106	0.840826	4	0.0285714	0.00112356	100	100	NA
B1	0.487868	0.0667447	0.465636	0.510658	4	0.83921	0.0491689	0.815816	0.87294	4	0.0285714	0.000229273	100	100	NA
B2	0.665603	0.0245281	0.651412	0.669184	4	0.809578	0.045313	0.779308	0.8334	4	0.0285714	0.00324792	100	100	NA
B3	0.474148	0.0374833	0.456068	0.478422	4	0.733898	0.0518161	0.712566	0.756388	4	0.0285714	0.000298803	100	100	NA
B6	0.476837	0.0659812	0.461173	0.501593	4	0.618977	0.0455574	0.593039	0.650036	4	0.0285714	0.0147919	100	100	NA
B7	0.429279	0.0538852	0.404	0.445665	4	0.53437	0.0366224	0.516019	0.534711	4	0.0285714	0.0215438	100	100	NA
B9	0.576727	0.0400835	0.571946	0.599654	4	0.883755	0.0539814	0.853956	0.91743	4	0.0285714	0.000152266	100	100	NA
Bacteroidaceae	0.112667	0.0252726	0.108363	0.125946	4	0.0679621	0.00757622	0.0628099	0.073806	4	0.0285714	0.033351	100	100	NA
Bacteroides	0.112667	0.0252726	0.108363	0.125946	4	0.0679621	0.00757622	0.0628099	0.073806	4	0.0285714	0.033351	100	100	NA
Bacteroides.faecis.thetaiotaomicron	0.00909985	0.00182967	0.00830519	0.0103637	4	0.004032	0.000880876	0.0034627	0.00449786	4	0.0285714	0.00615232	100	100	NA
Bacteroides.fragilis	0.0115161	0.00243814	0.00997864	0.0132786	4	0.00603621	0.000226305	0.00585445	0.006231	4	0.0285714	0.0200476	100	100	NA
Bacteroides.nordii	0.00767462	0.00145513	0.00719978	0.00851826	4	0.00156786	0.000432802	0.00143846	0.00183786	4	0.0285714	0.0021687	100	100	NA
Bacteroides.ovatus	0.00668989	0.00150029	0.00559969	0.00788	4	0.00314188	0.000525991	0.00273002	0.00346523	4	0.0285714	0.0130617	100	100	NA
Bacteroides.uniformis	0.0569256	0.0133797	0.0544077	0.0647034	4	0.0297133	0.00389054	0.0286773	0.0322519	4	0.0285714	0.0224088	100	100	NA
Bifidobacteriaceae	0.000182142	0.000122081	0.000173418	0.000242819	4	0.0023048	0.00113653	0.0016779	0.00294738	4	0.0285714	0.0326561	75	100	1
Bifidobacterium	0.000182142	0.000122081	0.000173418	0.000242819	4	0.0023048	0.00113653	0.0016779	0.00294738	4	0.0285714	0.0326561	75	100	1
Bifidobacterium.adolescentis	0.000140301	0.000101657	0.000104635	0.000197784	4	0.00209015	0.000849879	0.0016779	0.00273272	4	0.0285714	0.018642	75	100	1
Bilophila	0.00215612	8.74982e-05	0.00211489	0.00218786	4	0.00129298	0.000891937	0.00109807	0.00177006	4	0.0285714	0.147989	100	75	1
Bilophila.wadsworthia	0.00215612	8.74982e-05	0.00211489	0.00218786	4	0.00129298	0.000891937	0.00109807	0.00177006	4	0.0285714	0.147989	100	75	1
Blautia	0.00599708	0.00445818	0.00320442	0.00804324	4	0.223914	0.0728659	0.194804	0.27632	4	0.0285714	0.00920648	100	100	NA
Blautia.hansenii.producta	0.00294526	0.0030593	0.00106634	0.00354518	4	0.131696	0.0767754	0.117351	0.171107	4	0.0285714	0.0438095	100	100	NA
Blautia.obeum	7.61814e-05	0.000152363	0	7.61814e-05	4	0.00451115	0.00428607	0.00126213	0.00711964	4	0.0265187	0.130241	25	100	0.144127
Blautia.obeum.wexlerae	0.00287567	0.00183307	0.00214359	0.0040981	4	0.0872283	0.0234602	0.0744625	0.100437	4	0.0285714	0.00536841	100	100	NA
Butyrate	0.433062	0.0240721	0.421532	0.437134	4	0.134954	0.0505857	0.102093	0.156661	4	0.0285714	0.000302483	100	100	NA
Catabacter	0.000304841	0.000126624	0.000219467	0.000352039	4	0	0	0	0	4	0.0210706	0.0170634	100	0	0.0338949
Catabacter.hongkongensis	0.000304841	0.000126624	0.000219467	0.000352039	4	0	0	0	0	4	0.0210706	0.0170634	100	0	0.0338949
Catabacteriaceae	0.000304841	0.000126624	0.000219467	0.000352039	4	0	0	0	0	4	0.0210706	0.0170634	100	0	0.0338949
Chor	0.999157	0.000490111	0.99901	0.999438	4	0.999873	8.80511e-05	0.999811	0.999933	4	0.0285714	0.0589582	100	100	NA
Clostridiaceae	0.00715577	0.00304278	0.00594366	0.00820652	4	0.000819629	0.00078826	0.00031599	0.00115417	4	0.0285714	0.0216047	100	100	NA
Clostridiaceae.Clostridiales.Family.XIII..Incertae.Sedis	0.00152056	0.000920759	0.000865523	0.00189957	4	0	0	0	0	4	0.0210706	0.0456362	100	0	0.0338949
Clostridium.Aminipila.Anaerovorax	0.00152056	0.000920759	0.000865523	0.00189957	4	0	0	0	0	4	0.0210706	0.0456362	100	0	0.0338949
Clostridium.aminobutyricum.Aminipila.butyrica.Anaerovorax.odorimutans	0.00152056	0.000920759	0.000865523	0.00189957	4	0	0	0	0	4	0.0210706	0.0456362	100	0	0.0338949
Coprococcus	0.00599578	0.00309843	0.00574054	0.00763062	4	0.0278458	0.0115108	0.0251529	0.0348772	4	0.0285714	0.0279556	100	100	NA
Coprococcus.comes	0.005826	0.00302836	0.0052312	0.00763062	4	0.0270048	0.010972	0.0251529	0.0323541	4	0.0285714	0.0264842	100	100	NA
Dielma	0.00278556	0.00276133	0.00118428	0.00336067	4	6.74966e-05	0.000108942	0	8.83805e-05	4	0.029401	0.143564	100	50	0.414216
Dielma.fastidiosa	0.00278556	0.00276133	0.00118428	0.00336067	4	6.74966e-05	0.000108942	0	8.83805e-05	4	0.029401	0.143564	100	50	0.414216
Dorea	0.00199157	0.000202428	0.00190608	0.00208509	4	0.0409819	0.0333668	0.0215784	0.04858	4	0.0285714	0.10149	100	100	NA
Dorea.formicigenerans	0.00142603	0.000464899	0.00124396	0.00156192	4	0.00555361	0.00135306	0.0051105	0.00619348	4	0.0285714	0.0056775	100	100	NA
Dorea.longicatena	0.00056554	0.000485154	0.000251501	0.000917738	4	0.0354283	0.033619	0.0148603	0.0443877	4	0.0285714	0.129735	75	100	1
Enterococcus.faecium.lactis	0.00912621	0.00232179	0.00818256	0.0108037	4	0.00209049	0.00182335	0.00116778	0.00229642	4	0.0285714	0.00359471	100	100	NA
Erysipelotrichaceae	0.0140698	0.00229281	0.0133895	0.0148395	4	0.00489923	0.00375311	0.0027781	0.0056008	4	0.0285714	0.00886788	100	100	NA
Flavonifractor	0.121236	0.0426811	0.0975483	0.127177	4	0.0576244	0.0234575	0.0426824	0.0737096	4	0.0285714	0.0509107	100	100	NA
Flavonifractor.Intestinimonas.Pseudoflavonifractor	0.00249348	0.00212784	0.00123041	0.00296714	4	0	0	0	0	4	0.0210706	0.100884	100	0	0.0338949
Flavonifractor.plautii	0.121236	0.0426811	0.0975483	0.127177	4	0.0576244	0.0234575	0.0426824	0.0737096	4	0.0285714	0.0509107	100	100	NA
Gly	0.999541	0.000117101	0.999456	0.999589	4	0.999895	9.18273e-05	0.999885	0.999942	4	0.0285714	0.00361988	100	100	NA
Holdemania	0.000461653	0.00019569	0.000337375	0.00055241	4	2.29724e-05	4.59447e-05	0	2.29724e-05	4	0.0265187	0.017882	100	25	0.144127
Holdemania.filiformis	0.000413157	0.000191064	0.000313621	0.000527668	4	2.29724e-05	4.59447e-05	0	2.29724e-05	4	0.0265187	0.0232848	100	25	0.144127
Hungatella	0.00637001	0.00258978	0.00502032	0.00762057	4	0.000327629	0.000655259	0	0.000327629	4	0.0265187	0.015547	100	25	0.144127
Hungatella.hathewayi	0.00637001	0.00258978	0.00502032	0.00762057	4	0.000327629	0.000655259	0	0.000327629	4	0.0265187	0.015547	100	25	0.144127
Ile_Val	0.86155	0.00943799	0.859674	0.86623	4	0.960031	0.0066303	0.955286	0.964674	4	0.0285714	6.80349e-06	100	100	NA
Intestinimonas	0.0434587	0.0239871	0.0314264	0.0468758	4	0.000443825	0.000619389	0	0.000674634	4	0.029401	0.0370663	100	50	0.414216
Intestinimonas.butyriciproducens	0.0419766	0.0236883	0.0300416	0.0451723	4	0	0	0	0	4	0.0210706	0.0382521	100	0	0.0338949
Intestinimonas.gabonensis.massiliensis	0.00121429	0.000579648	0.00105765	0.00144625	4	0	0	0	0	4	0.0210706	0.0247918	100	0	0.0338949
Lachnoclostridium	0.102409	0.0404413	0.0777069	0.111561	4	0.0248839	0.00504419	0.0210473	0.0290154	4	0.0285714	0.030237	100	100	NA
Lachnospiraceae	0.150058	0.0259016	0.128924	0.169857	4	0.321981	0.0430417	0.290315	0.349134	4	0.0285714	0.00108279	100	100	NA
Leu	0.860055	0.00897869	0.858433	0.864692	4	0.957472	0.00647954	0.952666	0.962068	4	0.0285714	5.123e-06	100	100	NA
Lys	0.913916	0.0325095	0.900731	0.923584	4	0.996565	0.004565	0.995592	0.999326	4	0.0285714	0.0137498	100	100	NA
Met	0.889805	0.0211373	0.88342	0.89801	4	0.993426	0.0047652	0.990057	0.997314	4	0.0285714	0.00160915	100	100	NA
Oscillibacter	0.00865306	0.00784144	0.00269525	0.0125383	4	0.000175158	0.000350315	0	0.000175158	4	0.0265187	0.119198	100	25	0.144127
Oscillibacter.valericigenes	0.00800705	0.00815497	0.00165881	0.0124093	4	0	0	0	0	4	0.0210706	0.144327	100	0	0.0338949
Oscillospiraceae	0.00865306	0.00784144	0.00269525	0.0125383	4	0.000175158	0.000350315	0	0.000175158	4	0.0265187	0.119198	100	25	0.144127
Parabacteroides.goldsteinii	0.0012532	0.000341063	0.00110208	0.00150372	4	0.000169331	0.000127619	0.00013545	0.000217603	4	0.0285714	0.00460505	100	75	1
Peptostreptococcaceae	0.0812924	0.0297063	0.0723878	0.0948053	4	0.00321591	0.0047029	0.000332188	0.00426144	4	0.0285714	0.0122801	100	75	1
Phascolarctobacterium	0.0920533	0.0122034	0.0833563	0.101136	4	0.129829	0.0125226	0.124724	0.1329	4	0.0285714	0.00498559	100	100	NA
Phascolarctobacterium.faecium	0.0868938	0.0117324	0.0787692	0.0951899	4	0.127555	0.0149599	0.122206	0.13179	4	0.0285714	0.00591896	100	100	NA
Phe	0.8607	0.0668006	0.833569	0.873645	4	0.983833	0.0156906	0.974275	0.995655	4	0.0285714	0.0312261	100	100	NA
Propionate	0.589573	0.0218685	0.575596	0.598977	4	0.482089	0.0390688	0.459669	0.505529	4	0.0285714	0.00569562	100	100	NA
Romboutsia	0.0812924	0.0297063	0.0723878	0.0948053	4	0.00321591	0.0047029	0.000332188	0.00426144	4	0.0285714	0.0122801	100	75	1
Romboutsia.sedimentorum	0.0812924	0.0297063	0.0723878	0.0948053	4	0.00321591	0.0047029	0.000332188	0.00426144	4	0.0285714	0.0122801	100	75	1
Ser	0.902897	0.0277957	0.889457	0.909626	4	0.989461	0.00614145	0.986985	0.993836	4	0.0285714	0.00678805	100	100	NA
Sutterella	0.00258494	0.00179364	0.00225405	0.00342992	4	0.0299783	0.00878589	0.0265802	0.0346522	4	0.0285714	0.00696075	75	100	1
Sutterella.wadsworthensis	0.00258494	0.00179364	0.00225405	0.00342992	4	0.0291008	0.0089767	0.0240466	0.0346193	4	0.0285714	0.00825263	75	100	1
Sutterellaceae	0.00258494	0.00179364	0.00225405	0.00342992	4	0.0299783	0.00878589	0.0265802	0.0346522	4	0.0285714	0.00696075	75	100	1
Thr	0.906599	0.0271741	0.89349	0.914114	4	0.993133	0.00528413	0.990717	0.996903	4	0.0285714	0.0066339	100	100	NA
Trp	0.690646	0.0239936	0.673597	0.702588	4	0.741642	0.0194811	0.731707	0.7448	4	0.0285714	0.0174323	100	100	NA
Tyr	0.842558	0.0578978	0.815571	0.847707	4	0.993585	0.00435128	0.991776	0.995974	4	0.0285714	0.0134208	100	100	NA
X.Clostridium..aldenense	0.0150104	0.00607869	0.0115037	0.0166508	4	0.00567855	0.00218551	0.00412397	0.00728376	4	0.0285714	0.0479913	100	100	NA
X.Clostridium..celerecrescens..Clostridium..saccharolyticum..Desulfotomaculum..guttoideum	0.00150632	0.000567603	0.00123293	0.00166381	4	4.60769e-05	9.21537e-05	0	4.60769e-05	4	0.0265187	0.0130044	100	25	0.144127
X.Clostridium..innocuum	0.000163999	4.08489e-05	0.00013103	0.000198929	4	0	0	0	0	4	0.0210706	0.00403332	100	0	0.0338949
X.Clostridium..symbiosum	0.0648126	0.0472192	0.0422153	0.067493	4	0.0105274	0.00376374	0.00884265	0.0116686	4	0.0285714	0.104655	100	100	NA
X.unclassified.Flavonifractor.	0.194767	0.0164978	0.186457	0.202041	4	0.0591136	0.0237559	0.0438532	0.0766352	4	0.0285714	0.000160805	100	100	NA
Variables	Mean Control	SD Control	Quantile 25% Control	Quantile 75% Control	Total data points Control	Mean Isovaleric	SD Isovaleric	Quantile 25% Isovaleric	Quantile 75% Isovaleric	Total data points Isovaleric	Mann Whitney test p-value	T-test p-value	Proportion in Control	Proportion in Isovaleric	Proportion test p-value
Anaerostipes	0.0310205	0.0205689	0.0254188	0.0422169	4	1.0892e-05	2.1784e-05	0	1.0892e-05	4	0.0265187	0.0569757	100	25	0.144127
Anaerostipes.hadrus	0.0310205	0.0205689	0.0254188	0.0422169	4	1.0892e-05	2.1784e-05	0	1.0892e-05	4	0.0265187	0.0569757	100	25	0.144127
B1	0.487868	0.0667447	0.465636	0.510658	4	0.8174	0.0751164	0.803501	0.856558	4	0.0285714	0.000636053	100	100	NA
B2	0.665603	0.0245281	0.651412	0.669184	4	0.820959	0.071391	0.794169	0.847594	4	0.0285714	0.0171908	100	100	NA
B3	0.474148	0.0374833	0.456068	0.478422	4	0.758012	0.0403689	0.752877	0.778227	4	0.0285714	5.04919e-05	100	100	NA
B5	0.452618	0.0666843	0.428674	0.472815	4	0.599959	0.034004	0.586834	0.616937	4	0.0285714	0.0137583	100	100	NA
B6	0.476837	0.0659812	0.461173	0.501593	4	0.690707	0.0918015	0.655911	0.711988	4	0.0285714	0.0109519	100	100	NA
B7	0.429279	0.0538852	0.404	0.445665	4	0.598503	0.0330543	0.589835	0.615468	4	0.0285714	0.00309607	100	100	NA
B9	0.576727	0.0400835	0.571946	0.599654	4	0.882866	0.0240252	0.871455	0.894586	4	0.0285714	5.24476e-05	100	100	NA
Bacteroides.cellulosilyticus	0.00584513	0.000716686	0.00541347	0.00626169	4	0.00306051	0.000483541	0.00288386	0.00340329	4	0.0285714	0.00110468	100	100	NA
Bacteroides.dorei	0.000600257	0.000168244	0.000541858	0.000700524	4	0.000118168	0.0001436	0	0.000208932	4	0.029401	0.00505693	100	50	0.414216
Bacteroides.faecis.thetaiotaomicron	0.00909985	0.00182967	0.00830519	0.0103637	4	0.00453065	0.00164826	0.00321107	0.00586572	4	0.0285714	0.010155	100	100	NA
Bacteroides.thetaiotaomicron	0.0019598	0.000499719	0.00184866	0.00217349	4	0.00337733	0.000372835	0.0033485	0.00357264	4	0.0285714	0.00474128	100	100	NA
Bifidobacteriaceae	0.000182142	0.000122081	0.000173418	0.000242819	4	0.00234075	0.00104325	0.00188155	0.00262896	4	0.0285714	0.0247561	75	100	1
Bifidobacterium	0.000182142	0.000122081	0.000173418	0.000242819	4	0.00234075	0.00104325	0.00188155	0.00262896	4	0.0285714	0.0247561	75	100	1
Bifidobacterium.adolescentis	0.000140301	0.000101657	0.000104635	0.000197784	4	0.00205371	0.00118891	0.00144873	0.00231651	4	0.0285714	0.0480801	75	100	1
Blautia	0.00599708	0.00445818	0.00320442	0.00804324	4	0.124857	0.106155	0.0348734	0.207815	4	0.0285714	0.110917	100	100	NA
Blautia.obeum.wexlerae	0.00287567	0.00183307	0.00214359	0.0040981	4	0.0466214	0.0380281	0.026265	0.0631718	4	0.0285714	0.10477	100	100	NA
Butyrate	0.433062	0.0240721	0.421532	0.437134	4	0.12469	0.0364659	0.098981	0.140317	4	0.0285714	2.41584e-05	100	100	NA
Chor	0.999157	0.000490111	0.99901	0.999438	4	0.999699	0.00012829	0.999634	0.999725	4	0.0285714	0.110673	100	100	NA
Clostridiaceae	0.00715577	0.00304278	0.00594366	0.00820652	4	0.00105159	0.000748923	0.000845385	0.00143073	4	0.0285714	0.0243712	100	75	1
Clostridiaceae.Clostridiales.Family.XIII..Incertae.Sedis	0.00152056	0.000920759	0.000865523	0.00189957	4	0	0	0	0	4	0.0210706	0.0456362	100	0	0.0338949
Clostridium.Aminipila.Anaerovorax	0.00152056	0.000920759	0.000865523	0.00189957	4	0	0	0	0	4	0.0210706	0.0456362	100	0	0.0338949
Clostridium.aminobutyricum.Aminipila.butyrica.Anaerovorax.odorimutans	0.00152056	0.000920759	0.000865523	0.00189957	4	0	0	0	0	4	0.0210706	0.0456362	100	0	0.0338949
Coprococcus	0.00599578	0.00309843	0.00574054	0.00763062	4	0.027519	0.0130695	0.0181824	0.0324078	4	0.0285714	0.0423465	100	100	NA
Coprococcus.catus.Faecalicatena.orotica..Clostridium..hylemonae	0.00131729	0.000912899	0.000850268	0.00150257	4	0.0157267	0.00566514	0.0114345	0.0193868	4	0.0285714	0.0134543	100	100	NA
Coprococcus.comes	0.005826	0.00302836	0.0052312	0.00763062	4	0.0273359	0.0127276	0.0181824	0.0322248	4	0.0285714	0.0394912	100	100	NA
Coprococcus.Faecalicatena.Lachnoclostridium	0.00131729	0.000912899	0.000850268	0.00150257	4	0.0157267	0.00566514	0.0114345	0.0193868	4	0.0285714	0.0134543	100	100	NA
Dorea	0.00199157	0.000202428	0.00190608	0.00208509	4	0.0521061	0.062254	0.0172667	0.0620833	4	0.0285714	0.205777	100	100	NA
Dorea.longicatena	0.00056554	0.000485154	0.000251501	0.000917738	4	0.0472683	0.0652635	0.0107568	0.0563546	4	0.0285714	0.247763	75	100	1
Erysipelotrichaceae	0.0140698	0.00229281	0.0133895	0.0148395	4	0.00718757	0.00274266	0.00627017	0.00899564	4	0.0285714	0.00897389	100	100	NA
Flavonifractor	0.121236	0.0426811	0.0975483	0.127177	4	0.0387775	0.000834995	0.0384237	0.0389223	4	0.0285714	0.0306249	100	100	NA
Flavonifractor.Intestinimonas.Pseudoflavonifractor	0.00249348	0.00212784	0.00123041	0.00296714	4	0.000244949	0.00028998	0	0.000450745	4	0.029401	0.124026	100	50	0.414216
Flavonifractor.plautii	0.121236	0.0426811	0.0975483	0.127177	4	0.0387775	0.000834995	0.0384237	0.0389223	4	0.0285714	0.0306249	100	100	NA
Hungatella	0.00637001	0.00258978	0.00502032	0.00762057	4	0.000777526	0.000552303	0.000578621	0.00114824	4	0.0285714	0.0203825	100	75	1
Hungatella.hathewayi	0.00637001	0.00258978	0.00502032	0.00762057	4	0.000777526	0.000552303	0.000578621	0.00114824	4	0.0285714	0.0203825	100	75	1
Intestinimonas	0.0434587	0.0239871	0.0314264	0.0468758	4	0.00260621	0.000956345	0.00195092	0.00326161	4	0.0285714	0.0421491	100	100	NA
Intestinimonas.butyriciproducens	0.0419766	0.0236883	0.0300416	0.0451723	4	0.00247528	0.000852452	0.00184744	0.00316517	4	0.0285714	0.0444519	100	100	NA
Intestinimonas.gabonensis.massiliensis	0.00121429	0.000579648	0.00105765	0.00144625	4	0.000130323	0.000181876	0	0.000198095	4	0.029401	0.0280895	100	50	0.414216
L.lactate	0.608764	0.0405203	0.601581	0.633273	4	0.484845	0.0808587	0.462482	0.534499	4	0.0285714	0.046575	100	100	NA
Lachnospiraceae	0.150058	0.0259016	0.128924	0.169857	4	0.26703	0.0578252	0.252049	0.2964	4	0.0285714	0.019599	100	100	NA
Oscillibacter	0.00865306	0.00784144	0.00269525	0.0125383	4	1.61363e-05	3.22726e-05	0	1.61363e-05	4	0.0265187	0.11486	100	25	0.144127
Oscillibacter.valericigenes	0.00800705	0.00815497	0.00165881	0.0124093	4	0	0	0	0	4	0.0210706	0.144327	100	0	0.0338949
Oscillospiraceae	0.00865306	0.00784144	0.00269525	0.0125383	4	1.61363e-05	3.22726e-05	0	1.61363e-05	4	0.0265187	0.11486	100	25	0.144127
Propionate	0.589573	0.0218685	0.575596	0.598977	4	0.476668	0.0588641	0.443528	0.501784	4	0.0285714	0.0247683	100	100	NA
Q	0.462386	0.0682643	0.439585	0.485169	4	0.635016	0.0576106	0.612542	0.650347	4	0.0285714	0.00877211	100	100	NA
Sutterella	0.00258494	0.00179364	0.00225405	0.00342992	4	0.0233312	0.0186461	0.0155773	0.0269157	4	0.0285714	0.111944	75	100	1
Sutterella.wadsworthensis	0.00258494	0.00179364	0.00225405	0.00342992	4	0.0233312	0.0186461	0.0155773	0.0269157	4	0.0285714	0.111944	75	100	1
Sutterellaceae	0.00258494	0.00179364	0.00225405	0.00342992	4	0.0233326	0.0186458	0.0155773	0.0269199	4	0.0285714	0.111924	75	100	1
Thr_D	0.357744	0.0658746	0.324421	0.366247	4	0.551795	0.113269	0.492507	0.577465	4	0.0285714	0.0328911	100	100	NA
Trp	0.690646	0.0239936	0.673597	0.702588	4	0.75689	0.0256026	0.738214	0.778485	4	0.0285714	0.00929725	100	100	NA
X.Clostridium..citroniae	0.00209553	0.000736828	0.00167215	0.00257324	4	0.00360651	0.000551539	0.00335221	0.0037765	4	0.0285714	0.0187246	100	100	NA
X.Clostridium..clostridioforme	0.00805727	0.00303954	0.00640348	0.00833254	4	0.00310964	0.00147842	0.00229648	0.00347504	4	0.0285714	0.0387969	100	100	NA
X.Clostridium..innocuum	0.000163999	4.08489e-05	0.00013103	0.000198929	4	0	0	0	0	4	0.0210706	0.00403332	100	0	0.0338949
X.unclassified.Flavonifractor.	0.194767	0.0164978	0.186457	0.202041	4	0.0423763	0.00150996	0.0415095	0.0428341	4	0.0285714	0.000316838	100	100	NA
Variables	Mean Control	SD Control	Quantile 25% Control	Quantile 75% Control	Total data points Control	Mean Lactate	SD Lactate	Quantile 25% Lactate	Quantile 75% Lactate	Total data points Lactate	Mann Whitney test p-value	T-test p-value	Proportion in Control	Proportion in Lactate	Proportion test p-value
Alistipes.onderdonkii	4.24753e-05	8.49507e-05	0	4.24753e-05	4	0.00148178	0.000500628	0.00126018	0.00164265	4	0.0265187	0.00933019	25	100	0.144127
Anaerostipes	0.0310205	0.0205689	0.0254188	0.0422169	4	0.0867023	0.0073571	0.0841573	0.089136	4	0.0285714	0.00826689	100	100	NA
Anaerostipes.hadrus	0.0310205	0.0205689	0.0254188	0.0422169	4	0.0866725	0.00730783	0.0841573	0.0891061	4	0.0285714	0.0083174	100	100	NA
B9	0.576727	0.0400835	0.571946	0.599654	4	0.688853	0.0617103	0.651498	0.702287	4	0.0285714	0.0274463	100	100	NA
Bacteroides.cellulosilyticus	0.00584513	0.000716686	0.00541347	0.00626169	4	0.00392235	0.000663673	0.00340456	0.00447748	4	0.0285714	0.00774126	100	100	NA
Bacteroides.dorei	0.000600257	0.000168244	0.000541858	0.000700524	4	0.000126595	0.000149686	0	0.000233465	4	0.029401	0.00581473	100	50	0.414216
Bacteroides.stercoris	0.00088773	0.000628717	0.000743415	0.00118012	4	0.00236948	0.000595472	0.00214933	0.0026618	4	0.0285714	0.0141699	75	100	1
Bacteroides.xylanisolvens	0.0012048	0.000252743	0.00107116	0.00136281	4	0.000588261	0.0003985	0.000513416	0.000831324	4	0.0285714	0.0467929	100	75	1
Bilophila	0.00215612	8.74982e-05	0.00211489	0.00218786	4	0.00114945	0.000657887	0.000697449	0.00166037	4	0.0285714	0.0536836	100	100	NA
Bilophila.wadsworthia	0.00215612	8.74982e-05	0.00211489	0.00218786	4	0.00114945	0.000657887	0.000697449	0.00166037	4	0.0285714	0.0536836	100	100	NA
Blautia.obeum.wexlerae	0.00287567	0.00183307	0.00214359	0.0040981	4	9.14422e-05	0.000113945	0	0.000156656	4	0.029401	0.0556697	100	50	0.414216
Butyrate	0.433062	0.0240721	0.421532	0.437134	4	0.371527	0.0507691	0.362901	0.397807	4	0.0285714	0.0891462	100	100	NA
Coprococcus.catus.Faecalicatena.orotica..Clostridium..hylemonae	0.00131729	0.000912899	0.000850268	0.00150257	4	0.0257695	0.0140154	0.0188982	0.0289731	4	0.0285714	0.0394743	100	100	NA
Coprococcus.Faecalicatena.Lachnoclostridium	0.00131729	0.000912899	0.000850268	0.00150257	4	0.0257695	0.0140154	0.0188982	0.0289731	4	0.0285714	0.0394743	100	100	NA
Desulfovibrio.piger	0.000721621	0.000329334	0.000568886	0.00088528	4	0.000138335	0.000105931	8.78384e-05	0.000205124	4	0.0285714	0.0326982	100	75	1
Desulfovibrionaceae	0.00314129	0.000318424	0.00294364	0.00332793	4	0.00162291	0.000936299	0.00113072	0.00234121	4	0.0285714	0.0415567	100	100	NA
Erysipelotrichaceae	0.0140698	0.00229281	0.0133895	0.0148395	4	0.00674942	0.00364474	0.00553962	0.00915535	4	0.0285714	0.0189343	100	100	NA
Formate	0.829743	0.0183828	0.821854	0.83383	4	0.878958	0.0160673	0.873149	0.889926	4	0.0285714	0.00712546	100	100	NA
Ile_Val	0.86155	0.00943799	0.859674	0.86623	4	0.776258	0.0888805	0.750188	0.835051	4	0.0285714	0.150315	100	100	NA
Lachnospiraceae	0.150058	0.0259016	0.128924	0.169857	4	0.211135	0.0125644	0.203898	0.212907	4	0.0285714	0.011115	100	100	NA
Leu	0.860055	0.00897869	0.858433	0.864692	4	0.774858	0.0887061	0.748883	0.833417	4	0.0285714	0.150111	100	100	NA
Megamonas	0.000946675	0.000396864	0.000855841	0.00110186	4	0	0	0	0	4	0.0210706	0.0174964	100	0	0.0338949
Megamonas.funiformis	0.000946675	0.000396864	0.000855841	0.00110186	4	0	0	0	0	4	0.0210706	0.0174964	100	0	0.0338949
Ruminococcus	0.0025768	0.00225798	0.000778506	0.00441649	4	3.54614e-05	4.39884e-05	0	6.1081e-05	4	0.029401	0.109814	100	50	0.414216
Selenomonadaceae	0.00175443	0.00108844	0.00112105	0.00254285	4	0	0	0	0	4	0.0210706	0.0484461	100	0	0.0338949
Ser	0.902897	0.0277957	0.889457	0.909626	4	0.790778	0.100428	0.75535	0.855019	4	0.0285714	0.108519	100	100	NA
Veillonella	1.83771e-05	3.67542e-05	0	1.83771e-05	4	0.00470121	0.00200121	0.00316956	0.00591374	4	0.0265187	0.0184135	25	100	0.144127
Veillonella.atypica	0	0	0	0	4	0.00134265	0.000613713	0.000975995	0.00159161	4	0.0210706	0.0220904	0	100	0.0338949
Veillonella.atypica.parvula	1.83771e-05	3.67542e-05	0	1.83771e-05	4	0.00291662	0.00210965	0.00130343	0.00458161	4	0.0265187	0.0708615	25	100	0.144127
Veillonellaceae	6.1066e-05	7.3431e-05	0	0.000109582	4	0.00470121	0.00200121	0.00316956	0.00591374	4	0.029401	0.0188179	50	100	0.414216
X.Clostridium..innocuum	0.000163999	4.08489e-05	0.00013103	0.000198929	4	0	0	0	0	4	0.0210706	0.00403332	100	0	0.0338949
Variables	Mean Control	SD Control	Quantile 25% Control	Quantile 75% Control	Total data points Control	Mean Pro	SD Pro	Quantile 25% Pro	Quantile 75% Pro	Total data points Pro	Mann Whitney test p-value	T-test p-value	Proportion in Control	Proportion in Pro	Proportion test p-value
Anaerostipes	0.0310205	0.0205689	0.0254188	0.0422169	4	0.00116621	0.00034635	0.00106755	0.0013924	4	0.0285714	0.062335	100	100	NA
Anaerostipes.hadrus	0.0310205	0.0205689	0.0254188	0.0422169	4	0.00116621	0.00034635	0.00106755	0.0013924	4	0.0285714	0.062335	100	100	NA
Arg	0.889912	0.037198	0.863764	0.903408	4	0.968554	0.0234135	0.950193	0.987155	4	0.0285714	0.0156099	100	100	NA
Asp	0.996381	0.0044229	0.995711	0.99891	4	0.999901	0.00017266	0.999891	0.999992	4	0.0285714	0.209577	100	100	NA
B1	0.487868	0.0667447	0.465636	0.510658	4	0.679585	0.0555737	0.654946	0.710014	4	0.0285714	0.00485695	100	100	NA
B2	0.665603	0.0245281	0.651412	0.669184	4	0.758875	0.0490833	0.734929	0.775956	4	0.0285714	0.0234291	100	100	NA
B3	0.474148	0.0374833	0.456068	0.478422	4	0.669728	0.0345457	0.646273	0.689356	4	0.0285714	0.00026449	100	100	NA
B9	0.576727	0.0400835	0.571946	0.599654	4	0.76	0.0722662	0.705564	0.808356	4	0.0285714	0.00790668	100	100	NA
Bacteroidaceae	0.112667	0.0252726	0.108363	0.125946	4	0.0437421	0.0103525	0.0373794	0.051985	4	0.0285714	0.00734434	100	100	NA
Bacteroides	0.112667	0.0252726	0.108363	0.125946	4	0.0437421	0.0103525	0.0373794	0.051985	4	0.0285714	0.00734434	100	100	NA
Bacteroides.cellulosilyticus	0.00584513	0.00071669	0.00541347	0.00626169	4	0.00164973	0.00025363	0.00145583	0.00186435	4	0.0285714	0.00054652	100	100	NA
Bacteroides.faecis.thetaiotaomicron	0.00909985	0.00182967	0.00830519	0.0103637	4	0.00272473	0.00180328	0.00163854	0.00321185	4	0.0285714	0.00254563	100	100	NA
Bacteroides.nordii	0.00767462	0.00145513	0.00719978	0.00851826	4	0.00071678	0.00043485	0.00051353	0.00077063	4	0.0285714	0.00138608	100	100	NA
Bacteroides.uniformis	0.0569256	0.0133797	0.0544077	0.0647034	4	0.0134177	0.00429772	0.0114442	0.0149017	4	0.0285714	0.00481065	100	100	NA
Bacteroidetes	11.3667	2.56077	10.6821	12.7499	4	4.93253	1.0272	4.1475	5.68999	4	0.0285714	0.00990807	100	100	NA
Bifidobacteriaceae	0.00018214	0.00012208	0.00017342	0.00024282	4	0.0172975	0.00706703	0.0141056	0.0206198	4	0.0285714	0.016772	75	100	1
Bifidobacterium	0.00018214	0.00012208	0.00017342	0.00024282	4	0.0172975	0.00706703	0.0141056	0.0206198	4	0.0285714	0.016772	75	100	1
Bifidobacterium.adolescentis	0.0001403	0.00010166	0.00010464	0.00019778	4	0.0154118	0.0066	0.0127757	0.018081	4	0.0285714	0.0189879	75	100	1
Blautia	0.00599708	0.00445818	0.00320442	0.00804324	4	0.163934	0.0907224	0.0965072	0.229973	4	0.0285714	0.0398253	100	100	NA
Blautia.luti.massiliensis	0	0	0	0	4	0.0583737	0.0586228	0.0102255	0.105693	4	0.0210706	0.140479	0	100	0.0338948
Blautia.obeum	7.62e-05	0.00015236	0	7.62e-05	4	0.0100772	0.00651564	0.00586494	0.0141221	4	0.0265187	0.0545266	25	100	0.144127
Blautia.obeum.wexlerae	0.00287567	0.00183307	0.00214359	0.0040981	4	0.0816276	0.0282077	0.0760059	0.0987206	4	0.0285714	0.0111562	100	100	NA
Butyrate	0.433062	0.0240721	0.421532	0.437134	4	0.205794	0.0758357	0.173919	0.235953	4	0.0285714	0.00636589	100	100	NA
Catabacter	0.00030484	0.00012662	0.00021947	0.00035204	4	0	0	0	0	4	0.0210706	0.0170634	100	0	0.0338948
Catabacter.hongkongensis	0.00030484	0.00012662	0.00021947	0.00035204	4	0	0	0	0	4	0.0210706	0.0170634	100	0	0.0338948
Catabacteriaceae	0.00030484	0.00012662	0.00021947	0.00035204	4	0	0	0	0	4	0.0210706	0.0170634	100	0	0.0338948
Chor	0.999157	0.00049011	0.99901	0.999438	4	0.999829	8.64e-05	0.999774	0.999896	4	0.0285714	0.06896	100	100	NA
Citrobacter	0.028187	0.0101609	0.0214429	0.0309812	4	0.118264	0.0467569	0.0877231	0.130614	4	0.0285714	0.0280156	100	100	NA
Citrobacter.freundii	0.0210345	0.00713644	0.0162107	0.0231619	4	0.0894075	0.0404665	0.0642646	0.0984482	4	0.0285714	0.0409776	100	100	NA
Citrobacter.murliniae	0.00715245	0.00303145	0.00526971	0.00781932	4	0.0288562	0.00655141	0.0241046	0.0321658	4	0.0285714	0.0032174	100	100	NA
Clostridiaceae	0.00715577	0.00304278	0.00594366	0.00820652	4	0.00066353	0.00029181	0.00059833	0.00079773	4	0.0285714	0.0230472	100	100	NA
Clostridiaceae.Clostridiales.Family.XIII..Incertae.Sedis	0.00152056	0.00092076	0.00086552	0.00189957	4	0	0	0	0	4	0.0210706	0.0456362	100	0	0.0338948
Clostridium.Aminipila.Anaerovorax	0.00152056	0.00092076	0.00086552	0.00189957	4	0	0	0	0	4	0.0210706	0.0456362	100	0	0.0338948
Clostridium.aminobutyricum.Aminipila.butyrica.Anaerovorax.odorimutans	0.00152056	0.00092076	0.00086552	0.00189957	4	0	0	0	0	4	0.0210706	0.0456362	100	0	0.0338948
Cys	0.997766	0.00118035	0.996942	0.998602	4	0.979039	0.00556164	0.976118	0.981458	4	0.0285714	0.00542354	100	100	NA
Desulfovibrio	0.00098517	0.00028961	0.00086523	0.00108459	4	0.00576794	0.00297526	0.00373419	0.00679227	4	0.0285714	0.0480609	100	100	NA
Desulfovibrio.desulfuricans	0.00026355	0.00026051	0.00013628	0.00034418	4	0.00380247	0.00163197	0.00272232	0.00436962	4	0.0285714	0.0211457	75	100	1
Desulfovibrionaceae	0.00314129	0.00031842	0.00294364	0.00332793	4	0.00805622	0.00365298	0.00639555	0.00855389	4	0.0285714	0.073797	100	100	NA
Dielma	0.00278556	0.00276133	0.00118428	0.00336067	4	1.88e-05	3.76e-05	0	1.88e-05	4	0.0265187	0.138789	100	25	0.144127
Dielma.fastidiosa	0.00278556	0.00276133	0.00118428	0.00336067	4	1.88e-05	3.76e-05	0	1.88e-05	4	0.0265187	0.138789	100	25	0.144127
Dorea	0.00199157	0.00020243	0.00190608	0.00208509	4	0.0826806	0.0622677	0.0456015	0.0977716	4	0.0285714	0.0809553	100	100	NA
Dorea.formicigenerans	0.00142603	0.0004649	0.00124396	0.00156192	4	0.00429743	0.0022473	0.00273851	0.00549474	4	0.0285714	0.0808944	100	100	NA
Dorea.longicatena	0.00056554	0.00048515	0.0002515	0.00091774	4	0.0783832	0.0638365	0.0416066	0.0935333	4	0.0285714	0.0926591	75	100	1
Eggerthellaceae	0.00461087	0.00412566	0.00154582	0.00801606	4	0.022971	0.0196195	0.00926045	0.0296288	4	0.0285714	0.156904	100	100	NA
Erysipelatoclostridium	0.0085879	0.00213816	0.00804825	0.00966796	4	0.0290558	0.0114054	0.0246519	0.0333331	4	0.0285714	0.0347276	100	100	NA
Erysipelatoclostridium.ramosum	0.0084237	0.00215116	0.00789773	0.00952511	4	0.0290483	0.0114066	0.0246294	0.0333331	4	0.0285714	0.0340106	100	100	NA
Flavonifractor.Intestinimonas.Pseudoflavonifractor	0.00249348	0.00212784	0.00123041	0.00296714	4	0.00028266	0.00032813	0	0.00054468	4	0.0294011	0.128146	100	50	0.414216
Gln	0.99638	0.0044228	0.99571	0.99891	4	0.999901	0.00017266	0.999891	0.999992	4	0.0285714	0.209545	100	100	NA
Glu	0.996381	0.0044229	0.995711	0.99891	4	0.999901	0.00017266	0.999891	0.999992	4	0.0285714	0.209577	100	100	NA
Hungatella	0.00637001	0.00258978	0.00502032	0.00762057	4	0.00038397	0.00031571	0.00020056	0.00059433	4	0.0285714	0.0182329	100	75	1
Hungatella.hathewayi	0.00637001	0.00258978	0.00502032	0.00762057	4	0.00038397	0.00031571	0.00020056	0.00059433	4	0.0285714	0.0182329	100	75	1
Hydrogenoanaerobacterium.Ruminococcus	0.00037189	0.00044233	9.11e-05	0.00046869	4	0	0	0	0	4	0.0210706	0.191253	100	0	0.0338948
Hydrogenoanaerobacterium.saccharovorans.Ruminococcus.champanellensis	0.00037189	0.00044233	9.11e-05	0.00046869	4	0	0	0	0	4	0.0210706	0.191253	100	0	0.0338948
Ile_Val	0.86155	0.00943799	0.859674	0.86623	4	0.93331	0.0357423	0.915893	0.946738	4	0.0285714	0.0239041	100	100	NA
Intestinimonas	0.0434587	0.0239871	0.0314264	0.0468758	4	0.00847465	0.00576841	0.00373123	0.0127948	4	0.0285714	0.0579636	100	100	NA
Intestinimonas.butyriciproducens	0.0419766	0.0236883	0.0300416	0.0451723	4	0.00747648	0.00523904	0.00344711	0.0118473	4	0.0285714	0.05864	100	100	NA
Lachnospiraceae	0.150058	0.0259016	0.128924	0.169857	4	0.325788	0.0391215	0.315886	0.349177	4	0.0285714	0.0005606	100	100	NA
Leu	0.860055	0.00897869	0.858433	0.864692	4	0.932166	0.0352854	0.915581	0.944944	4	0.0285714	0.0229204	100	100	NA
Megamonas	0.00094668	0.00039686	0.00085584	0.00110186	4	0	0	0	0	4	0.0210706	0.0174964	100	0	0.0338948
Megamonas.funiformis	0.00094668	0.00039686	0.00085584	0.00110186	4	0	0	0	0	4	0.0210706	0.0174964	100	0	0.0338948
Met	0.889805	0.0211373	0.88342	0.89801	4	0.964916	0.0230715	0.947999	0.980077	4	0.0285714	0.00306029	100	100	NA
Parabacteroides.goldsteinii	0.0012532	0.00034106	0.00110208	0.00150372	4	1.98e-05	3.96e-05	0	1.98e-05	4	0.0265187	0.00508226	100	25	0.144127
Sutterella	0.00258494	0.00179364	0.00225405	0.00342992	4	0.0234455	0.0308868	0.00677075	0.0264606	4	0.0285714	0.269705	75	100	1
Sutterella.wadsworthensis	0.00258494	0.00179364	0.00225405	0.00342992	4	0.0234455	0.0308868	0.00677075	0.0264606	4	0.0285714	0.269705	75	100	1
Sutterellaceae	0.00258494	0.00179364	0.00225405	0.00342992	4	0.0234455	0.0308868	0.00677075	0.0264606	4	0.0285714	0.269705	75	100	1
Tyr	0.842558	0.0578978	0.815571	0.847707	4	0.974657	0.0195081	0.967522	0.985135	4	0.0285714	0.0149269	100	100	NA
X.Clostridium..celerecrescens..Clostridium..saccharolyticum..Desulfotomaculum..guttoideum	0.00150632	0.0005676	0.00123293	0.00166381	4	3.19e-05	6.39e-05	0	3.19e-05	4	0.0265187	0.0132501	100	25	0.144127
X.Clostridium..citroniae	0.00209553	0.00073683	0.00167215	0.00257324	4	0.00529161	0.0018703	0.00384261	0.00663315	4	0.0285714	0.0346357	100	100	NA
X.Clostridium..innocuum	0.000164	4.08e-05	0.00013103	0.00019893	4	7.52e-06	1.5e-05	0	7.52e-06	4	0.0265187	0.00240818	100	25	0.144127
X.unclassified.Flavonifractor.	0.194767	0.0164978	0.186457	0.202041	4	0.11556	0.0659428	0.0975683	0.158628	4	0.0285714	0.0923946	100	100	NA
Variables	Mean Control	SD Control	Quantile 25% Control	Quantile 75% Control	Total data points Control	Mean Succinate	SD Succinate	Quantile 25% Succinate	Quantile 75% Succinate	Total data points Succinate	Mann Whitney test p-value	T-test p-value	Proportion in Control	Proportion in Succinate	Proportion test p-value
Acetate	0.797257	0.0375924	0.779566	0.801649	4	0.5761	0.0924595	0.567196	0.627497	4	0.0285714	0.0116332	100	100	NA
Acidaminococcaceae	0.0925233	0.0127413	0.0833563	0.102025	4	0.323134	0.0581814	0.287852	0.354333	4	0.0285714	0.00321641	100	100	NA
Anaerostipes	0.0310205	0.0205689	0.0254188	0.0422169	4	0.0555779	0.0043935	0.054529	0.0574054	4	0.0285714	0.0943698	100	100	NA
Anaerostipes.hadrus	0.0310205	0.0205689	0.0254188	0.0422169	4	0.0555779	0.0043935	0.054529	0.0574054	4	0.0285714	0.0943698	100	100	NA
Asn	0.897553	0.0166553	0.885126	0.9111	4	0.668894	0.0517826	0.641988	0.701299	4	0.0285714	0.00168873	100	100	NA
B1	0.487868	0.0667447	0.465636	0.510658	4	0.690278	0.0461882	0.661885	0.705508	4	0.0285714	0.00346011	100	100	NA
B2	0.665603	0.0245281	0.651412	0.669184	4	0.78291	0.0388606	0.771075	0.797119	4	0.0285714	0.0036216	100	100	NA
B5	0.452618	0.0666843	0.428674	0.472815	4	0.653527	0.0527318	0.616827	0.674815	4	0.0285714	0.00371092	100	100	NA
B6	0.476837	0.0659812	0.461173	0.501593	4	0.66966	0.0532391	0.634077	0.69297	4	0.0285714	0.00434698	100	100	NA
B7	0.429279	0.0538852	0.404	0.445665	4	0.603345	0.047392	0.579225	0.616005	4	0.0285714	0.00297759	100	100	NA
B9	0.576727	0.0400835	0.571946	0.599654	4	0.756419	0.0203	0.739753	0.771705	4	0.0285714	0.00084215	100	100	NA
Bacteroides.cellulosilyticus	0.00584513	0.00071669	0.00541347	0.00626169	4	0.00289095	0.00144942	0.0016813	0.00406008	4	0.0285714	0.0184926	100	100	NA
Bacteroides.dorei	0.00060026	0.00016824	0.00054186	0.00070052	4	0.00020797	0.00014039	0.00019145	0.00027871	4	0.0285714	0.0122764	100	75	1
Bacteroides.faecis.thetaiotaomicron	0.00909985	0.00182967	0.00830519	0.0103637	4	0.00411374	0.00176629	0.00283686	0.0055599	4	0.0285714	0.00780996	100	100	NA
Bilophila	0.00215612	8.75e-05	0.00211489	0.00218786	4	0.00059235	0.00049451	0.00035741	0.00082467	4	0.0285714	0.0069632	100	75	1
Bilophila.wadsworthia	0.00215612	8.75e-05	0.00211489	0.00218786	4	0.00059235	0.00049451	0.00035741	0.00082467	4	0.0285714	0.0069632	100	75	1
Butyrate	0.433062	0.0240721	0.421532	0.437134	4	0.278533	0.0309057	0.253007	0.305151	4	0.0285714	0.00029262	100	100	NA
Catabacter	0.00030484	0.00012662	0.00021947	0.00035204	4	3.68e-05	2.69e-05	2.61e-05	5.32e-05	4	0.0285714	0.0215821	100	75	1
Catabacter.hongkongensis	0.00030484	0.00012662	0.00021947	0.00035204	4	3.68e-05	2.69e-05	2.61e-05	5.32e-05	4	0.0285714	0.0215821	100	75	1
Catabacteriaceae	0.00030484	0.00012662	0.00021947	0.00035204	4	3.68e-05	2.69e-05	2.61e-05	5.32e-05	4	0.0285714	0.0215821	100	75	1
Chor	0.999157	0.00049011	0.99901	0.999438	4	0.999847	0.00010832	0.999757	0.999934	4	0.0285714	0.063634	100	100	NA
Desulfovibrio	0.00098517	0.00028961	0.00086523	0.00108459	4	0.00023812	0.00028763	0	0.00042453	4	0.0294011	0.0105747	100	50	0.414216
Desulfovibrio.piger	0.00072162	0.00032933	0.00056889	0.00088528	4	0.00012962	0.00015319	0	0.00023921	4	0.0294011	0.0285515	100	50	0.414216
Desulfovibrionaceae	0.00314129	0.00031842	0.00294364	0.00332793	4	0.00083047	0.0007653	0.00035741	0.0012492	4	0.0285714	0.00503996	100	75	1
Erysipelotrichaceae	0.0140698	0.00229281	0.0133895	0.0148395	4	0.00771557	0.00087093	0.00713468	0.00830708	4	0.0285714	0.00732973	100	100	NA
Ethanol	0.731818	0.0424017	0.696608	0.765861	4	0.570867	0.029458	0.557057	0.589716	4	0.0285714	0.00121433	100	100	NA
Flavonifractor.Intestinimonas.Pseudoflavonifractor	0.00249348	0.00212784	0.00123041	0.00296714	4	0.00034463	0.00030038	0.00022365	0.00044444	4	0.0285714	0.135821	100	75	1
Formate	0.829743	0.0183828	0.821854	0.83383	4	0.650007	0.0508345	0.629973	0.671639	4	0.0285714	0.00326303	100	100	NA
L.lactate	0.608764	0.0405203	0.601581	0.633273	4	0.700245	0.0738172	0.661338	0.703975	4	0.0285714	0.0858722	100	100	NA
Megamonas	0.00094668	0.00039686	0.00085584	0.00110186	4	6.19e-05	0.00012381	0	6.19e-05	4	0.0265187	0.0165699	100	25	0.144127
Megamonas.funiformis	0.00094668	0.00039686	0.00085584	0.00110186	4	6.19e-05	0.00012381	0	6.19e-05	4	0.0265187	0.0165699	100	25	0.144127
Phascolarctobacterium	0.0920533	0.0122033	0.0833563	0.101136	4	0.321931	0.0597386	0.286178	0.354333	4	0.0285714	0.00364397	100	100	NA
Phascolarctobacterium.faecium	0.0868938	0.0117324	0.0787692	0.0951899	4	0.319177	0.0618446	0.281069	0.353803	4	0.0285714	0.00404394	100	100	NA
Propionate	0.589573	0.0218686	0.575596	0.598977	4	0.672479	0.025719	0.664103	0.684161	4	0.0285714	0.00287775	100	100	NA
Q	0.462386	0.0682643	0.439585	0.485169	4	0.6594	0.0519323	0.622406	0.67987	4	0.0285714	0.0044228	100	100	NA
Trp	0.690646	0.0239936	0.673597	0.702588	4	0.796844	0.026862	0.783679	0.809694	4	0.0285714	0.00110452	100	100	NA
X.Clostridium..clostridioforme	0.00805727	0.00303954	0.00640348	0.00833254	4	0.00449186	0.00173776	0.00319903	0.00590548	4	0.0285714	0.0999832	100	100	NA
X.Clostridium..innocuum	0.000164	4.08e-05	0.00013103	0.00019893	4	2.31e-05	3.02e-05	0	3.76e-05	4	0.0294011	0.00190012	100	50	0.414216
X.unclassified.Flavonifractor.	0.194767	0.0164978	0.186457	0.202041	4	0.103064	0.0209326	0.095215	0.110756	4	0.0285714	0.00058258	100	100	NA
Variables	Mean Control	SD Control	Quantile 25% Control	Quantile 75% Control	Total data points Control	Mean Valerate	SD Valerate	Quantile 25% Valerate	Quantile 75% Valerate	Total data points Valerate	Mann Whitney test p-value	T-test p-value	Proportion in Control	Proportion in Valerate	Proportion test p-value
Acidaminococcus	0.000469958	0.000548947	0	0.000889191	4	0.129867	0.103392	0.0501462	0.206601	4	0.029401	0.0874698	50	100	0.414216
Acidaminococcus.intestini	0.000469958	0.000548947	0	0.000889191	4	0.129867	0.103392	0.0501462	0.206601	4	0.029401	0.0874698	50	100	0.414216
Agathobaculum.butyriciproducens	0.0452099	0.0399575	0.0171432	0.0763895	4	5.58301e-05	7.05335e-05	0	9.41353e-05	4	0.029401	0.108915	100	50	0.414216
Asn	0.897553	0.0166553	0.885126	0.9111	4	0.778082	0.0943482	0.702191	0.853005	4	0.0285714	0.0832281	100	100	NA
Asp	0.996381	0.0044229	0.995711	0.99891	4	0.999627	0.000328451	0.999409	0.999889	4	0.0285714	0.238451	100	100	NA
B1	0.487868	0.0667447	0.465636	0.510658	4	0.826653	0.086314	0.810347	0.863806	4	0.0285714	0.00101476	100	100	NA
B2	0.665603	0.0245281	0.651412	0.669184	4	0.801562	0.0858817	0.731493	0.860378	4	0.0285714	0.04577	100	100	NA
B3	0.474148	0.0374833	0.456068	0.478422	4	0.647951	0.0688579	0.607028	0.692725	4	0.0285714	0.00812674	100	100	NA
B9	0.576727	0.0400835	0.571946	0.599654	4	0.846887	0.0557799	0.831389	0.871575	4	0.0285714	0.000357741	100	100	NA
Bacteroides.cellulosilyticus	0.00584513	0.000716686	0.00541347	0.00626169	4	0.0013774	0.000196648	0.0012589	0.00146897	4	0.0285714	0.000616191	100	100	NA
Bacteroides.faecis.thetaiotaomicron	0.00909985	0.00182967	0.00830519	0.0103637	4	0.00264817	0.000535047	0.00229524	0.00288219	4	0.0285714	0.00393363	100	100	NA
Bacteroides.fragilis	0.0115161	0.00243814	0.00997864	0.0132786	4	0.00648721	0.00139999	0.00571621	0.00688922	4	0.0285714	0.0171577	100	100	NA
Bacteroides.nordii	0.00767462	0.00145513	0.00719978	0.00851826	4	0.00194008	0.000926365	0.00146249	0.00234632	4	0.0285714	0.00108396	100	100	NA
Bacteroides.xylanisolvens	0.0012048	0.000252743	0.00107116	0.00136281	4	0.00056442	0.000402901	0.000412813	0.000842821	4	0.0285714	0.0427595	100	75	1
Barnesiella	0.000164951	1.50492e-05	0.000157076	0.00017171	4	0.000526297	0.0001663	0.000453086	0.00055253	4	0.0285714	0.0220003	100	100	NA
Barnesiella.intestinihominis	0.000115431	8.17091e-05	8.82101e-05	0.000166063	4	0.000519895	0.000169286	0.000433882	0.00055253	4	0.0285714	0.0106249	75	100	1
Barnesiellaceae	0.000164951	1.50492e-05	0.000157076	0.00017171	4	0.000526297	0.0001663	0.000453086	0.00055253	4	0.0285714	0.0220003	100	100	NA
Bifidobacteriaceae	0.000182142	0.000122081	0.000173418	0.000242819	4	0.00534924	0.00424767	0.00246488	0.00685479	4	0.0285714	0.09303	75	100	1
Bifidobacterium	0.000182142	0.000122081	0.000173418	0.000242819	4	0.00534924	0.00424767	0.00246488	0.00685479	4	0.0285714	0.09303	75	100	1
Bifidobacterium.adolescentis	0.000140301	0.000101657	0.000104635	0.000197784	4	0.00489143	0.00386758	0.00239437	0.00617578	4	0.0285714	0.0910698	75	100	1
Bilophila	0.00215612	8.74982e-05	0.00211489	0.00218786	4	0.00115481	0.000618652	0.000669303	0.00152022	4	0.0285714	0.0465139	100	100	NA
Bilophila.wadsworthia	0.00215612	8.74982e-05	0.00211489	0.00218786	4	0.00115481	0.000618652	0.000669303	0.00152022	4	0.0285714	0.0465139	100	100	NA
Bittarella	0.0024196	0.00139043	0.00193867	0.00334108	4	0.000196935	0.000144747	0.000136462	0.000289701	4	0.0285714	0.0486352	100	75	1
Bittarella.massiliensis	0.0024196	0.00139043	0.00193867	0.00334108	4	0.000196935	0.000144747	0.000136462	0.000289701	4	0.0285714	0.0486352	100	75	1
Blautia	0.00599708	0.00445818	0.00320442	0.00804324	4	0.13184	0.0840531	0.103313	0.158643	4	0.0285714	0.0577123	100	100	NA
Blautia.obeum	7.61814e-05	0.000152363	0	7.61814e-05	4	0.0168348	0.0154994	0.00984986	0.0191634	4	0.0265187	0.119292	25	100	0.144127
Blautia.obeum.wexlerae	0.00287567	0.00183307	0.00214359	0.0040981	4	0.0115861	0.00274246	0.0102736	0.0133977	4	0.0285714	0.00282674	100	100	NA
Butyrate	0.433062	0.0240721	0.421532	0.437134	4	0.258001	0.0620778	0.231852	0.283607	4	0.0285714	0.00679895	100	100	NA
Catabacter	0.000304841	0.000126624	0.000219467	0.000352039	4	1.53951e-05	3.07901e-05	0	1.53951e-05	4	0.0265187	0.0167227	100	25	0.144127
Catabacter.hongkongensis	0.000304841	0.000126624	0.000219467	0.000352039	4	1.53951e-05	3.07901e-05	0	1.53951e-05	4	0.0265187	0.0167227	100	25	0.144127
Catabacteriaceae	0.000304841	0.000126624	0.000219467	0.000352039	4	1.53951e-05	3.07901e-05	0	1.53951e-05	4	0.0265187	0.0167227	100	25	0.144127
Clostridiaceae	0.00715577	0.00304278	0.00594366	0.00820652	4	0.000721949	0.00088375	0	0.00126424	4	0.029401	0.0199657	100	50	0.414216
Clostridiaceae.Clostridiales.Family.XIII..Incertae.Sedis	0.00152056	0.000920759	0.000865523	0.00189957	4	0	0	0	0	4	0.0210706	0.0456362	100	0	0.0338949
Clostridium.Aminipila.Anaerovorax	0.00152056	0.000920759	0.000865523	0.00189957	4	0	0	0	0	4	0.0210706	0.0456362	100	0	0.0338949
Clostridium.aminobutyricum.Aminipila.butyrica.Anaerovorax.odorimutans	0.00152056	0.000920759	0.000865523	0.00189957	4	0	0	0	0	4	0.0210706	0.0456362	100	0	0.0338949
Collinsella	0.011535	0.00803665	0.00630889	0.0178491	4	0.00114612	0.000408438	0.00093944	0.00134814	4	0.0285714	0.0812105	100	100	NA
Collinsella.aerofaciens	0.011535	0.00803665	0.00630889	0.0178491	4	0.00114612	0.000408438	0.00093944	0.00134814	4	0.0285714	0.0812105	100	100	NA
Coprococcus	0.00599578	0.00309843	0.00574054	0.00763062	4	0.047767	0.0254719	0.0314799	0.0572624	4	0.0285714	0.0453522	100	100	NA
Coprococcus.catus.Faecalicatena.orotica..Clostridium..hylemonae	0.00131729	0.000912899	0.000850268	0.00150257	4	0.0126557	0.00732731	0.00928098	0.0172305	4	0.0285714	0.0523666	100	100	NA
Coprococcus.comes	0.005826	0.00302836	0.0052312	0.00763062	4	0.0477648	0.0254743	0.0314778	0.0572624	4	0.0285714	0.0449536	100	100	NA
Coprococcus.Faecalicatena.Lachnoclostridium	0.00131729	0.000912899	0.000850268	0.00150257	4	0.0126557	0.00732731	0.00928098	0.0172305	4	0.0285714	0.0523666	100	100	NA
Coriobacteriaceae	0.011763	0.00820842	0.00634255	0.0181578	4	0.00114612	0.000408438	0.00093944	0.00134814	4	0.0285714	0.0811153	100	100	NA
Cys	0.997766	0.00118035	0.996942	0.998602	4	0.86397	0.106393	0.782647	0.946891	4	0.0285714	0.0865379	100	100	NA
Dielma	0.00278556	0.00276133	0.00118428	0.00336067	4	0.000335017	0.000326515	0.000171734	0.000432241	4	0.0285714	0.173669	100	100	NA
Dielma.fastidiosa	0.00278556	0.00276133	0.00118428	0.00336067	4	0.000335017	0.000326515	0.000171734	0.000432241	4	0.0285714	0.173669	100	100	NA
Dorea	0.00199157	0.000202428	0.00190608	0.00208509	4	0.0730879	0.0495543	0.0506132	0.0829543	4	0.0285714	0.0640787	100	100	NA
Dorea.longicatena	0.00056554	0.000485154	0.000251501	0.000917738	4	0.0697906	0.0502807	0.048455	0.0789531	4	0.0285714	0.0705255	75	100	1
Erysipelotrichaceae	0.0140698	0.00229281	0.0133895	0.0148395	4	0.00738059	0.0028118	0.00508936	0.00950074	4	0.0285714	0.0109927	100	100	NA
Flavonifractor	0.121236	0.0426811	0.0975483	0.127177	4	0.00274288	0.00379096	0.000808324	0.00287309	4	0.0285714	0.0111745	100	100	NA
Flavonifractor.Intestinimonas.Pseudoflavonifractor	0.00249348	0.00212784	0.00123041	0.00296714	4	9.29758e-05	9.3219e-05	4.95041e-05	0.000118482	4	0.0285714	0.10918	100	75	1
Flavonifractor.plautii	0.121236	0.0426811	0.0975483	0.127177	4	0.00274288	0.00379096	0.000808324	0.00287309	4	0.0285714	0.0111745	100	100	NA
Gln	0.99638	0.0044228	0.99571	0.99891	4	0.999627	0.000328451	0.999409	0.999889	4	0.0285714	0.238414	100	100	NA
Glu	0.996381	0.0044229	0.995711	0.99891	4	0.999627	0.000328451	0.999409	0.999889	4	0.0285714	0.238451	100	100	NA
Hungatella	0.00637001	0.00258978	0.00502032	0.00762057	4	0.000616839	0.00083944	0	0.000961643	4	0.029401	0.0165015	100	50	0.414216
Hungatella.hathewayi	0.00637001	0.00258978	0.00502032	0.00762057	4	0.000616839	0.00083944	0	0.000961643	4	0.029401	0.0165015	100	50	0.414216
Ile_Val	0.86155	0.00943799	0.859674	0.86623	4	0.93902	0.0182644	0.931878	0.951882	4	0.0285714	0.00102939	100	100	NA
Intestinimonas.butyriciproducens	0.0419766	0.0236883	0.0300416	0.0451723	4	0.000219331	0.000174591	0.000148397	0.000298068	4	0.0285714	0.0387584	100	75	1
Lachnoclostridium	0.102409	0.0404413	0.0777069	0.111561	4	0.0383144	0.00895677	0.0323315	0.0456554	4	0.0285714	0.0472483	100	100	NA
Lachnospiraceae	0.150058	0.0259016	0.128924	0.169857	4	0.304641	0.0637618	0.259394	0.329499	4	0.0285714	0.0111159	100	100	NA
Leu	0.860055	0.00897869	0.858433	0.864692	4	0.936993	0.0181345	0.929832	0.949668	4	0.0285714	0.00109819	100	100	NA
Lys	0.913916	0.0325095	0.900731	0.923584	4	0.994966	0.00819269	0.994734	0.999096	4	0.0285714	0.0127512	100	100	NA
Lys_D	0.389717	0.101261	0.340872	0.394832	4	0.259379	0.0162206	0.247771	0.269506	4	0.0285714	0.0804714	100	100	NA
Megamonas	0.000946675	0.000396864	0.000855841	0.00110186	4	0.00604718	0.00587399	0.00253087	0.00765042	4	0.0285714	0.180743	100	100	NA
Megamonas.funiformis	0.000946675	0.000396864	0.000855841	0.00110186	4	0.00604718	0.00587399	0.00253087	0.00765042	4	0.0285714	0.180743	100	100	NA
Met	0.889805	0.0211373	0.88342	0.89801	4	0.95573	0.020393	0.944574	0.969711	4	0.0285714	0.00416493	100	100	NA
Oscillibacter	0.00865306	0.00784144	0.00269525	0.0125383	4	0	0	0	0	4	0.0210706	0.114421	100	0	0.0338949
Oscillibacter.valericigenes	0.00800705	0.00815497	0.00165881	0.0124093	4	0	0	0	0	4	0.0210706	0.144327	100	0	0.0338949
Oscillospiraceae	0.00865306	0.00784144	0.00269525	0.0125383	4	0	0	0	0	4	0.0210706	0.114421	100	0	0.0338949
Peptostreptococcaceae	0.0812924	0.0297063	0.0723878	0.0948053	4	0.00418193	0.00804032	7.90604e-05	0.00430833	4	0.0285714	0.0109636	100	100	NA
Phascolarctobacterium.faecium	0.0868938	0.0117324	0.0787692	0.0951899	4	0.0544972	0.00557216	0.0522429	0.0569853	4	0.0285714	0.00628804	100	100	NA
Phascolarctobacterium.succinatutens	0.00515955	0.000748341	0.00470629	0.00539872	4	0.0176862	0.00805425	0.0117153	0.0225711	4	0.0285714	0.0522076	100	100	NA
Phe	0.8607	0.0668006	0.833569	0.873645	4	0.988213	0.0136556	0.979615	0.999371	4	0.0285714	0.0290298	100	100	NA
Propionate	0.589573	0.0218685	0.575596	0.598977	4	0.31409	0.0175045	0.302744	0.325316	4	0.0285714	1.7789e-06	100	100	NA
Romboutsia	0.0812924	0.0297063	0.0723878	0.0948053	4	0.00418193	0.00804032	7.90604e-05	0.00430833	4	0.0285714	0.0109636	100	100	NA
Romboutsia.sedimentorum	0.0812924	0.0297063	0.0723878	0.0948053	4	0.00418193	0.00804032	7.90604e-05	0.00430833	4	0.0285714	0.0109636	100	100	NA
Sutterella	0.00258494	0.00179364	0.00225405	0.00342992	4	0.00785724	0.0035806	0.0054121	0.0092798	4	0.0285714	0.0524584	75	100	1
Sutterella.wadsworthensis	0.00258494	0.00179364	0.00225405	0.00342992	4	0.00785724	0.0035806	0.0054121	0.0092798	4	0.0285714	0.0524584	75	100	1
Sutterellaceae	0.00258494	0.00179364	0.00225405	0.00342992	4	0.00785724	0.0035806	0.0054121	0.0092798	4	0.0285714	0.0524584	75	100	1
X.Clostridium..celerecrescens..Clostridium..clostridioforme..Clostridium..indolis..Desulfotomaculum..guttoideum	0.00741101	0.0114784	0.00141408	0.00834362	4	6.17301e-05	0.00012346	0	6.17301e-05	4	0.0265187	0.290388	100	25	0.144127
X.Clostridium..celerecrescens..Clostridium..saccharolyticum..Desulfotomaculum..guttoideum	0.00150632	0.000567603	0.00123293	0.00166381	4	0.000291223	0.000446305	0	0.000402751	4	0.029401	0.0164227	100	50	0.414216
X.Clostridium..citroniae	0.00209553	0.000736828	0.00167215	0.00257324	4	0.00594723	0.00241464	0.0045867	0.00648178	4	0.0285714	0.0443566	100	100	NA
X.Clostridium..clostridioforme	0.00805727	0.00303954	0.00640348	0.00833254	4	0.00285317	0.00173515	0.00188216	0.00313469	4	0.0285714	0.0329048	100	100	NA
X.Clostridium..innocuum	0.000163999	4.08489e-05	0.00013103	0.000198929	4	0	0	0	0	4	0.0210706	0.00403332	100	0	0.0338949
X.Clostridium..symbiosum	0.0648126	0.0472192	0.0422153	0.067493	4	0.00782308	0.010464	0.00220558	0.00895191	4	0.0285714	0.0919312	100	100	NA
X.unclassified.Flavonifractor.	0.194767	0.0164978	0.186457	0.202041	4	0.0578292	0.0736478	0.00133549	0.0934809	4	0.0285714	0.030742	100	100	NA

## Sheet: Table S2
Taxonomy	Accession (E-value)	Description	Greatest identity %	species group	Sequence	control_ave	butyrate_FC	lactate_FC	succinate_FC	acetate_FC	formate_FC	isobutyrate_FC	isovalerate_FC	propionate_FC	valerate_FC
k__Bacteria, p__Firmicutes, c__Clostridia, o__Clostridiales, f__Lachnospiraceae, g__, s__	NR_043680	[Clostridium] aldenense strain RMA 9741 16S ribosomal RNA gene, partial sequence	99.55	1	CCTACGGGAGGCAGCAGTGGGGAATATTGCACAATGGGCGGAAGCCTGATGCAGCGACGCCGCGTGAGTGAAGAAGTATCTCGGTATGTAAAGCTCTATCAGCAGGGAAGAAAATGACGGTACCTGACTAAGAAGCCCCGGCTAACTACGTGCCAGCAGCCGCGGTAATACGTAGGGGGCAAGCGTTATCCGGATTTACTGGGTGTAAAGGGAGCGTAGACGGCGACGCAAGTCTGGAGTGAAAGCCCGGGGCCCAACCCCGGGACTGCTTTGGAAACTGTGCTGCTGGAGTGCAGGAGAGGTAAGTGGAATTCCTAGTGTAGCGGTGAAATGCGTAGATATTAGGAGGAACACCAGTGGCGAAGGCGGCTTACTGGACTGTAACTGACGTTGAGGCTC…	0.432694	1.62198	1.99988	2.07614	0.452757	0.934918	0.491713	1.02347	0.935805	2.92976
k__Bacteria, p__Firmicutes, c__Clostridia, o__Clostridiales, f__Lachnospiraceae, g__, s__	NR_043680	[Clostridium] aldenense strain RMA 9741 16S ribosomal RNA gene, partial sequence	99.77	1	CCTACGGGAGGCAGCAGTGGGGAATATTGCACAATGGGCGCAAGCCTGATGCAGCGACGCCGCGTGAGTGAAGAAGTATCTCGGTATGTAAAGCTCTATCAGCAGGGAAGAAAATGACGGTACCTGACTAAGAAGCCCCGGCTAACTACGTGCCAGCAGCCGCGGTAATACGTAGGGGGCAAGCGTTATCCGGATTTACTGGGTGTAAAGGGAGCGTAGACGGCGACGCAAGTCTGGAGTGAAAGCCCGGGGCCCAACCCCGGGACTGCTTTGGAAACTGTGCTGCTGGAGTGCAGGAGAGGTAAGTGGAATTCCTAGTGTAGCGGTGAAATGCGTAGATATTAGGAGGAACACCAGTGGCGAAGGCGGCTTACTGGACTGTAACTGACGTTGAGGCTC…	0.246736	0.187614	1.12114	0.698766	0.533375	0.00940789	0.114834	0.560915	0.0213085	0.341981
k__Bacteria, p__Firmicutes, c__Clostridia, o__Clostridiales, f__Lachnospiraceae, g__, s__	NR_043680	[Clostridium] aldenense strain RMA 9741 16S ribosomal RNA gene, partial sequence	100	1	CCTACGGGAGGCAGCAGTGGGGAATATTGCACAATGGGCGCAAGCCTGATGCAGCGACGCCGCGTGAGTGAAGAAGTATCTCGGTATGTAAAGCTCTATCAGCAGGGAAGAAAATGACGGTACCTGACTAAGAAGCCCCGGCTAACTACGTGCCAGCAGCCGCGGTAATACGTAGGGGGCAAGCGTTATCCGGATTTACTGGGTGTAAAGGGAGCGTAGACGGCGACGCAAGTCTGGAGTGAAAGCCCGGGGCCCAACCCCGGGACTGCTTTGGAAACTGTGTTGCTGGAGTGCAGGAGAGGTAAGTGGAATTCCTAGTGTAGCGGTGAAATGCGTAGATATTAGGAGGAACACCAGTGGCGAAGGCGGCTTACTGGACTGTAACTGACGTTGAGGCTC…	0.212269	0.726392	1.62521	1.26999	0.38985	0.787957	0.201264	0.795104	0.545724	1.71891
k__Bacteria, p__Firmicutes, c__Clostridia, o__Clostridiales, f__Lachnospiraceae, g__, s__	NR_043680	[Clostridium] aldenense strain RMA 9741 16S ribosomal RNA gene, partial sequence	99.32	1	CCTACGGGAGGCAGCAGTGGGGAATATTGCACAATGGGCGGAAGCCTGATGCAGCGACGCCGCGTGAGTGAAGAAGTATCTCGGTATGTAAAGCTCTATCAGCAGGGAAGAAAATGACGGTACCTGACTAAGAAGCCCCGGCTAACTACGTGCCAGCAGCCGCGGTAATACGTAGGGGGCAAGCGTTATCCGGATTTACTGGGTGTAAAGGGAGCGTAGACGGCGACGCAAGTCTGGAGTGAAAGCCCGGGGCCCAACCCCGGGACTGCTTTGGAAACTGTGCTGCTGGAGTGCAGGAGAGGTAAGTGGAATTCCTAGTGTAGCGGTGAAATGCGTAGATATTAGGAGGAACACCAGTGGCGAAGGCGGCTTACTGGACTGTAACTGACGTTGAGGCTC…	0.0583809	1.46234	2.54322	2.0364	0.343703	1.00155	0.468592	1.13649	1.11471	0.00127088
k__Bacteria, p__Firmicutes, c__Clostridia, o__Clostridiales, f__Lachnospiraceae, g__, s__	NR_043680	[Clostridium] aldenense strain RMA 9741 16S ribosomal RNA gene, partial sequence	99.55	1	CCTACGGGAGGCAGCAGTGGGGAATATTGCACAATGGGCGAAAGCCTGATGCAGCGACGCCGCGTGAGTGAAGAAGTATCTCGGTATGTAAAGCTCTATCAGCAGGGAAGAAAATGACGGTACCTGACTAAGAAGCCCCGGCTAACTACGTGCCAGCAGCCGCGGTAATACGTAGGGGGCAAGCGTTATCCGGATTTACTGGGTGTAAAGGGAGCGTAGACGGCGACGCAAGTCTGGAGTGAAAGCCCGGGGCCCAACCCCGGGACTGCTTTGGAAACTGTGCTGCTGGAGTGCAGGAGAGGTAAGTGGAATTCCTAGTGTAGCGGTGAAATGCGTAGATATTAGGAGGAACACCAGTGGCGAAGGCGGCTTACTGGACTGTAACTGACGTTGAGGCTC…	0.00268056	0.379014	0.293278	10.133	0.305798	0.865961	0.0276789	3.22479	2.75913	0.8504
k__Bacteria, p__Firmicutes, c__Clostridia, o__Clostridiales, f__Lachnospiraceae, g__, s__	NR_043680	[Clostridium] aldenense strain RMA 9741 16S ribosomal RNA gene, partial sequence	99.32	1	CCTACGGGAGGCAGCAGTGGGGAATATTGCACAATGGGGGAAACCCTGATGCAGCGACGCCGCGTGAGTGAAGAAGTATCTCGGTATGTAAAGCTCTATCAGCAGGGAAGAAAATGACGGTACCTGACTAAGAAGCCCCGGCTAACTACGTGCCAGCAGCCGCGGTAATACGTAGGGGGCAAGCGTTATCCGGATTTACTGGGTGTAAAGGGAGCGTAGACGGCGACGCAAGTCTGGAGTGAAAGCCCGGGGCCCAACCCCGGGACTGCTTTGGAAACTGTGTTGCTGGAGTGCAGGAGAGGTAAGTGGAATTCCTAGTGTAGCGGTGAAATGCGTAGATATTAGGAGGAACACCAGTGGCGAAGGCGGCTTACTGGACTGTAACTGACGTTGAGGCTC…	7.41952e-05	0.999997	9.98099	17.5867	2.82059	0.999997	0.999997	0.999997	0.999997	1956.76
k__Bacteria, p__Firmicutes, c__Clostridia, o__Clostridiales, f__Lachnospiraceae, g__, s__	NR_043680	[Clostridium] aldenense strain RMA 9741 16S ribosomal RNA gene, partial sequence	98.41	1	CCTACGGGGTGCTGCAGTGGGGAATATTGCACAATGGGCGGAAGCCTGATGCAGCGACGCCGCGTGAGTGAAGAAGTATCTCGGTATGTAAAGCTCTATCAGCAGGGAAGAAAATGACGGTACCTGACTAAGAAGCCCCGGCTAACTACGTGCCAGCAGCCGCGGTAATACGTAGGGGGCAAGCGTTATCCGGATTTACTGGGTGTAAAGGGAGCGTAGACGGCGACGCAAGTCTGGAGTGAAAGCCCGGGGCCCAACCCCGGGACTGCTTTGGAAACTGTGCTGCTGGAGTGCAGGAGAGGTAAGTGGAATTCCTAGTGTAGCGGTGAAATGCGTAGATATTAGGAGGAACACCAGTGGCGAAGGCGGCTTACTGGACTGTAACTGACGTTGAGGCTC…	7.4195e-05	1	1	4.64012	2.58627	1	1	3.09902	1	53.9465
k__Bacteria, p__Firmicutes, c__Clostridia, o__Clostridiales, f__Lachnospiraceae, g__, s__	NR_043680	[Clostridium] aldenense strain RMA 9741 16S ribosomal RNA gene, partial sequence	99.09	1	CCTACGGGGGGCAGCAGTGGGGAATATTGCACAATGGGCGAAAGCCTGATGCAGCGACGCCGCGTGAGTGAAGAAGTATCTCGGTATGTAAAGCTCTATCAGCAGGGAAGAAAATGACGGTACCTGACTAAGAAGCCCCGGCTAACTACGTGCCAGCAGCCGCGGTAATACGTAGGGGGCAAGCGTTATCCGGATTTACTGGGTGTAAAGGGAGCGTAGACGGCGACGCAAGTCTGGAGTGAAAGCCCGGGGCCCAACCCCGGGACTGCTTTGGAAACTGTGCTGCTGGAGTGCAGGAGAGGTAAGTGGAATTCCTAGTGTAGCGGTGAAATGCGTAGATATTAGGAGGAACACCAGTGGCGAAGGCGGCTTACTGGACTGTAACTGACGTTGAGGCTC…	7.4195e-05	1	1	12.8931	1	1	1	113.042	1	18.5833
k__Bacteria, p__Firmicutes, c__Clostridia, o__Clostridiales, f__Lachnospiraceae, g__, s__	NR_043680	[Clostridium] aldenense strain RMA 9741 16S ribosomal RNA gene, partial sequence	98.64	1	CCTACGGGAGGCAGCAGTGGGGAATATTGCACAATGGGGGAAACCCTGATGCAGCGACGCCGCGTGAGCGAAGAAGTATTTCGGTATGTAAAGCTCTATCAGCAGGGAAGAAAATGACGGTACCTGACTAAGAAGCCCCGGCTAACTACGTGCCAGCAGCCGCGGTAATACGTAGGGGGCAAGCGTTATCCGGATTTACTGGGTGTAAAGGGAGCGTAGACGGCGACGCAAGTCTGGAGTGAAAGCCCGGGGCCCAACCCCGGGACTGCTTTGGAAACTGTGCTGCTGGAGTGCAGGAGAGGTAAGTGGAATTCCTAGTGTAGCGGTGAAATGCGTAGATATTAGGAGGAACACCAGTGGCGAAGGCGGCTTACTGGACTGTAACTGACGTTGAGGCTC…	7.4195e-05	1	1	4.75426	3.7608	71.875	1	1	1	1
k__Bacteria, p__Firmicutes, c__Clostridia, o__Clostridiales, f__Lachnospiraceae, g__, s__	NR_026100	[Clostridium] celerecrescens strain 18A 16S ribosomal RNA gene, partial sequence	95.23	2	CCTACGGGTGGCTGCAGTGGGGAATATTGCACAATGGGGGAAACCCTGATGCAGCAACGCCGCGTGAGTGAAGAAGTATTTCGGTATGTAAAGCTCTATCAGCAGGGAAGAAAGTGACGGTACCTGACTAAGAAGCCCCGGCTAACTACGTGCCAGCAGCCGCGGTAATACGTAGGGGGCAAGCGTTATCCGGATTTACTGGGTGTAAAGGGAGCGTAGACGGCACAGCAAGTCTGAAGTGAAATCCCCGGGCTCAACCCGGGAACTGCTTTGGAAACTGTTGGGCTAGAGTGCTGGAGAGGCAAGCGGAATTCCTAGTGTAGCGGTGAAATGCGTAGATATTAGGAGGAACACCAGTGGCGAAGGCGGCTTGCTGGACAGTAACTGACGTTGAGGCTC…	0.00473524	4.50567	2.90835	2.05083	0.0156687	0.0156687	1.17068	5.9652	0.0156687	0.0156687
k__Bacteria, p__Firmicutes, c__Clostridia, o__Clostridiales, f__Lachnospiraceae, g__, s__	NR_026100	[Clostridium] celerecrescens strain 18A 16S ribosomal RNA gene, partial sequence	97.73	2	CCTACGGGAGGCAGCAGTGGGGAATATTGGACAATGGGGGAAACCCTGATCCAGCGACGCCGCGTGAGTGAAGAAGTATTTCGGTATGTAAAGCTCTATCAGCAAGGAAGAAAATGACGGTACTTGACTAAGAAGCCCCGGCTAACTACGTGCCAGCAGCCGCGGTAATACGTAGGGGGCAAGCGTTATCCGGATTTACTGGGTGTAAAGGGAGCGTAGACGGCATGACAAGTCTGAAGTGAAAGCCCGGGGCTCAACCCCGGGACTGCTTTGGAAACTGCCAGGCTAGAGTGCAGGAGAGGTAAGTGGAATTCCTAGTGTAGCGGTGAAATGCGTAGATATTAGGAGGAACACCAGTGGCGAAGGCGGCTTACTGGACTGTAACTGACGTTGAGGCTC…	7.4195e-05	1	12.8808	1	21.07	1	1	1	86.1657	48.8098
k__Bacteria, p__Firmicutes, c__Clostridia, o__Clostridiales, f__Lachnospiraceae, g__, s__	NR_043681	[Clostridium] citroniae strain RMA 16102 16S ribosomal RNA gene, partial sequence	100	3	CCTACGGGAGGCAGCAGTGGGGAATATTGCACAATGGGCGAAAGCCTGATGCAGCGACGCCGCGTGAGTGAAGAAGTATTTCGGTATGTAAAGCTCTATCAGCAGGGAAGAAACTGACGGTACCTGACTAAGAAGCCCCGGCTAACTACGTGCCAGCAGCCGCGGTAATACGTAGGGGGCAAGCGTTATCCGGATTTACTGGGTGTAAAGGGAGCGTAGACGGCGAAGCAAGTCTGGAGTGAAAACCCAGGGCTCAACCCTGGGACTGCTTTGGAAACTGTTTTGCTAGAGTGTCGGAGAGGTAAGTGGAATTCCTAGTGTAGCGGTGAAATGCGTAGATATTAGGAGGAACACCAGTGGCGAAGGCGGCTTACTGGACGATAACTGACGTTGAGGCTC…	0.230876	1.08812	2.15347	0.795529	0.773947	1.97752	1.01078	1.24984	2.45692	2.75049
k__Bacteria, p__Firmicutes, c__Clostridia, o__Clostridiales, f__Lachnospiraceae, g__, s__	NR_118128	[Clostridium] clostridioforme strain ATCC 25537 16S ribosomal RNA gene, partial sequence	100	4	CCTACGGGAGGCAGCAGTGGGGAATATTGCACAATGGGCGAAAGCCTGATGCAGCGACGCCGCGTGAGTGAAGAAGTATTTCGGTATGTAAAGCTCTATCAGCAGGGAAGAAAATGACGGTACCTGACTAAGAAGCCCCGGCTAACTACGTGCCAGCAGCCGCGGTAATACGTAGGGGGCAAGCGTTATCCGGATTTACTGGGTGTAAAGGGAGCGTAGACGGCGAAGCAAGTCTGAAGTGAAAACCCAGGGCTCAACCCTGGGACTGCTTTGGAAACTGTTTTGCTAGAGTGTCGGAGAGGTAAGTGGAATTCCTAGTGTAGCGGTGAAATGCGTAGATATTAGGAGGAACACCAGTGGCGAAGGCGGCTTACTGGACGATAACTGACGTTGAGGCTC…	0.613636	1.16554	1.04363	0.745696	0.688283	0.949187	0.871795	0.627491	1.09265	1.03421
k__Bacteria, p__Firmicutes, c__Clostridia, o__Clostridiales, f__Lachnospiraceae, g__, s__	NR_118128	[Clostridium] clostridioforme strain ATCC 25537 16S ribosomal RNA gene, partial sequence	99.77	4	CCTACGGGAGGCAGCAGTGGGGAATATTGCACAATGGGCGAAAGCCTGATGCAGCGACGCCGCGTGAGTGAAGAAGTATTTCGGTATGTAAAGCTCTATCAGCAGGGAAGAAAATGACGGTACCTGACTAAGAAGCCCCGGCTAACTACGTGCCAGCAGCCGCGGTAATACGTAGGGGGCAAGCGTTATCCGGATTTACTGGGTGTAAAGGGAGCGTAGACGGCGAAGCAAGTCTGAAGTGAAAACCCAGGGCTCAACCCTGGGAGTGCTTTGGAAACTGTTTTGCTAGAGTGTCGGAGAGGTAAGTGGAATTCCTAGTGTAGCGGTGAAATGCGTAGATATTAGGAGGAACACCAGTGGCGAAGGCGGCTTACTGGACGATAACTGACGTTGAGGCTC…	0.441552	0.845462	0.349454	0.250789	0.104294	0.737951	0.035758	0.165384	0.233744	0.217397
k__Bacteria, p__Firmicutes, c__Clostridia, o__Clostridiales, , ,	NR_118128	[Clostridium] clostridioforme strain ATCC 25537 16S ribosomal RNA gene, partial sequence	98.86	4	CCTACGGGTGGCTGCAGTGGGGAATATTGCACAATGGGCGAAAGCCTGATGCAGCGACGCCGCGTGAGTGAAGAAGTATTTCGGTATGTAAAGCTCTATCAGCAGGGAAGAAAATGACGGTACCTGACTAAGAAGCCCCGGCTAACTACGTGCCAGCAGCCGCGGTAATACGTAGGGGGCAAGCGTTATCCGGATTTACTGGGTGTAAAGGGAGCGTAGACGGCGAAGCAAGTCTGGAGTGAAAACCCAGGGCTCAACCCTGGGACTGCTTTGGAAACTGTTTTGCTAGAGTGTCGGAGAGGTAAGTGGAATTCCTAGTGTAGCGGTGAAATGCGTAGATATTAGGAGGAACACCAGTGGCGAAGGCGGCTTACTGGACGATAACTGACGTTGAGGCTC…	0.00413214	3.25598	8.51589	2.92541	3.91872	4.65829	2.18642	3.3675	3.30519	11.6687
k__Bacteria, p__Firmicutes, c__Clostridia, o__Clostridiales, f__Lachnospiraceae, g__, s__	NR_118128	[Clostridium] clostridioforme strain ATCC 25537 16S ribosomal RNA gene, partial sequence	99.77	4	CCTACGGGAGGCAGCAGTGGGGAATATTGCACAATGGGCGAAAGCCTGATGCAGCGACGCCGCGTGAGTGAAGAAGTATTTCGGTATGTAAAGCTCTATCAGCAGGGAAGAAATTGACGGTACCTGACTAAGAAGCCCCGGCTAACTACGTGCCAGCAGCCGCGGTAATACGTAGGGGGCAAGCGTTATCCGGATTTACTGGGTGTAAAGGGAGCGTAGACGGCGAAGCAAGTCTGAAGTGAAAACCCAGGGCTCAACCCTGGGACTGCTTTGGAAACTGTTTTGCTAGAGTGTCGGAGAGGTAAGTGGAATTCCTAGTGTAGCGGTGAAATGCGTAGATATTAGGAGGAACACCAGTGGCGAAGGCGGCTTACTGGACGATAACTGACGTTGAGGCTC…	0.000890342	0.0833331	0.882976	0.787907	0.646566	0.0833331	0.0833331	0.322814	4.54244	6.36468
k__Bacteria, p__Firmicutes, c__Clostridia, o__Clostridiales, f__Lachnospiraceae, g__, s__	NR_036928	[Clostridium] hathewayi strain 1313 16S ribosomal RNA gene, partial sequence	100	5	CCTACGGGAGGCAGCAGTGGGGAATATTGGACAATGGGCGAAAGCCTGATCCAGCGACGCCGCGTGAGTGAAGAAGTATTTCGGTATGTAAAGCTCTATCAGCAGGGAAGAAAATGACGGTACCTGACTAAGAAGCCCCGGCTAACTACGTGCCAGCAGCCGCGGTAATACGTAGGGGGCAAGCGTTATCCGGATTTACTGGGTGTAAAGGGAGCGTAGACGGTTTAGCAAGTCTGAAGTGAAAGCCCGGGGCTCAACCCCGGTACTGCTTTGGAAACTGTTAGACTTGAGTGCAGGAGAGGTAAGTGGAATTCCTAGTGTAGCGGTGAAATGCGTAGATATTAGGAGGAACACCAGTGGCGAAGGCGGCTTACTGGACTGTAACTGACGTTGAGGCTC…	0.388434	0.778718	0.375499	1.07884	0.0854748	0.747001	0.0406409	0.0501983	0.0377622	0.000191011
k__Bacteria, p__Firmicutes, c__Clostridia, o__Clostridiales, f__Lachnospiraceae, g__, s__	NR_036928	[Clostridium] hathewayi strain 1313 16S ribosomal RNA gene, partial sequence	99.77	5	CCTACGGGAGGCAGCAGTGGGGAATATTGGACAATGGGCGAAAGCCTGATCCAGCGACGCCGCGTGAGTGAAGAAGTATTTCGGTATGTAAAGCTCTATCAGCAGGGAAGAAAATGACGGTACCTGACTAAGAAGCCCCGGCTAACTACGTGCCAGCAGCCGCGGTAATACGTAGGGGGCAAGCGTTATCCGGATTTACTGGGTGTAAAGGGAGCGTAGACGGTTTAGCAAGTCTGAAGTGAAAGCCCGGGGCTCAACCCCGGTACTGCTTTGGAAACTGTTGGACTTGAGTGCAGGAGAGGTAAGTGGAATTCCTAGTGTAGCGGTGAAATGCGTAGATATTAGGAGGAACACCAGTGGCGAAGGCGGCTTACTGGACTGTAACTGACGTTGAGGCTC…	0.133296	0.544171	0.268863	1.08306	0.0848936	0.485653	0.0559052	0.0596416	0.0329194	0.0053388
k__Bacteria, p__Firmicutes, c__Clostridia, o__Clostridiales, f__Lachnospiraceae, g__, s__	NR_036928	[Clostridium] hathewayi strain 1313 16S ribosomal RNA gene, partial sequence	99.55	5	CCTACGGGAGGCAGCAGTGGGGAATATTGCACAATGGGCGAAAGCCTGATGCAGCGACGCCGCGTGAGTGAAGAAGTATTTCGGTATGTAAAGCTCTATCAGCAGGGAAGAAAATGACGGTACCTGACTAAGAAGCCCCGGCTAACTACGTGCCAGCAGCCGCGGTAATACGTAGGGGGCAAGCGTTATCCGGATTTACTGGGTGTAAAGGGAGCGTAGACGGTTTAGCAAGTCTGAAGTGAAAGCCCGGGGCTCAACCCCGGTACTGCTTTGGAAACTGTTAGACTTGAGTGCAGGAGAGGTAAGTGGAATTCCTAGTGTAGCGGTGAAATGCGTAGATATTAGGAGGAACACCAGTGGCGAAGGCGGCTTACTGGACTGTAACTGACGTTGAGGCTC…	0.0328299	0.0832424	0.00225998	0.175208	0.0172667	0.926176	0.0493168	0.103305	0.0615952	0.74674
k__Bacteria, p__Firmicutes, c__Erysipelotrichi, o__Erysipelotrichales, f__Erysipelotrichaceae, g__[Eubacterium], s__dolichum	NR_029164	[Clostridium] innocuum strain B-3 16S ribosomal RNA gene, partial sequence	99.78	6	CCTACGGGAGGCAGCAGTAGGGAATTTTCGTCAATGGGGGAAACCCTGAACGAGCAATGCCGCGTGAGTGAAGAAGGTCTTCGGATCGTAAAGCTCTGTTGTAAGTGAAGAACGGCTCATAGAGGAAATGCTATGGGAGTGACGGTAGCTTACCAGAAAGCCACGGCTAACTACGTGCCAGCAGCCGCGGTAATACGTAGGTGGCAAGCGTTATCCGGAATCATTGGGCGTAAAGGGTGCGTAGGTGGCGTACTAAGTCTGTAGTAAAAGGCAATGGCTCAACCATTGTAAGCTATGGAAACTGGTATGCTGGAGTGCAGAAGAGGGCGATGGAATTCCATGTGTAGCGGTAAAATGCGTAGATATATGGAGGAACACCAGTGGCGAAGGCGGTCGCCT…	0.00555225	0.013363	0.013363	0.217386	0.70849	2.94228	0.013363	0.013363	0.013363	0.013363
k__Bacteria, p__Firmicutes, c__Clostridia, o__Clostridiales, f__Lachnospiraceae, g__, s__	NR_044289	[Clostridium] lavalense strain CCRI-9842 16S ribosomal RNA gene, partial sequence	100	7	CCTACGGGAGGCAGCAGTGGGGAATATTGCACAATGGGCGAAAGCCTGATGCAGCGACGCCGCGTGAGTGAAGAAGTATTTCGGTATGTAAAGCTCTATCAGCAGGGAAGATAATGACGGTACCTGACTAAGAAGCCCCGGCTAACTACGTGCCAGCAGCCGCGGTAATACGTAGGGGGCAAGCGTTATCCGGATTTACTGGGTGTAAAGGGAGCGTAGACGGCATGGCAAGTCTGAAGTGAAAACCCAGGGCTCAACCCTGGGACTGCTTTGGAAACTGTCAAGCTAGAGTGCAGGAGAGGTAAGTGGAATTCCTAGTGTAGCGGTGAAATGCGTAGATATTAGGAGGAACACCAGTGGCGAAGGCGGCTTACTGGACTGTAACTGACGTTGAGGCTC…	0.00358636	0.0206881	26.871	8.85194	3.14167	1.51838	11.0837	5.53976	108.635	12.473
k__Bacteria, p__Firmicutes, c__Clostridia, o__Clostridiales, f__, g__, s__	NR_119085	[Clostridium] polysaccharolyticum strain DSM 1801 16S ribosomal RNA gene, complete sequence	95.24	8	CCTACGGGTGGCAGCAGTGGGGAATATTGCACAATGGGGGAAACCCTGATGCAGCGACGCCGCGTGGGTGAAGAAGTATTTCGGTACGTAAAGCCCTATCAGCAGGGAAGAAGATGACAGTACCTGACTAAGAAGCCCCGGCTAACTACGTGCCAGCAGCCGCGGTAATACGTAGGGGGCAAGCGTTATCCGGATTTACTGGGTGTAAAGGGAGCGTAGGTGGCATGGCAAGCCAGAAGTGAAAACCCGGGGCTTAACCCCGCGGATTGCTTTTGGAACTGCCAGGCTGGAGTGCAGGAGAGGCAGGCGGAATTCCTAGTGTAGCGGTGAAATGCGTAGATATTAGGAGGAACACCGGTGGCGAAGGCGGCCTGCTGGACTGTAACTGACACTGAGGCT…	0.00014839	0.499999	0.499999	1.34637	10.5647	0.499999	12.616	22.3145	0.499999	0.499999
k__Bacteria, p__Firmicutes, c__Clostridia, o__Clostridiales, f__Lachnospiraceae, g__, s__	NR_102852	[Clostridium] saccharolyticum strain WM1 16S ribosomal RNA gene, complete sequence	96.15	9	CCTACGGGAGGCAGCAGTGGGGAATATTGCACAATGGGGGAAACCCTGATGCAGCAACGCCGCGTGAGTGAAGAAGTATTTCGGTATGTAAAGCTCTATCAGCAGGGAAGAAAGTGACGGTACCTGACTAAGAAGCCCCGGCTAACTACGTGCCAGCAGCCGCGGTAATACGTAGGGGGCAAGCGTTATCCGGATTTACTGGGTGTAAAGGGAGCGTAGACGGCACAGCAAGTCTGAAGTGAAATCCCCGGGCTCAACCCGGGAACTGCTTTGGAAACTGTTGGGCTGGAGTGCTGGAGAGGCAAGCGGAATTCCTAGTGTAGCGGTGAAATGCGTAGATATTAGGAGGAACACCAGTGGCGAAGGCGGCTTGCTGGACAGTAACTGACGTTGAGGCTC…	0.228255	1.14392	1.10185	0.622484	0.0820862	0.402341	0.122601	2.58823	0.0329496	0.515908
k__Bacteria, p__Firmicutes, c__Clostridia, o__Clostridiales, f__Lachnospiraceae, g__, s__	NR_102852	[Clostridium] saccharolyticum strain WM1 16S ribosomal RNA gene, complete sequence	95.92	9	CCTACGGGAGGCAGCAGTGGGGAATATTGCACAATGGGGGAAACCCTGATGCAGCAACGCCGCGTGAGTGAAGAAGTATTTCGGTATGTAAAGCTCTATCAGCAGGGAAGAAAGTGACGGTACCTGACTAAGAAGCCCCGGCTAACTACGTGCCAGCAGCCGCGGTAATACGTAGGGGGCAAGCGTTATCCGGATTTACTGGGTGTAAAGGGAGCGTAGACGGCACAGCAAGTCTGAAGTGAAATCCCCGGGCTCAACCCGGGAACTGCTTTGGAAACTGTTGGGCTGGAGTGCTGGAGAGGCAAGCGGAATTCCTAGTGTAGCGGTGAAATGCGTAGATATTAGGAGGAACACCAGTGGCGAAGGCGGCTTGCTGGACAGTAACTGACGTTGAGGCTC…	0.0304632	0.600315	0.826883	0.843803	0.0223285	0.00243556	0.0614545	1.3077	0.0477435	0.726427
k__Bacteria, p__Firmicutes, c__Clostridia, o__Clostridiales, f__Lachnospiraceae, g__[Ruminococcus], s__gnavus	NR_028785	[Clostridium] scindens strain ATCC 35704 16S ribosomal RNA gene, complete sequence	100	10	CCTACGGGAGGCAGCAGTGGGGAATATTGCACAATGGGGGAAACCCTGATGCAGCGACGCCGCGTGAAGGATGAAGTATTTCGGTATGTAAACTTCTATCAGCAGGGAAGAAGATGACGGTACCTGACTAAGAAGCCCCGGCTAACTACGTGCCAGCAGCCGCGGTAATACGTAGGGGGCAAGCGTTATCCGGATTTACTGGGTGTAAAGGGAGCGTAGACGGCGATGCAAGCCAGATGTGAAAGCCCGGGGCTCAACCCCGGGACTGCATTTGGAACTGCGTGGCTGGAGTGTCGGAGAGGCAGGCGGAATTCCTAGTGTAGCGGTGAAATGCGTAGATATTAGGAGGAACACCAGTGGCGAAGGCGGCCTGCTGGACGATGACTGACGTTGAGGCTC…	0.0174257	5.94864	0.657175	0.915782	0.184412	0.306029	0.293259	1.62889	0.657595	1.18251
k__Bacteria, p__Firmicutes, c__Clostridia, o__Clostridiales, f__Lachnospiraceae, g__[Ruminococcus], s__gnavus	NR_028785	[Clostridium] scindens strain ATCC 35704 16S ribosomal RNA gene, complete sequence	99.77	10	CCTACGGGGGGCAGCAGTGGGGAATATTGCACAATGGGGGAAACCCTGATGCAGCGACGCCGCGTGAAGGATGAAGTATTTCGGTATGTAAACTTCTATCAGCAGGGAAGAAGATGACGGTACCTGACTAAGAAGCCCCGGCTAACTACGTGCCAGCAGCCGCGGTAATACGTAGGGGGCAAGCGTTATCCGGATTTACTGGGTGTAAAGGGAGCGTAGACGGCGATGCAAGCCAGATGTGAAAGCCCGGGGCTCAACCCCGGGACTGCATTTGGAACTGCGTGGCTGGAGTGTCGGAGAGGCAGGCGGAATTCCTAGTGTAGCGGTGAAATGCGTAGATATTAGGAGGAACACCAGTGGCGAAGGCGGCCTGCTGGACGATGACTGACGTTGAGGCTC…	0.00792058	1.89564	0.237805	0.643326	0.00936736	0.673279	0.102206	0.050802	0.480161	0.653899
k__Bacteria, p__Firmicutes, c__Clostridia, o__Clostridiales, f__Lachnospiraceae, g__[Ruminococcus], s__gnavus	NR_028785	[Clostridium] scindens strain ATCC 35704 16S ribosomal RNA gene, complete sequence	98.86	10	CCTACGGGTGGCTGCAGTGGGGAATATTGCACAATGGGGGAAACCCTGATGCAGCGACGCCGCGTGAAGGATGAAGTATTTCGGTATGTAAACTTCTATCAGCAGGGAAGAAGATGACGGTACCTGACTAAGAAGCCCCGGCTAACTACGTGCCAGCAGCCGCGGTAATACGTAGGGGGCAAGCGTTATCCGGATTTACTGGGTGTAAAGGGAGCGTAGACGGCAATGCAAGCCAGATGTGAAAGCCCGGGGCTCAACCCCGGGACTGCATTTGGAACTGCGTGGCTGGAGTGTCGGAGAGGCAGGCGGAATTCCTAGTGTAGCGGTGAAATGCGTAGATATTAGGAGGAACACCAGTGGCGAAGGCGGCCTGCTGGACGATGACTGACGTTGAGGCTC…	0.000445171	0.166666	0.882976	0.16228	0.313399	0.166666	0.166666	0.166666	0.166666	0.166666
k__Bacteria, p__Firmicutes, c__Clostridia, o__Clostridiales, f__Lachnospiraceae, g__, s__	NR_118730	[Clostridium] symbiosum strain ATCC 14940 16S ribosomal RNA gene, partial sequence	98.64	11	CCTACGGGAGGCAGCAGTGGGGAATATTGCACAATGGGCGAAAGCCTGATGCAGCGACGCCGCGTGAGTGAAGAAGTATTTCGGTATGTAAAGCTCTATCAGCAGGGAAGAAAATGACGGTACCTGACTAAGAAGCCCCGGCTAACTACGTGCCAGCAGCCGCGGTAATACGTAGGGGGCAAGCGTTATCCGGATTTACTGGGTGTAAAGGGAGCGTAGACGGTAAAGCAAGTCTGAAGTGAAAGCCCGCGGCTCAACTGCGGGACTGCTTTGGAAACTGTTTAACTGGAGTGTCGGAGAGGTAAGTGGAATTCCTAGTGTAGCGGTGAAATGCGTAGATATTAGGAGGAACACCAGTGGCGAAGGCGACTTACTGGACGATAACTGACGTTGAGGCTC…	7.06534	0.65525	0.692905	0.863038	1.18128	0.733572	0.128312	0.292284	0.595261	0.122353
k__Bacteria, p__Firmicutes, c__Clostridia, o__Clostridiales, f__Lachnospiraceae, g__, s__	NR_118730	[Clostridium] symbiosum strain ATCC 14940 16S ribosomal RNA gene, partial sequence	97.95	11	CCTACGGGAGGCAGCAGTGGGGAATATTGCACAATGGGCGAAAGCCTGATGCAGCGACGCCGCGTGAGTGAAGAAGTATTTCGGTATGTAAAGCTCTATCAGCAGGGAAGAAAATGACGGTACCTGACTAAGAAGCCCCGGCTAACTACGTGCCAGCAGCCGCGGTAATACGTAGGGGGCAAGCGTTATCCGGATTTACTGGGTGTAAAGGGAGCGTAGACGGTAAAGCAAGTCTGAAGTGAAAGCCCGCGGCTCAACTGCGGGACTGCTTTGGAAACTGTTTAACTGGAGTGTCGGAGAGGTAAGTGGAATTCCTAGTGTAGCGGTGAAATGCGTAGATATTAGGAGGAACACCAGTGGCGAAGGCGGCTTACTGGACAGTAACTGACGTTGAGGCTC…	0.0283304	0.956536	1.43961	1.28423	1.71585	0.00261892	0.00261892	0.00202902	0.850376	0.0208292
k__Bacteria, p__Firmicutes, c__Clostridia, o__Clostridiales, f__Lachnospiraceae, g__, s__	NR_118730	[Clostridium] symbiosum strain ATCC 14940 16S ribosomal RNA gene, partial sequence	97.5	11	CCTACGGGGTGCTGCAGTGGGGAATATTGCACAATGGGCGAAAGCCTGATGCAGCGACGCCGCGTGAGTGAAGAAGTATTTCGGTATGTAAAGCTCTATCAGCAGGGAAGAAAATGACGGTACCTGACTAAGAAGCCCCGGCTAACTACGTGCCAGCAGCCGCGGTAATACGTAGGGGGCAAGCGTTATCCGGATTTACTGGGTGTAAAGGGAGCGTAGACGGTAAAGCAAGTCTGAAGTGAAAGCCCGCGGCTCAACTGCGGGACTGCTTTGGAAACTGTTTAACTGGAGTGTCGGAGAGGTAAGTGGAATTCCTAGTGTAGCGGTGAAATGCGTAGATATTAGGAGGAACACCAGTGGCGAAGGCGACTTACTGGACGATAACTGACGTTGAGGCTC…	0.0256078	0.772061	1.033	1.03127	1.482	0.507672	0.071684	0.457255	0.552767	0.0382354
k__Bacteria, p__Firmicutes, c__Clostridia, o__Clostridiales, f__Lachnospiraceae, g__, s__	NR_118730	[Clostridium] symbiosum strain ATCC 14940 16S ribosomal RNA gene, partial sequence	97.5	11	CCTACGGGTGGCAGCAGTGGGGAATATTGCACAATGGGGGAAACCCTGATGCAGCGACGCCGCGTGAGTGAAGAAGTATCTCGGTATGTAAAGCTCTATCAGCAGGGAAGAAAATGACGGTACCTGACTAAGAAGCCCCGGCTAACTACGTGCCAGCAGCCGCGGTAATACGTAGGGGGCAAGCGTTATCCGGATTTACTGGGTGTAAAGGGAGCGTAGACGGTAAAGCAAGTCTGAAGTGAAAGCCCGCGGCTCAACTGCGGGACTGCTTTGGAAACTGTTTAACTGGAGTGTCGGAGAGGTAAGTGGAATTCCTAGTGTAGCGGTGAAATGCGTAGATATTAGGAGGAACACCAGTGGCGAAGGCGACTTACTGGACGATAACTGACGTTGAGGCTC…	0.0141934	0.00522742	1.35702	3.04982	6.4288	0.914987	0.0570358	0.00522742	0.00522742	0.00522742
k__Bacteria, p__Firmicutes, c__Clostridia, o__Clostridiales, f__Lachnospiraceae, g__, s__	NR_118730	[Clostridium] symbiosum strain ATCC 14940 16S ribosomal RNA gene, partial sequence	97.27	11	CCTACGGGGGGCTGCAGTGGGGAATATTGCACAATGGGGGAAACCCTGATGCAGCGACGCCGCGTGAGTGAAGAAGTATTTCGGTATGTAAAGCTCTATCAGCAGGGAAGAAAATGACGGTACCTGACTAAGAAGCCCCGGCTAACTACGTGCCAGCAGCCGCGGTAATACGTAGGGGGCAAGCGTTATCCGGATTTACTGGGTGTAAAGGGAGCGTAGACGGTAAAGCAAGTCTGAAGTGAAAGCCCGCGGCTCAACTGCGGGACTGCTTTGGAAACTGTTTAACTGGAGTGTCGGAGAGGTAAGTGGAATTCCTAGTGTAGCGGTGAAATGCGTAGATATTAGGAGGAACACCAGTGGCGAAGGCGACTTACTGGACGATAACTGACGTTGAGGCTC…	0.000296781	0.249999	5.88325	7.81969	23.9832	36.317	0.249999	0.249999	0.249999	0.249999
k__Bacteria, p__Firmicutes, c__Erysipelotrichi, o__Erysipelotrichales, f__Erysipelotrichaceae, g__[Eubacterium], s__dolichum	NR_044647	[Eubacterium] dolichum strain ATCC 29143 16S ribosomal RNA gene, complete sequence	95.91	12	CCTACGGGTGGCAGCAGTAGGGAATTTTCGTCAATGGAGGGAACTCTGAACGAGCAATGCCGCGTGAGTGAAGAAGGTCTTCGGATCGTAAAGCTCTGTTGTAAGAGAAAAACGGTGGATATAGGAAATGATGTCCAAGTGATGGTATCTTACCAGAAAGCCACGGCTAACTACGTGCCAGCAGCCGCGGTAATACGTAGGTGGCAAGCGTTATCCGGAATGATTGGGCGTAAAGGGTGCGTAGGTGGTGCATTAAGTCTGAAGTAAAAGCCAGCAGCTCAACTGCTGTAAGCTTTGGAAACTGGTGTACTAGAGTGCAGGAGAGGGCGATGGAATTCCATGTGTAGCGGTAAAATGCGTAGATATATGGAGGAACACCAGTGGCGAAGGCGGTCGCCT…	0.228839	0.000324223	0.0627574	0.0864492	0.747081	0.180956	0.000324223	0.00750758	0.00883661	0.000324223
k__Bacteria, p__Firmicutes, c__Erysipelotrichi, o__Erysipelotrichales, f__Erysipelotrichaceae, g__[Eubacterium], s__dolichum	NR_044647	[Eubacterium] dolichum strain ATCC 29143 16S ribosomal RNA gene, complete sequence	95.69	12	CCTACGGGAGGCTGCAGTAGGGAATTTTCGTCAATGGAGGGAACTCTGAACGAGCAATGCCGCGTGAGTGAAGAAGGTCTTCGGATCGTAAAGCTCTGTTGTAAGAGAAAAACGATGGATATAGGAAATGATGTCCAAGTGATGGTATCTTACCAGAAAGCCACGGCTAACTACGTGCCAGCAGCCGCGGTAATACGTAGGTGGCAAGCGTTATCCGGAATGATTGGGCGTAAAGGGTGCGTAGGTGGTGCATTAAGTCTGAAGTAAAAGCCAGCAGCTCAACTGCTGTAAGCTTTGGAAACTGGTGTACTAGAGTGCAGGAGAGGGCGATGGAATTCCATGTGTAGCGGTAAAATGCGTAGATATATGGAGGAACACCAGTGGCGAAGGCGGTCGCCT…	0.049459	0.00150013	0.0731958	0.256105	1.05723	0.22787	0.00150013	0.00116224	0.0474886	0.00150013
k__Bacteria, p__Firmicutes, c__Clostridia, o__Clostridiales, f__Lachnospiraceae, g__, s__	NR_118692	[Ruminococcus] obeum strain ATCC 29174 16S ribosomal RNA gene, complete sequence	99.77	13	CCTACGGGAGGCAGCAGTGGGGAATATTGCACAATGGGGGAAACCCTGATGCAGCGACGCCGCGTGAAGGAAGAAGTATCTCGGTATGTAAACTTCTATCAGCAGGGAAGATAGTGACGGTACCTGACTAAGAAGCCCCGGCTAACTACGTGCCAGCAGCCGCGGTAATACGTAGGGGGCAAGCGTTATCCGGATTTACTGGGTGTAAAGGGAGCGTAGACGGACTGGCAAGTCTGATGTGAAAGGCGGGGGCTCAACCCCTGGACTGCATTGGAAACTGTTAGTCTTGAGTGCCGGAGAGGTAAGCGGAATTCCTAGTGTAGCGGTGAAATGCGTAGATATTAGGAGGAACACCAGTGGCGAAGGCGGCTTACTGGACGGTAACTGACGTTGAGGCTC…	0.0117717	1.45028	0.570172	0.492821	5.06246	0.650208	22.8647	2.40875	64.8016	98.2733
k__Bacteria, p__Firmicutes, c__Clostridia, o__Clostridiales, f__Lachnospiraceae, g__, s__	NR_118692	[Ruminococcus] obeum strain ATCC 29174 16S ribosomal RNA gene, complete sequence	99.54	13	CCTACGGGAGGCGGCAGTGGGGAATATTGCACAATGGGGGAAACCCTGATGCAGCGACGCCGCGTGAAGGAAGAAGTATCTCGGTATGTAAACTTCTATCAGCAGGGAAGATAGTGACGGTACCTGACTAAGAAGCCCCGGCTAACTACGTGCCAGCAGCCGCGGTAATACGTAGGGGGCAAGCGTTATCCGGATTTACTGGGTGTAAAGGGAGCGTAGACGGACTGGCAAGTCTGATGTGAAAGGCGGGGGCTCAACCCCTGGACTGCATTGGAAACTGTTAGTCTTGAGTGCCGGAGAGGTAAGCGGAATTCCTAGTGTAGCGGTGAAATGCGTAGATATTAGGAGGAACACCAGTGGCGAAGGCGGCTTACTGGACGGTAACTGACGTTGAGGCTC…	0.00289361	2.25555	0.919612	0.803572	14.8746	7.48859	44.5242	7.91503	76.0558	247.749
k__Bacteria, p__Firmicutes, c__Clostridia, o__Clostridiales, f__Lachnospiraceae, g__Blautia, s__	NR_118692	[Ruminococcus] obeum strain ATCC 29174 16S ribosomal RNA gene, complete sequence	98.39	13	CCTACGGGAGGCAGCAGTGGGGAATATTGCACAATGGGGGAAACCCTGATGCAGCGACGCCGCGTGAAGGAAGAAGTATCTCGGTATGTAAACTTCTATCAGCAGGGAAGATAGTGACGGTACCTGACTAAGAAGCCCCGGCTAACTACGTGCCAGCAGCCGCGGTAATACGTAGGGGGCAAGCGTTATCCGGATTTACTGGGTGTAAAGGGAGCGTAGACGGATTAGCAAGTCTGATGTGAAAGGCAGGGGCTCAACCCCTGGACTGCATTGGAAACTGCCAGTCTTGAGTGCCGGAGAGGTAAGCGGAATTCCTAGTGTAGCGGTGAAATGCGTAGATATTAGGAGGAACACCAGTGGCGAAGGCGGCTTACTGGACGGCAACTGACGTTGAGGCTC…	7.4195e-05	1	4.68314	4.29769	33.3608	1	1	14.1458	83.2493	787.865
k__Bacteria, p__Firmicutes, c__Erysipelotrichi, o__Erysipelotrichales, f__Erysipelotrichaceae, g__[Eubacterium], s__	NR_044660	[Streptococcus] pleomorphus strain 60B 16S ribosomal RNA gene, partial sequence	99.78	14	CCTACGGGAGGCAGCAGTAGGGAATTTTCGTCAATGGGGGGAACCCTGAACGAGCAATGCCGCGTGAGTGAAGACGGTTTTCGGACTGTAAAGCTCTGTTGTAAGAGAAAAACGGCCGACATAGGGAATGATGTCGGAGTGATGGTATCTTACCAGAAAGTCACGGCTAACTACGTGCCAGCAGCCGCGGTAATACGTAGGTGGCGAGCGTTATCCGGAATGATTGGGCGTAAAGGGTGCGTAGGCGGTACGGTAAGTCTGTAGTAAAAGGCGGCAGCTCAACTGTCGTAGGCTATGGAAACTGTCGAACTAGAGTGCAGAAGAGGGCGATGGAACTCCATGTGTAGCGGTAAAATGCGTAGATATATGGAAGAACACCAGTGGCGAAGGCGGTCGCCT…	0.000593562	0.125	0.125	0.125	0.808208	0.125	0.125	0.125	0.125	0.125
k__Bacteria, p__Firmicutes, c__Clostridia, o__Clostridiales, f__Ruminococcaceae, g__, s__	NR_042930	Acetanaerobacterium elongatum strain Z7 16S ribosomal RNA gene, complete sequence	91.14	15	CCTACGGGAGGCAGCAGTGGGGAATATTGCACAATGGGGGGAACCCTGATGCAGCGACGCCGCGTGAGGGAAGAAGGTTTTCGGATTGTAAACCTCTGTCTTGTGGGACGATAATGACGGTACCACAGGAGGAAGCCATGGCTAACTACGTGCCAGCAGCCGCGGTAATACGTAGATGGCGAGCGTTGTCCGGAATTACTGGGTGTAAAGGGAGTGTAGGCGGGATCATAAGTTGCGTGTGAAATGCAGGGGCTCAACCCCTGAACTGCGCGCAAAACTGTGGTTCTTGAGTGAAGTAGAGGCAGGCGGAATTCCCGGTGTAGCGGTGGAATGCGTAGATATCGGGAGGAACACCAGTGGCGAAGGCGGCCTGCTGGGCTTTTACTGACGCTGAGGCTC…	0.141457	0.0193192	0.292434	0.196262	0.0516161	0.500908	0.196488	0.397558	0.213115	0.0525651
k__Bacteria, p__Firmicutes, c__Clostridia, o__Clostridiales, f__Veillonellaceae, g__Acidaminococcus, s__	NR_041894	Acidaminococcus intestini strain ADV 255.99 16S ribosomal RNA gene, partial sequence	100	16	TCCTACGGGAGGCAGCAGTGGGGAATCTTCCGCAATGGACGAAAGTCTGACGGAGCAACGCCGCGTGAGTGATGAAGGTCTTCGGATTGTAAAACTCTGTTGTTAGGGACGAAAGCACCGTGTTCGAACAGGTCATGGTGTTGACGGTACCTAACGAGGAAGCCACGGCTAACTACGTGCCAGCAGCCGCGGTAATACGTAGGTGGCAAGCGTTGTCCGGAATTATTGGGCGTAAAGAGCATGTAGGCGGGCTTTTAAGTCTGACGTGAAAATGCGGGGCTTAACCCCGTATGGCGTTGGATACTGGAAGTCTTGAGTGCAGGAGAGGAAAGGGGAATTCCCAGTGTAGCGGTGAAATGCGTAGATATTGGGAGGAACACCAGTGGCGAAGGCGCCTTT…	0.0312608	52.0601	0.0334174	1.88931	14.0447	0.0742547	1.22902	0.326329	2.36177	226.782
k__Bacteria, p__Firmicutes, c__Clostridia, o__Clostridiales, f__Veillonellaceae, g__Acidaminococcus, s__	NR_041894	Acidaminococcus intestini strain ADV 255.99 16S ribosomal RNA gene, partial sequence	99.36	16	CCTACGGGTGGCTGCAGTGGGGAATCTTCCGCAATGGACGAAAGTCTGACGGAGCAACGCCGCGTGAGTGATGAAGGTCTTCGGATTGTAAAACTCTGTTGTTAGGGACGAAAGCACCGTGTTCGAACAGGTCATGGTGTTGACGGTACCTAACGAGGAAGCCACGGCTAACTACGTGCCAGCAGCCGCGGTAATACGTAGGTGGCAAGCGTTGTCCGGAATTATTGGGCGTAAAGAGCATGTAGGCGGGCTTTTAAGTCTGACGTGAAAATGCGGGGCTTAACCCCGTATGGCGTTGGATACTGGAAGTCTTGAGTGCAGGAGAGGAAAGGGGAATTCCCAGTGTAGCGGTGAAATGCGTAGATATTGGGAGGAACACCAGTGGCGAAGGCGCCTTTC…	7.4195e-05	352.341	1	8.4207	139.159	1	1	1	27.2547	244.589
k__Bacteria, p__Bacteroidetes, c__Bacteroidia, o__Bacteroidales, f__Rikenellaceae, g__, s__	NR_113151	Alistipes onderdonkii strain JCM 16771 16S ribosomal RNA gene, partial sequence	100	17	CCTACGGGAGGCAGCAGTGAGGAATATTGGTCAATGGACGCAAGTCTGAACCAGCCATGCCGCGTGCAGGAAGACGGCTCTATGAGTTGTAAACTGCTTTTGTACGAGGGTAAACTCACCTACGTGTAGGTGACTGAAAGTATCGTACGAATAAGGATCGGCTAACTCCGTGCCAGCAGCCGCGGTAATACGGAGGATTCAAGCGTTATCCGGATTTATTGGGTTTAAAGGGTGCGTAGGCGGTTTGATAAGTTAGAGGTGAAATCCCGGGGCTTAACTCCGGAACTGCCTCTAATACTGTTAGACTAGAGAGTAGTTGCGGTAGGCGGAATGTATGGTGTAGCGGTGAAATGCTTAGAGATCATACAGAACACCGATTGCGAAGGCAGCTTACCAAAC…	0.00103873	3.27164	23.3361	25.7132	17.0121	5.13391	29.757	17.7244	0.0714284	13.7459
k__Bacteria, p__Bacteroidetes, c__Bacteroidia, o__Bacteroidales, f__Rikenellaceae, g__, s__	NR_113153	Alistipes shahii strain JCM 16773 16S ribosomal RNA gene, partial sequence	100	18	CCTACGGGAGGCAGCAGTGAGGAATATTGGTCAATGGACGCAAGTCTGAACCAGCCATGCCGCGTGCAGGAAGACGGCTCTATGAGTTGTAAACTGCTTTTGTACGAGGGTAAACGCTCTTACGTGTAAGAGCCTGAAAGTATCGTACGAATAAGGATCGGCTAACTCCGTGCCAGCAGCCGCGGTAATACGGAGGATCCAAGCGTTATCCGGATTTATTGGGTTTAAAGGGTGCGTAGGCGGTTTGATAAGTTAGAGGTGAAATACCGGTGCTTAACACCGGAACTGCCTCTAATACTGTTGAACTAGAGAGTAGTTGCGGTAGGCGGAATGTATGGTGTAGCGGTGAAATGCTTAGAGATCATACAGAACACCGATTGCGAAGGCAGCTTACCAAAC…	0.0337037	1.17114	1.99789	0.786644	1.68328	1.37055	1.72034	1.59865	0.00220139	1.69265
k__Bacteria, p__Bacteroidetes, c__Bacteroidia, o__Bacteroidales, , ,	NR_113153	Alistipes shahii strain JCM 16773 16S ribosomal RNA gene, partial sequence	98.91	18	CCTACGGGTGGCTGCAGTGAGGAATATTGGTCAATGGACGCAAGTCTGAACCAGCCATGCCGCGTGCAGGAAGACGGCTCTATGAGTTGTAAACTGCTTTTGTACGAGAGTAAACGCTCTTACGTGTAAGAGCCTGAAAGTATCGTACGAATAAGGATCGGCTAACTCCGTGCCAGCAGCCGCGGTAATACGGAGGATCCAAGCGTTATCCGGATTTATTGGGTTTAAAGGGTGCGTAGGCGGTTTGATAAGTTAGAGGTGAAATACCGGTGCTTAACACCGGAACTGCCTCTAATACTGTTGAACTAGAGAGTAGTTGCGGTAGGCGGAATGTATGGTGTAGCGGTGAAATGCTTAGAGATCATACAGAACACCGATTGCGAAGGCAGCTTACCAAAC…	0.000932208	0.0795906	7.57024	3.69999	3.85367	0.0795906	2.83757	4.97031	0.0795906	6.7676
k__Bacteria, p__Firmicutes, c__Clostridia, o__Clostridiales, f__Lachnospiraceae, g__, s__	NR_117139	Anaerostipes hadrus strain DSM 3319 16S ribosomal RNA, partial sequence	100	19	CCTACGGGAGGCAGCAGTGGGGAATATTGCACAATGGGGGAAACCCTGATGCAGCGACGCCGCGTGAGTGAAGAAGTATCTCGGTATGTAAAGCTCTATCAGCAGGGAAGAAAATGACGGTACCTGACTAAGAAGCCCCGGCTAACTACGTGCCAGCAGCCGCGGTAATACGTAGGGGGCAAGCGTTATCCGGAATTACTGGGTGTAAAGGGTGCGTAGGTGGTATGGCAAGTCAGAAGTGAAAACCCAGGGCTTAACTCTGGGACTGCTTTTGAAACTGTCAGACTGGAGTGCAGGAGAGGTAAGCGGAATTCCTAGTGTAGCGGTGAAATGCGTAGATATTAGGAGGAACATCAGTGGCGAAGGCGGCTTACTGGACTGAAACTGACACTGAGGCAC…	4.75755	0.0116623	2.2896	1.48155	2.57009	0.537971	1.55952e-05	0.000205402	0.0105787	0.00690874
k__Bacteria, p__Firmicutes, c__Clostridia, o__Clostridiales, f__Lachnospiraceae, g__, s__	NR_117139	Anaerostipes hadrus strain DSM 3319 16S ribosomal RNA, partial sequence	99.77	19	CCTACGGGAGGCAGCAGTGGGGAATATTGCACAATGGGGGAAACCCTGATGCAGCGACGCCGCGTGAGTGAAGAAGTATCTCGGTATGTAAAGCTCTATCAGCAGGGAAGAAAATGACGGTACCTGACTAAGAAGCCCCGGCTAACTACGTGCCAGCAGCCGCGGTAATACGTAGGGGGCAAGCGTTATCCGGAATTACTGGGTGTAAAGGGTGCGTAGGTGGTATGGCAAGTCAGAAGTGAAAACCCAGGGCTTAACTCTGGGACTGCTTTTGAAACTGTCAGACTAGAGTGCAGGAGAGGTAAGCGGAATTCCTAGTGTAGCGGTGAAATGCGTAGATATTAGGAGGAACATCAGTGGCGAAGGCGGCTTACTGGACTGAAACTGACACTGAGGCAC…	0.945861	0.0114358	2.60365	1.61717	2.65277	1.08587	7.84418e-05	0.00356156	0.0154634	0.000180807
k__Bacteria, p__Firmicutes, c__Clostridia, o__Clostridiales, f__Lachnospiraceae, g__Coprococcus, s__	NR_117139	Anaerostipes hadrus strain DSM 3319 16S ribosomal RNA, partial sequence	99.32	19	CCTACGGGGGGCAGCAGTGGGGAATATTGCACAATGGGGGAAACCCTGATGCAGCGACGCCGCGTGAGTGAAGAAGTATCTCGGTATGTAAAGCTCTATCAGCAGGGAAGAAAATGACGGTACCTGACTAAGAAGCCCCGGCTAACTACGTGCCAGCAGCCGCGGTAATACGTAGGGGGCAAGCGTTATCCGGAATTACTGGGTGTAAAGGGTGCGTAGGTGGTATGGCAAGTCAGAAGTGAAAACCCAGGGCTTAACTCTGGGACTGCTTTTGAAACTGTCAGACTAGAGTGCAGGAGAGGTAAGCGGAATTCCTAGTGTAGCGGTGAAATGCGTAGATATTAGGAGGAACATCAGTGGCGAAGGCGGCTTACTGGACTGAAACTGACACTGAGGCAC…	0.173121	0.00789287	3.05635	1.85024	2.23812	0.594692	0.000428574	0.000428574	0.0135671	0.00509853
k__Bacteria, p__Firmicutes, c__Clostridia, o__Clostridiales, , ,	NR_117139	Anaerostipes hadrus strain DSM 3319 16S ribosomal RNA, partial sequence	99.32	19	CCTACGGGCGGCTGCAGTGGGGAATATTGCACAATGGGGGAAACCCTGATGCAGCGACGCCGCGTGAGTGAAGAAGTATCTCGGTATGTAAAGCTCTATCAGCAGGGAAGAAAATGACGGTACCTGACTAAGAAGCCCCGGCTAACTACGTGCCAGCAGCCGCGGTAATACGTAGGGGGCAAGCGTTATCCGGAATTACTGGGTGTAAAGGGTGCGTAGGTGGTATGGCAAGTCAGAAGTGAAAACCCAGGGCTTAACTCTGGGACTGCTTTTGAAACTGTCAGACTGGAGTGCAGGAGAGGTAAGCGGAATTCCTAGTGTAGCGGTGAAATGCGTAGATATTAGGAGGAACATCAGTGGCGAAGGCGGCTTACTGGACTGAAACTGACACTGAGGCAC…	0.0640251	0.00115884	2.83504	2.14184	4.782	0.499751	0.00115884	0.00115884	0.00115884	0.00115884
k__Bacteria, p__Firmicutes, c__Clostridia, o__Clostridiales, f__Lachnospiraceae, g__Coprococcus, s__	NR_117139	Anaerostipes hadrus strain DSM 3319 16S ribosomal RNA, partial sequence	99.55	19	CCTACGGGAGGCAGCAGTGGGGAATATTGCACAATGGGGGGAACCCTGATGCAGCGACGCCGCGTGAGTGAAGAAGTATCTCGGTATGTAAAGCTCTATCAGCAGGGAAGAAAATGACGGTACCTGACTAAGAAGCCCCGGCTAACTACGTGCCAGCAGCCGCGGTAATACGTAGGGGGCAAGCGTTATCCGGAATTACTGGGTGTAAAGGGTGCGTAGGTGGTATGGCAAGTCAGAAGTGAAAACCCAGGGCTTAACTCTGGGACTGCTTTTGAAACTGTCAGACTAGAGTGCAGGAGAGGTAAGCGGAATTCCTAGTGTAGCGGTGAAATGCGTAGATATTAGGAGGAACATCAGTGGCGAAGGCGGCTTACTGGACTGAAACTGACACTGAGGCAC…	0.0286114	0.0710186	7.61706	23.4535	5.66633	38.9402	0.0025932	0.0025932	0.0025932	0.0025932
k__Bacteria, p__Firmicutes, c__Clostridia, o__Clostridiales, f__Lachnospiraceae, g__, s__	NR_117139	Anaerostipes hadrus strain DSM 3319 16S ribosomal RNA, partial sequence	99.55	19	CCTACGGGAGGCAGCAGTGGGGAATATTGCACAATGGGGGAAACCCTGATGCAGCGACGCCGCGTGAGTGAAGAAGTATCTCGGTATGTAAAGCTCTATCAGCAGGGAAGAAAATGACGGTACCTGACTAAGAAGCCCCGGCTAACTACGTGCCAGCAGCCGCGGTAATACGTAGGGGGCAAGCGTTATCCGGAATTACTGGGTGTAAAGGGTGCGTAGGTGGTATGGCAAGTCAGAAGTGAAAACCCAGGGCTTAACCCTGGGACTGCTTTTGAAACTGTCAGACTAGAGTGCAGGAGAGGTAAGCGGAATTCCTAGTGTAGCGGTGAAATGCGTAGATATTAGGAGGAACATCAGTGGCGAAGGCGGCTTACTGGACTGAAACTGACACTGAGGCAC…	0.0150396	0.00493331	2.38875	1.6233	3.56626	0.354581	0.00493331	0.00493331	0.00493331	0
k__Bacteria, p__Firmicutes, c__Clostridia, o__Clostridiales, f__Lachnospiraceae, g__, s__	NR_117139	Anaerostipes hadrus strain DSM 3319 16S ribosomal RNA, partial sequence	99.32	19	CCTACGGGAGGCAGCAGTGGGGAATATTGCACAATGGGCGAAAGCCTGATGCAGCGACGCCGCGTGAGTGAAGAAGTATTTCGGTATGTAAAGCTCTATCAGCAGGGAAGAAAATGACGGTACCTGACTAAGAAGCCCCGGCTAACTACGTGCCAGCAGCCGCGGTAATACGTAGGGGGCAAGCGTTATCCGGAATTACTGGGTGTAAAGGGTGCGTAGGTGGTATGGCAAGTCAGAAGTGAAAACCCAGGGCTTAACTCTGGGACTGCTTTTGAAACTGTCAGACTGGAGTGCAGGAGAGGTAAGCGGAATTCCTAGTGTAGCGGTGAAATGCGTAGATATTAGGAGGAACATCAGTGGCGAAGGCGGCTTACTGGACTGAAACTGACACTGAGGCAC…	0.0120491	0.00615772	1.00752	2.76881	4.91795	1.56124	0.00615772	0.00615772	0.00615772	0.132317
k__Bacteria, p__Firmicutes, c__Clostridia, o__Clostridiales, f__Lachnospiraceae, g__Coprococcus, s__	NR_117139	Anaerostipes hadrus strain DSM 3319 16S ribosomal RNA, partial sequence	99.09	19	CCTACGGGAGGCAGCAGTGGGGAATATTGCACAATGGGGGAAACCCTGATGCAGCGACGCCGCGTGAGTGAAGAAGTATCTCGGTATGTAAAGCTCTATCAGCAGGGAAGAAAATGACGGTACCTGACTAAGAAGCCCCGGCTAACTACGTGCCAGCAGCCGCGGTAATACGTAGGGGGCAAGCGTTATCCGGAATTACTGGGTGTAAAGGGTGCGTAGGTGGTATGGCAAGTCAGAAGTGAAAACCCAGGGCTTAACTCTGGGACTGCTTTTGAAACTGTCAGACTAGAGTGCAGGAGAGGTAAGCGGAATTCCTAGTGTAGCGGTGAAATGCGTAGATATTAGGAGGAACATCAGTGGCGAAGGCGGCTTACTGGACTGAAACTGACGTTGAGGCTC…	0.00997021	0.00744167	2.22195	1.20365	1.45389	0.53487	0.00744167	0.00744167	0.00744167	0.00744167
k__Bacteria, p__Firmicutes, c__Clostridia, o__Clostridiales, f__Lachnospiraceae, g__Coprococcus, s__	NR_117139	Anaerostipes hadrus strain DSM 3319 16S ribosomal RNA, partial sequence	99.55	19	CCTACGGGAGGCAGCAGTGGGGAATATTGCACAATGGGGGAAACCCTGATGCAGCGACGCCGCGTGAGTGAAGAAGTATTTCGGTATGTAAAGCTCTATCAGCAGGGAAGAAAATGACGGTACCTGACTAAGAAGCCCCGGCTAACTACGTGCCAGCAGCCGCGGTAATACGTAGGGGGCAAGCGTTATCCGGAATTACTGGGTGTAAAGGGTGCGTAGGTGGTATGGCAAGTCAGAAGTGAAAACCCAGGGCTTAACTCTGGGACTGCTTTTGAAACTGTCAGACTAGAGTGCAGGAGAGGTAAGCGGAATTCCTAGTGTAGCGGTGAAATGCGTAGATATTAGGAGGAACATCAGTGGCGAAGGCGGCTTACTGGACTGAAACTGACACTGAGGCAC…	0.00611491	0.0121335	1.65474	1.87093	5.1235	5.63487	0.0121335	0.0121335	0.0121335	0.0121335
k__Bacteria, p__Firmicutes, c__Clostridia, o__Clostridiales, f__Lachnospiraceae, ,	NR_117139	Anaerostipes hadrus strain DSM 3319 16S ribosomal RNA, partial sequence	98.64	19	CCTACGGGTGGCTGCAGTGGGGAATATTGCACAATGGGGGAAACCCTGATGCAGCGACGCCGCGTGAGTGAAGAAGTATCTCGGTATGTAAAGCTCTATCAGCAGGGAAGAAAATGACGGTACCTGACTAAGAAGCCCCGGCTAACTACGTGCCAGCAGCCGCGGTAATACGTAGGGGGCAAGCGTTATCCGGAATTACTGGGTGTAAAGGGTGCGTAGGTGGTATGGCAAGTCAGAAGTGAAAACCCAGGGCTTAACTTTGGGACTGCTTTTGAAACTGTCAGACTAGAGTGCAGGAGAGGTAAGCGGAATTCCTAGTGTAGCGGTGAAATGCGTAGATATTAGGAGGAACATCAGTGGCGAAGGCGGCTTACTGGACTGAAACTGACACTGAGGCAC…	0.00368697	0.0201236	16.6317	3.55898	3.80273	1.44638	0.0201236	0.0201236	0.401198	0.0201236
k__Bacteria, p__Firmicutes, c__Clostridia, o__Clostridiales, , ,	NR_117139	Anaerostipes hadrus strain DSM 3319 16S ribosomal RNA, partial sequence	98.64	19	CCTACGGGGTGCTGCAGTGGGGAATATTGCACAATGGGGGAAACCCTGATGCAGCGACGCCGCGTGAGTGAAGAAGTATCTCGGTATGTAAAGCTCTATCAGCAGGGAAGAAAATGACGGTACCTGACTAAGAAGCCCCGGCTAACTACGTGCCAGCAGCCGCGGTAATACGTAGGGGGCAAGCGTTATCCGGAATTACTGGGTGTAAAGGGTGCGTAGGTGGTATGGCAAGTCAGAAGTGAAAACCTAGGGCTTAACTCTGGGACTGCTTTTGAAACTGTCAGACTGGAGTGCAGGAGAGGTAAGCGGAATTCCTAGTGTAGCGGTGAAATGCGTAGATATTAGGAGGAACATCAGTGGCGAAGGCGGCTTACTGGACTGAAACTGACACTGAGGCAC…	0.0034703	0.02138	4.25532	2.39629	5.17738	1.53669	0.02138	0.02138	0.02138	0.02138
k__Bacteria, p__Firmicutes, c__Clostridia, o__Clostridiales, f__, g__, s__	NR_117139	Anaerostipes hadrus strain DSM 3319 16S ribosomal RNA, partial sequence	98.86	19	CCTACGGGTGGCAGCAGTGGGGAATATTGCACAATGGGGGAAACCCTGATGCAGCGACGCCGCGTGAGTGAAGAAGTATCTCGGTATGTAAAGCTCTATCAGCAGGGAAGAAAATGACGGTACCTGACTAAGAAGCCCCGGCTAACTACGTGCCAGCAGCCGCGGTAATACGTAGGGGGCAAGCGTTATCCGGAATTACTGGGTGTAAAGGGTGCGTAGGTGGTATGGCAAGTCAGAAGTGAAAACCTAGGGCTTAACTCTGGGACTGCTTTTGAAACTGTCAGACTGGAGTGCAGGAGAGGTAAGCGGAATTCCTAGTGTAGCGGTGAAATGCGTAGATATTAGGAGGAACATCAGTGGCGAAGGCGGCTTACTGGACTGAAACTGACGCTGAGGCAC…	0.00135097	0.05492	0.581918	0.858917	2.54384	0.05492	0.05492	0.05492	0.05492	0.05492
k__Bacteria, p__Firmicutes, c__Clostridia, o__Clostridiales, f__Lachnospiraceae, g__, s__	NR_117139	Anaerostipes hadrus strain DSM 3319 16S ribosomal RNA, partial sequence	99.77	19	CCTACGGGAGGCAGCAGTGGGGAATATTGCACAATGGGGGAAACCCTGATGCAGCGACGCCGCGTGAGTGAAGAAGTATTTCGGTATGTAAAGCTCTATCAGCAGGGAAGAAAATGACGGTACCTGACTAAGAAGCCCCGGCTAACTACGTGCCAGCAGCCGCGGTAATACGTAGGGGGCAAGCGTTATCCGGAATTACTGGGTGTAAAGGGTGCGTAGGTGGTATGGCAAGTCAGAAGTGAAAACCCAGGGCTTAACTCTGGGACTGCTTTTGAAACTGTCAGACTGGAGTGCAGGAGAGGTAAGCGGAATTCCTAGTGTAGCGGTGAAATGCGTAGATATTAGGAGGAACATCAGTGGCGAAGGCGGCTTACTGGACTGAAACTGACACTGAGGCAC…	0.00122899	3.41307	1028.92	312.903	99.8486	121.285	0.0603708	0.0603708	8.76611	7.99009
k__Bacteria, p__Firmicutes, c__Clostridia, o__Clostridiales, , ,	NR_117139	Anaerostipes hadrus strain DSM 3319 16S ribosomal RNA, partial sequence	98.64	19	CCTACGGGTGGCTGCAGTGGGGAATATTGCACAATGGGCGAAAGCCTGATGCAGCGACGCCGCGTGAGTGAAGAAGTATCTCGGTATGTAAAGCTCTATCAGCAGGGAAGAAAATGACGGTACCTGACTAAGAAGCCCCGGCTAACTACGTGCCAGCAGCCGCGGTAATACGTAGGGGGCAAGCGTTATCCGGAATTACTGGGTGTAAAGGGTGCGTAGGTGGTATGGCAAGTCAGAAGTGAAAACCCAGGGCTTAACTCTGGGACTGCTTTTGAAACTGTCAGACTGGAGTGCAGGAGAGGTAAGCGGAATTCCTAGTGTAGCGGTGAAATGCGTAGATATTAGGAGGAACATCAGTGGCGAAGGCGGCTTACTGGACTGAAACTGACACTGAGGCAC…	0.000519366	0.142857	0.756837	3.69138	3.44005	0.142857	0.142857	0.142857	0.142857	0.142857
k__Bacteria, p__Firmicutes, c__Clostridia, o__Clostridiales, f__Lachnospiraceae, g__, s__	NR_117139	Anaerostipes hadrus strain DSM 3319 16S ribosomal RNA, partial sequence	99.32	19	CCTACGGGAGGCAGCAGTGGGGAATATTGCACAATGGGCGAAACCCTGATGCAGCGACGCCGCGTGAGTGAAGAAGTATTTCGGTATGTAAAGCTCTATCAGCAGGGAAGAAAATGACGGTACCTGACTAAGAAGCCCCGGCTAACTACGTGCCAGCAGCCGCGGTAATACGTAGGGGGCAAGCGTTATCCGGAATTACTGGGTGTAAAGGGTGCGTAGGTGGTATGGCAAGTCAGAAGTGAAAACCCAGGGCTTAACTCTGGGACTGCTTTTGAAACTGTCAGACTAGAGTGCAGGAGAGGTAAGCGGAATTCCTAGTGTAGCGGTGAAATGCGTAGATATTAGGAGGAACATCAGTGGCGAAGGCGGCTTACTGGACTGAAACTGACACTGAGGCAC…	0.000296781	0.249999	0.249999	0.945142	3.76079	0.249999	0.249999	0.249999	0.249999	0.249999
k__Bacteria, p__Firmicutes, c__Clostridia, o__Clostridiales, f__Lachnospiraceae, g__Coprococcus, s__	NR_117139	Anaerostipes hadrus strain DSM 3319 16S ribosomal RNA, partial sequence	99.55	19	CCTACGGGAGGCAGCAGTGGGGAATATTGCACAATGGGGGAAACCCTGATGCAGCGACGCCGCGTGAAGGAAGAAGTATCTCGGTATGTAAAGCTCTATCAGCAGGGAAGAAAATGACGGTACCTGACTAAGAAGCCCCGGCTAACTACGTGCCAGCAGCCGCGGTAATACGTAGGGGGCAAGCGTTATCCGGAATTACTGGGTGTAAAGGGTGCGTAGGTGGTATGGCAAGTCAGAAGTGAAAACCCAGGGCTTAACTCTGGGACTGCTTTTGAAACTGTCAGACTGGAGTGCAGGAGAGGTAAGCGGAATTCCTAGTGTAGCGGTGAAATGCGTAGATATTAGGAGGAACATCAGTGGCGAAGGCGGCTTACTGGACTGAAACTGACACTGAGGCAC…	0.000222586	0.333332	2.54647	0.859535	0.626798	0.333332	0.333332	0.333332	0.333332	0.55723
k__Bacteria, p__Firmicutes, c__Clostridia, o__Clostridiales, f__Lachnospiraceae, g__Coprococcus, s__	NR_117139	Anaerostipes hadrus strain DSM 3319 16S ribosomal RNA, partial sequence	97.5	19	CCTACGGGTGGCAGCAGTGGGGAATATTGCACAATGGGGGAAACCCTGATGCAGCGACGCCGCGTGAGTGAAGAAGTATCTCGGTATGTAAAGCTCTATCAGCAGGGAAGAAAATGACGGTACCTGACTAAGAAGCCCCGGCTAACTACGTGCCAGCAGCCGCGGTAATACGTAGGGGGCAAGCGTTATCCGGAATTACTGGGTGTAAAGGGTGCGTAGGTGGTATGGCAAGTCAGAAGTGAAAACCCAGGGCTTAACTCTGGGACTGCTTTTGAAACTGTCAGACTGGAGTGCAGGAGAGGTAAGCGGAATTCCTAGTGTAGCGGTGAAATGCGTAGATATTAGGAGGAACACCAGTGGCGAAGGCGACTTACTGGACGATAACTGACGTTGAGGCTC…	7.41952e-05	0.999997	5.29786	17.5867	68.424	0.999997	0.999997	0.999997	0.999997	0.999997
k__Bacteria, p__Firmicutes, c__Clostridia, o__Clostridiales, f__Lachnospiraceae, g__, s__	NR_117139	Anaerostipes hadrus strain DSM 3319 16S ribosomal RNA, partial sequence	88.84	19	CCTACGGGAGGCAGCAGTGGGGAATCTTCCGCAATGGACGAAAGTCTGACGGAGCAACGCCGCGTGAGTGATGAAGGATTTCGGTCTGTAAAGCTCTGTTGTTTATGACGAACGTGCAGTGTGTGAACAATGCATTGCAATGACGGTAGTAAACGAGGAAGCCACGGCTAACTACGTGCCAGCAGCCGCGGTAATACGTAGGGGGCAAGCGTTATCCGGAATTACTGGGTGTAAAGGGTGCGTAGGTGGTATGGCAAGTCAGAAGTGAAAACCCAGGGCTTAACTCTGGGACTGCTTTTGAAACTGTCAGACTGGAGTGCAGGAGAGGTAAGCGGAATTCCTAGTGTAGCGGTGAAATGCGTAGATATTAGGAGGAACATCAGTGGCGAAGGCGGCTTA…	7.41952e-05	0.999997	0.999997	15.8677	6.58138	0.999997	0.999997	0.999997	0.999997	0.999997
k__Bacteria, p__Firmicutes, c__Clostridia, o__Clostridiales, f__Lachnospiraceae, g__, s__	NR_117139	Anaerostipes hadrus strain DSM 3319 16S ribosomal RNA, partial sequence	99.32	19	CCTACGGGAGGCAGCAGTGGGGAATATTGCACAATGGGGGAAACCCTGATGCAGCGACGCCGCGTGAGTGAAGAAGTATTTCGGTATGTAAAGCTCTATCAGCAGGGAAGAAAATGACGGTACCTGACTAAGAAGCCCCGGCTAACTACGTGCCAGCAGCCGCGGTAATACGTAGGGGGCAAGCGTTATCCGGAATTACTGGGTGTAAAGGGTGCGTAGGTGGTATGGCAAGTCAGAAGTGAAAACCCAGAGCTTAACTCTGGGACTGCTTTTGAAACTGTCAGACTGGAGTGCAGGAGAGGTAAGCGGAATTCCTAGTGTAGCGGTGAAATGCGTAGATATTAGGAGGAACATCAGTGGCGAAGGCGGCTTACTGGACTGAAACTGACACTGAGGCAC…	7.4195e-05	1	2.34157	86.6576	285.246	1	1	1	1	1
k__Bacteria, p__Firmicutes, c__Clostridia, o__Clostridiales, f__Lachnospiraceae, g__Coprococcus, s__	NR_117139	Anaerostipes hadrus strain DSM 3319 16S ribosomal RNA, partial sequence	98.64	19	CCTACGGGAGGCAGCAGTGGGGAATATTGCACAATGGGGGAAACCCTGATGCAGCGACGCCGCGTGAGTGAAGAAGTATCTCGGTATGTAAAGCTCTATCAGCAGGGAAGAAAATGACGGTACCTGACTAAGAAGCCCCGGCTAACTACGTGCCAGCAGCCGCGGTAATACGTAGGGGGCAAGCGTTATCCGGAATTACTGGGTGTAAAGGGTGCGTAGGTGGTATGGCAAGTCAGAAGTGAAAACCCAGGGCTTAACTCTGGGACTGCTTTTGAAACTGTCAGACTGGAGTGCAGGAGAGGTAAGCGGAATTCCTAGTGTAGCGGTGAAATGCGTAGATATTAGGAGGAACACCAGTGGCGAAGGCGGCTTACTGGACGGTAACTGACGTTGAGGCTC…	7.4195e-05	1	1	5.49965	17.4249	1	1	1	1	1
k__Bacteria, p__Firmicutes, c__Clostridia, o__Clostridiales, f__Lachnospiraceae, g__, s__	NR_117139	Anaerostipes hadrus strain DSM 3319 16S ribosomal RNA, partial sequence	99.55	19	CCTACGGGAGGCAGCAGTGGGGAATATTGCACAATGGGGGAAACCCTGATGCAGCGACGCCGCGTGAGTGAAGAAGTATCTCGGTATGTAAAGCTCTATCAGCAGGGAAGAAAATGACGGTACCTGACTAAGAAGCCCCGGCTAACTACGTGCCAGCAGCCGCGGTAATACGTAGGGGGCAAGCGTTATCCGGATTTACTGGGTGTAAAGGGTGCGTAGGTGGTATGGCAAGTCAGAAGTGAAAACCCGGGGCTTAACTCTGGGACTGCTTTTGAAACTGTCAGACTGGAGTGCAGGAGAGGTAAGCGGAATTCCTAGTGTAGCGGTGAAATGCGTAGATATTAGGAGGAACATCAGTGGCGAAGGCGGCTTACTGGACTGAAACTGACACTGAGGCAC…	7.4195e-05	1	2.34157	1.94736	11.2765	1	1	1	1	1
k__Bacteria, p__Firmicutes, c__Clostridia, o__Clostridiales, f__Ruminococcaceae, g__, s__	NR_147398	Anaerotruncus rubiinfantis strain MT15 16S ribosomal RNA, partial sequence	92.74	20	CCTACGGGAGGCAGCAGTGAGGGATATTGGGCAATGGGGGAAACCCTGACCCAGCGACGCCGCGTGAGGGAAGACGGTCTTCGGATTGTAAACCTCTGTCTTTGGGGACGAAAAAGGACGGTACCCAAGGAGGAAGCTCCGGCTAACTACGTGCCAGCAGCCGCGGTAATACGTAGGGAGCGAGCGTTGTCCGGAATTACTGGGTGTAAAGGGAGCGTAGGCGGGAAGACAAGTTGGATGTGAAAACTGTGGGCTCAACCGACAGACTGCATTCAAAACTGTTTTTCTTGAGTGAAGTAGAGGCAAGCGGAATTCCTAGTGTAGCGGTGAAATGCGTAGATATTAGGAGGAACACCAGTGGCGAAGGCGGCTTGCTGGGCTTTTACTGACGCTGAGGCT…	0.0045509	0.0163034	1.37623	0.213922	0.0613138	0.639961	0.0163034	0.979676	0.0163034	3.46761
k__Bacteria, p__Firmicutes, c__Clostridia, o__Clostridiales, f__[Acidaminobacteraceae], g__, s__	NR_028911	Anaerovorax odorimutans strain NorPut 16S ribosomal RNA gene, partial sequence	93.21	21	CCTACGGGTGGCAGCAGTGGGGAATATTGCACAATGGGCGCAAGCCTGATGCAGCAACGCCGCGTGAGCGATGAAGGTCTTCGGATCGTAAAGCTCTGTCCTAGGGGAAGAATACATGACGGTACCCTTGGAGGAAGCCCCGGCTAACTACGTGCCAGCAGCCGCGGTAATACGTAGGGGGCGAGCGTTATCCGGAATTATTGGGCGTAAAGAGTTCGTAGGTGGTTTTGTAAGCGCGGGGTTTAAGGCAACGGCTCAACCGTTGTTCGCCTTGCGAACTGCAAGACTTGAGTGCGGGAGAGGAAAGTGGAATTCCTAGTGTAGCGGTGAAATGCGTAGATATTAGGAGGAACACCAGTGGCGAAGGCGACTTTCTGGACCGTAACTGACACTGAGGAA…	0.0169796	0.00436965	0.153478	0.473675	0.00436965	0.00436965	0.00436965	0.00436965	0.00436965	0.00436965
N/A	NR_148803	Anseongella ginsenosidimutans strain Gsoil 524 16S ribosomal RNA, partial sequence	84.73	22	CCTACGGGTGGCAGCAGTGAGGAATATTGGGCAATGGGCGGAAGCCTGACCCAGCCATGCCGCGTGCAGGAAGACAGCCCTATGGGTCGTAAACTGCTTTTTTAGAGGAAGAATAAAGTCTACGTGTAGACCGATGACGGTACTTTAAGAAAAAGCATCGGCTAACTCCGTGCCAGCAGCCGCGGTAATACGGAGGATGCAAGCGTTATCCGGAATTATTGGGTTTAAAGGGTCCGCAGGCGGCCCGTTAAGTCAGTAGTGAAAACCCGGGGCTCAACCCCGGACGTGCTACAGATACTGGCGGGCTAGAGAAAGTCTGGAGGCAGCGGAATGTGACAAGTAGCGGTGAAATGCATAGATATGTCACAGAACACCGATAGCGAAAGCAGCTGCCTAAGA…	0.0512131	0.00144875	0.27822	0.109485	0.0633835	0.149454	0.0978661	0.255041	0.00144875	0.0145312
k__Bacteria, p__Bacteroidetes, c__Bacteroidia, o__Bacteroidales, f__Bacteroidaceae, g__Bacteroides, s__caccae	NR_112932	Bacteroides caccae strain JCM 9498 16S ribosomal RNA gene, partial sequence	99.57	23	CCTACGGGAGGCAGCAGTGAGGAATATTGGTCAATGGACGCGAGTCTGAACCAGCCAAGTAGCGTGAAGGATGACTGCCCTATGGGTTGTAAACTTCTTTTATATGGGAATAAAGTTGTCCACGTGTGGATTTTTGTATGTACCATATGAATAAGGATCGGCTAACTCCGTGCCAGCAGCCGCGGTAATACGGAGGATCCGAGCGTTATCCGGATTTATTGGGTTTAAAGGGAGCGTAGGCGGATTGTTAAGTCAGTTGTGAAAGTTTGCGGCTCAACCGTAAAATTGCAGTTGATACTGGCAGTCTTGAGTGCAGTAGAGGTGGGCGGAATTCGTGGTGTAGCGGTGAAATGCTTAGATATCACGAAGAACTCCGATTGCGAAGGCAGCTCACTGGAG…	0.00433785	1.73065	0.822559	0.344911	0.648883	0.671392	2.63676	0.546736	0.335286	0.917456
k__Bacteria, p__Bacteroidetes, c__Bacteroidia, o__Bacteroidales, f__Bacteroidaceae, g__Bacteroides, s__caccae	NR_112932	Bacteroides caccae strain JCM 9498 16S ribosomal RNA gene, partial sequence	99.78	23	CCTACGGGAGGCAGCAGTGAGGAATATTGGTCAATGGACGCGAGTCTGAACCAGCCAAGTAGCGTGAAGGATGACTGCCCTATGGGTTGTAAACTTCTTTTATATGGGAATAAAGTGGTCCACGTGTGGATTTTTGTATGTACCATATGAATAAGGATCGGCTAACTCCGTGCCAGCAGCCGCGGTAATACGGAGGATCCGAGCGTTATCCGGATTTATTGGGTTTAAAGGGAGCGTAGGCGGATTGTTAAGTCAGTTGTGAAAGTTTGCGGCTCAACCGTAAAATTGCAGTTGATACTGGCAGTCTTGAGTGCAGTAGAGGTGGGCGGAATTCGTGGTGTAGCGGTGAAATGCTTAGATATCACGAAGAACTCCGATTGCGAAGGCAGCTCACTGGAG…	0.000296781	64.5409	6.0152	37.783	13.3222	0.249999	27.9598	22.513	7.91406	51.9183
k__Bacteria, p__Bacteroidetes, c__Bacteroidia, o__Bacteroidales, f__Bacteroidaceae, g__Bacteroides, s__	NR_144606	Bacteroides caecimuris strain I48 16S ribosomal RNA, partial sequence	96.96	24	CCTACGGGAGGCAGCAGTGAGGAATATTGGTCAATGGGCGCGAGCCTGAACCAGCCAAGTAGCGTGAAGGATGACGGCCCTATGGGTTGTAAACTTCTTTTATATGGGAATAAAGTTTGGTATGCATACCATTTTGTATGTACCATATGAATAAGGATCGGCTAACTCCGTGCCAGCAGCCGCGGTAATACGGAGGATCCGAGCGTTATCCGGATTTATTGGGTTTAAAGGGAGCGTAGGTGGATTGTTAAGTCAGTTGTGAAAGTTTGCGGCTCAACCGTAAAATTGCAGTTGAAACTGGCAGTCTTGAGTACAGTAGAGGTGGGCGGAATTCGTGGTGTAGCGGTGAAATGCTTAGATATCACGAAGAACTCCGATTGCGAAGGCAGCTCACTGGAC…	0.227711	0.560614	0.601559	0.900241	0.999573	1.07073	0.279075	0.696646	0.0271251	0.603995
k__Bacteria, p__Bacteroidetes, c__Bacteroidia, o__Bacteroidales, f__Bacteroidaceae, g__Bacteroides, s__	NR_144606	Bacteroides caecimuris strain I48 16S ribosomal RNA, partial sequence	96.75	24	CCTACGGGAGGCAGCAGTGAGGAATATTGGTCAATGGGCGCGAGCCTGAACCAGCCAAGTAGCGTGAAGGATGACGGCCCTATGGGTTGTAAACTTCTTTTATATGGGAATAAAGTTTGGTATGTATACCATTTTGTATGTACCATATGAATAAGGATCGGCTAACTCCGTGCCAGCAGCCGCGGTAATACGGAGGATCCGAGCGTTATCCGGATTTATTGGGTTTAAAGGGAGCGTAGGTGGATTGTTAAGTCAGTTGTGAAAGTTTGCGGCTCAACCGTAAAATTGCAGTTGAAACTGGCAGTCTTGAGTACAGTAGAGGTGGGCGGAATTCGTGGTGTAGCGGTGAAATGCTTAGATATCACGAAGAACTCCGATTGCGAAGGCAGCTCACTGGAC…	0.0458834	0.666611	0.972003	1.03759	1.11745	1.20357	0.278259	0.660652	0.0633963	0.470296
k__Bacteria, p__Bacteroidetes, c__Bacteroidia, o__Bacteroidales, f__Bacteroidaceae, g__Bacteroides, s__	NR_112933	Bacteroides cellulosilyticus strain JCM 15632 16S ribosomal RNA gene, partial sequence	100	25	CCTACGGGAGGCAGCAGTGAGGAATATTGGTCAATGGACGAGAGTCTGAACCAGCCAAGTAGCGTGAAGGATGACTGCCCTATGGGTTGTAAACTTCTTTTATATGGGAATAAAGTGAGCCACGTGTGGCTTTTTGTATGTACCATACGAATAAGGATCGGCTAACTCCGTGCCAGCAGCCGCGGTAATACGGAGGATCCGAGCGTTATCCGGATTTATTGGGTTTAAAGGGAGCGTAGGCGGACTATTAAGTCAGCTGTGAAAGTTTGCGGCTCAACCGTAAAATTGCAGTTGATACTGGTCGTCTTGAGTGCAGTAGAGGTAGGCGGAATTCGTGGTGTAGCGGTGAAATGCTTAGATATCACGAAGAACTCCGATTGCGAAGGCAGCTTACTGGAC…	0.485499	0.492808	0.587557	0.442773	0.572289	1.18899	0.576665	0.431631	0.298427	0.24758
k__Bacteria, p__Bacteroidetes, c__Bacteroidia, o__Bacteroidales, f__Bacteroidaceae, g__Bacteroides, s__	NR_112933	Bacteroides cellulosilyticus strain JCM 15632 16S ribosomal RNA gene, partial sequence	98.91	25	CCTACGGGTGGCTGCAGTGAGGAATATTGGTCAATGGACGAGAGTCTGAACCAGCCAAGTAGCGTGAAGGATGACTGCCCTATGGGTTGTAAACTTCTTTTATATGGGAATAAAGTGAGCCACGTGTGGCTTTTTGTATGTACCATACGAATAAGGATCGGCTAACTCCGTGCCAGCAGCCGCGGTAATACGGAGGATTCGAGCGTTATCCGGATTTATTGGGTTTAAAGGGAGCGTAGGCGGACTATTAAGTCAGCTGTGAAAGTTTGCGGCTCAACCGTAAAATTGCAGTTGATACTGGTCGTCTTGAGTGCAGTAGAGGTAGGCGGAATTCGTGGTGTAGCGGTGAAATGCTTAGATATCACGAAGAACTCCGATTGCGAAGGCAGCTTACTGGAC…	0.0126701	0.776996	0.769535	0.33729	0.730975	0.596279	0.487193	0.674665	0.00585591	0.0391571
k__Bacteria, p__Bacteroidetes, c__Bacteroidia, o__Bacteroidales, f__Bacteroidaceae, g__Bacteroides, s__	NR_041351	Bacteroides dorei strain 175 16S ribosomal RNA gene, partial sequence	100	26	CCTACGGGAGGCAGCAGTGAGGAATATTGGTCAATGGGCGATGGCCTGAACCAGCCAAGTAGCGTGAAGGATGACTGCCCTATGGGTTGTAAACTTCTTTTATAAAGGAATAAAGTCGGGTATGCATACCCGTTTGCATGTACTTTATGAATAAGGATCGGCTAACTCCGTGCCAGCAGCCGCGGTAATACGGAGGATCCGAGCGTTATCCGGATTTATTGGGTTTAAAGGGAGCGTAGATGGATGTTTAAGTCAGTTGTGAAAGTTTGCGGCTCAACCGTAAAATTGCAGTTGATACTGGATGTCTTGAGTGCAGTTGAGGCAGGCGGAATTCGTGGTGTAGCGGTGAAATGCTTAGATATCACGAAGAACTCCGATTGCGAAGGCAGCCTGCTAAGC…	0.0731299	0.482874	0.335096	0.426286	0.524905	0.193937	0.973145	0.605986	1.20808	0.658646
k__Bacteria, p__Bacteroidetes, c__Bacteroidia, o__Bacteroidales, f__Bacteroidaceae, g__Bacteroides, s__	NR_113067	Bacteroides faecis strain MAJ27 16S ribosomal RNA gene, partial sequence	100	27	CCTACGGGAGGCAGCAGTGAGGAATATTGGTCAATGGACGAGAGTCTGAACCAGCCAAGTAGCGTGAAGGATGACTGCCCTATGGGTTGTAAACTTCTTTTATATGGGAATAAAGTGGTCCACGTGTGGATTTTTGTATGTACCATATGAATAAGGATCGGCTAACTCCGTGCCAGCAGCCGCGGTAATACGGAGGATCCGAGCGTTATCCGGATTTATTGGGTTTAAAGGGAGCGTAGGTGGACAGTTAAGTCAGTTGTGAAAGTTTGCGGCTCAACCGTAAAATTGCAGTTGATACTGGCTGTCTTGAGTACAGTAGAGGTGGGCGGAATTCGTGGTGTAGCGGTGAAATGCTTAGATATCACGAAGAACTCCGATTGCGAAGGCAGCTCACTGGAC…	0.531948	0.642226	0.529765	0.443573	0.590362	1.15989	0.472473	0.452568	0.233022	0.312464
k__Bacteria, p__Bacteroidetes, c__Bacteroidia, o__Bacteroidales, f__Bacteroidaceae, g__Bacteroides, s__	NR_113067	Bacteroides faecis strain MAJ27 16S ribosomal RNA gene, partial sequence	99.78	27	CCTACGGGAGGCAGCAGTGAGGAATATTGGTCAATGGACGAGAGTCTGAACCAGCCAAGTAGCGTGAAGGATGACTGCCCTATGGGTTGTAAACTTCTTTTATATGGGAATAAAGTGGTCCACGTGTGGATTTTTGTATGTACCATATGAATAAGGATCGGCTAACTCCGTGCCAGCAGCCGCGGTAATACGGAGGATCCGAGCGTTATCCGGATTTATTGGGTTTAAAGGGAGCGTAGGTGGACAGTTAAGTCAGTTGTGAAAGTTTGCGGCTCAACCGTAAAATTGCAGTTGATACTGGCTGTCTTGAGTACAGTAGAGGTGGGCGGAATTCGTGGTGTAGCGGTGAAATGCTTAGATATCACGAAGAACTCCGATTGCGAAGGCAGCTCACTGGAC…	0.285213	0.704783	0.504511	0.460493	0.554931	1.08115	0.313836	0.475621	0.356545	0.000869744
k__Bacteria, p__Bacteroidetes, c__Bacteroidia, o__Bacteroidales, f__Bacteroidaceae, g__Bacteroides, s__	NR_113067	Bacteroides faecis strain MAJ27 16S ribosomal RNA gene, partial sequence	99.57	27	CCTACGGGAGGCAGCAGTGAGGAATATTGGTCAATGGACGAGAGTCTGAACCAGCCAAGTAGCGTGAAGGATGACTGCCCTATGGGTTGTAAACTTCTTTTATATGGGAATAAAGTGGTCCACGTGTGGATTTTTGTATGTACCATATGAATAAGGATCGGCTAACTCCGTGCCAGCAGCCGCGGTAATACGGAGGATCCGAGCGTTATCCGGATTTATTGGGTTTAAAGGGAGCGTAGGTGGACAGTTAAGTCAGTTGTGAAAGTTTGCGGCTCAACCGTAAAATTGCAGTTGATACTGGCTGTCTTGAGTACAGTAGAGGTGGGCGGAATTCGTGGTGTAGCGGTGAAATGCTTAGATATCACGAAGAACTCCGATTGCGAAGGCAGCTCACTGGAC…	0.122221	0.607187	0.570886	0.360007	0.512312	1.32826	0.536831	0.468363	0.475096	0.321627
k__Bacteria, p__Bacteroidetes, c__Bacteroidia, o__Bacteroidales, f__Bacteroidaceae, g__Bacteroides, s__	NR_117387	Bacteroides faecis strain MAJ27 16S ribosomal RNA gene, partial sequence	99.78	27	CCTACGGGAGGCAGCAGTGAGGAATATTGGTCAATGGACGGGAGTCTGAACCAGCCAAGTAGCGTGAAGGATGACTGCCCTATGGGTTGTAAACTTCTTTTATATGGGAATAAAGTGATCCACGTGTGGATTTTTGTATGTACCATATGAATAAGGATCGGCTAACTCCGTGCCAGCAGCCGCGGTAATACGGAGGATCCGAGCGTTATCCGGATTTATTGGGTTTAAAGGGAGCGTAGGTGGACAGTTAAGTCAGTTGTGAAAGTTTGCGGCTCAACCGTAAAATTGCAGTTGATACTGGCTGTCTTGAGTACAGTAGAGGTGGGCGGAATTCGTGGTGTAGCGGTGAAATGCTTAGATATCACGAAGAACTCCGATTGCGAAGGCAGCTCACTGGAC…	0.000667757	0.111111	0.111111	0.111111	1.31753	0.111111	0.111111	4.15802	3.02829	4.23278
k__Bacteria, p__Bacteroidetes, c__Bacteroidia, o__Bacteroidales, f__Bacteroidaceae, g__Bacteroides, s__	NR_117387	Bacteroides faecis strain MAJ27 16S ribosomal RNA gene, partial sequence	98.7	27	CCTACGGGTGGCAGCAGTGAGGAATATTGGTCAATGGACGAGAGTCTGAACCAGCCAAGTAGCGTGAAGGATGACTGCCCTATGGGTTGTAAACTTCTTTTATACGGGAATAAAGTTATCCACGTGTGGATTTTTGTATGTACCGTATGAATAAGGATCGGCTAACTCCGTGCCAGCAGCCGCGGTAATACGGAGGATCCGAGCGTTATCCGGATTTATTGGGTTTAAAGGGAGCGTAGGTGGACAGTTAAGTCAGTTGTGAAAGTTTGCGGCTCAACCGTAAAATTGCAGTTGATACTGGCTGTCTTGAGTACAGTAGAGGTGGGCGGAATTCGTGGTGTAGCGGTGAAATGCTTAGATATCACGAAGAACTCCGATTGCGAAGGCAGCTCACTGGAC…	0.000370976	0.199999	2.11914	0.199999	2.92085	0.199999	5.04641	0.199999	0.199999	1.33735
k__Bacteria, p__Bacteroidetes, c__Bacteroidia, o__Bacteroidales, f__Bacteroidaceae, g__Bacteroides, s__	NR_117387	Bacteroides faecis strain MAJ27 16S ribosomal RNA gene, partial sequence	98.91	27	CCTACGGGAGGCAGCAGTGAGGAATATTGGTCAATGGGCGCGAGCCTGAACCAGCCAAGTAGCGTGAAGGATGACTGCCCTATGGGTTGTAAACTTCTTTTATACGGGAATAAAGTGATCCACGTGTGGATTTTTGTATGTACCGTATGAATAAGGATCGGCTAACTCCGTGCCAGCAGCCGCGGTAATACGGAGGATCCGAGCGTTATCCGGATTTATTGGGTTTAAAGGGAGCGTAGGTGGACAGTTAAGTCAGTTGTGAAAGTTTGCGGCTCAACCGTAAAATTGCAGTTGATACTGGCTGTCTTGAGTACAGTAGAGGTGGGCGGAATTCGTGGTGTAGCGGTGAAATGCTTAGATATCACGAAGAACTCCGATTGCGAAGGCAGCTCACTGGAC…	7.4195e-05	1	1	1	1	1	1	1	1	1214.78
k__Bacteria, p__Bacteroidetes, c__Bacteroidia, o__Bacteroidales, f__Bacteroidaceae, g__Bacteroides, s__	NR_113067	Bacteroides faecis strain MAJ27 16S ribosomal RNA gene, partial sequence	99.35	27	CCTACGGGAGGCAGCAGTGAGGAATATTGGTCAATGGACGAGAGTCTGAACCAGCCAAGTAGCGTGAAGGATGACTGCCCTATGGGTTGTAAACTTCTTTTATATGGGAATAAAGTTTTCCACGTGTGGAATTTTGTATGTACCATATGAATAAGGATCGGCTAACTCCGTGCCAGCAGCCGCGGTAATACGGAGGATCCGAGCGTTATCCGGATTTATTGGGTTTAAAGGGAGCGTAGGTGGACAGTTAAGTCAGTTGTGAAAGTTTGCGGCTCAACCGTAAAATTGCAGTTGATACTGGCTGTCTTGAGTACAGTAGAGGTGGGCGGAATTCGTGGTGTAGCGGTGAAATGCTTAGATATCACGAAGAACTCCGATTGCGAAGGCAGCTCACTGGAC…	7.4195e-05	1	12.8808	7.21873	5.40687	1	1	3.87378	1	17.3502
k__Bacteria, p__Bacteroidetes, c__Bacteroidia, o__Bacteroidales, f__Bacteroidaceae, g__Bacteroides, s__	NR_041313	Bacteroides finegoldii strain 199 16S ribosomal RNA gene, partial sequence	100	28	CCTACGGGAGGCAGCAGTGAGGAATATTGGTCAATGGACGGGAGTCTGAACCAGCCAAGTAGCGTGAAGGATGACTGCCCTATGGGTTGTAAACTTCTTTTATACGGGAATAAAGTGATCCACGTGTGGATTTTTGTATGTACCGTATGAATAAGGATCGGCTAACTCCGTGCCAGCAGCCGCGGTAATACGGAGGATCCGAGCGTTATCCGGATTTATTGGGTTTAAAGGGAGCGTAGGTGGATTGTTAAGTCAGTTGTGAAAGTTTGCGGCTCAACCGTAAAATTGCAGTTGATACTGGCAGTCTTGAGTACAGTAGAGGTGGGCGGAATTCGTGGTGTAGCGGTGAAATGCTTAGATATCACGAAGAACTCCGATTGCGAAGGCAGCTCACTGGAC…	0.00993021	0.00747165	0.259661	0.5624	0.882293	0.548371	1.30753	1.02355	0.203638	1.32812
k__Bacteria, p__Bacteroidetes, c__Bacteroidia, o__Bacteroidales, f__Bacteroidaceae, g__Bacteroides, s__	NR_041313	Bacteroides finegoldii strain 199 16S ribosomal RNA gene, partial sequence	99.78	28	CCTACGGGAGGCAGCAGTGAGGAATATTGGTCAATGGACGGGAGTCTGAACCAGCCAAGTAGCGTGAAGGATGACTGCCCTATGGGTTGTAAACTTCTTTTATACGGGAATAAAGTGATCCACGTGTGGGTTTTTGTATGTACCGTATGAATAAGGATCGGCTAACTCCGTGCCAGCAGCCGCGGTAATACGGAGGATCCGAGCGTTATCCGGATTTATTGGGTTTAAAGGGAGCGTAGGTGGATTGTTAAGTCAGTTGTGAAAGTTTGCGGCTCAACCGTAAAATTGCAGTTGATACTGGCAGTCTTGAGTACAGTAGAGGTGGGCGGAATTCGTGGTGTAGCGGTGAAATGCTTAGATATCACGAAGAACTCCGATTGCGAAGGCAGCTCACTGGAC…	0.00225676	0.0328768	0.42348	0.0960344	0.0328768	0.0328768	0.0328768	0.0254715	0.644472	0.0328768
k__Bacteria, p__Bacteroidetes, c__Bacteroidia, o__Bacteroidales, f__Bacteroidaceae, g__Bacteroides, s__	NR_041313	Bacteroides finegoldii strain 199 16S ribosomal RNA gene, partial sequence	98.91	28	CCTACGGGTGGCTGCAGTGAGGAATATTGGTCAATGGACGAGAGTCTGAACCAGCCAAGTAGCGTGAAGGATGACTGCCCTATGGGTTGTAAACTTCTTTTATACGGGAATAAAGTGATCCACGTGTGGATTTTTGTATGTACCGTATGAATAAGGATCGGCTAACTCCGTGCCAGCAGCCGCGGTAATACGGAGGATCCGAGCGTTATCCGGATTTATTGGGTTTAAAGGGAGCGTAGGTGGATTGTTAAGTCAGTTGTGAAAGTTTGCGGCTCAACCGTAAAATTGCAGTTGATACTGGCAGTCTTGAGTACAGTAGAGGTGGGCGGAATTCGTGGTGTAGCGGTGAAATGCTTAGATATCACGAAGAACTCCGATTGCGAAGGCAGCTCACTGGAC…	7.4195e-05	1	1	1	0.9402	1	1	6.68551	1	1
k__Bacteria, p__Bacteroidetes, c__Bacteroidia, o__Bacteroidales, f__Bacteroidaceae, g__Bacteroides, s__	NR_041313	Bacteroides finegoldii strain 199 16S ribosomal RNA gene, partial sequence	99.57	28	CCTACGGGAGGCAGCAGTGAGGAATATTGGTCAATGGACGGGAGTCTGAACCAGCCAAGTAGCGTGAAGGATGACTGCCCTATGGGTTGTAAACTTCTTTTATACGGGAATAAAGTTGTCCACGTGTGGATTTTTGTATGTACCGTATGAATAAGGATCGGCTAACTCCGTGCCAGCAGCCGCGGTAATACGGAGGATCCGAGCGTTATCCGGATTTATTGGGTTTAAAGGGAGCGTAGGTGGATTGTTAAGTCAGTTGTGAAAGTTTGCGGCTCAACCGTAAAATTGCAGTTGATACTGGCAGTCTTGAGTACAGTAGAGGTGGGCGGAATTCGTGGTGTAGCGGTGAAATGCTTAGATATCACGAAGAACTCCGATTGCGAAGGCAGCTCACTGGAC…	7.4195e-05	1	1	0.859538	10.5647	1	1	1	1	1
k__Bacteria, p__Bacteroidetes, c__Bacteroidia, o__Bacteroidales, f__Bacteroidaceae, g__Bacteroides, s__fragilis	NR_074784	Bacteroides fragilis strain NCTC 9343 16S ribosomal RNA gene, complete sequence	98.48	29	CCTACGGGAGGCAGCAGTGAGGAATATTGGTCAATGGGCGCGAGCCTGAACCAGCCAAGTAGCGTGAAGGATGACTGCCCTATGGGTTGTAAACTTCTTTTATATTAGAATAAAGTGCAGTATGTATACTGTTTTGTATGTATAATATGAATAAGGATCGGCTAACTCCGTGCCAGCAGCCGCGGTAATACGGAGGATCCGAGCGTTATCCGGATTTATTGGGTTTAAAGGGAGCGTAGGTGGACTGGTAAGTCAGTTGTGAAAGTTTGCGGCTCAACCGTAAAATTGCAGTTGATACTGTCAGTCTTGAGTACAGTAGAGGTGGGCGGAATTCGTGGTGTAGCGGTGAAATGCTTAGATATCACGAAGAACTCCGATTGCGAAGGCAGCTCACTGGAC…	0.50135	0.16814	0.555633	0.594837	0.675928	0.816915	0.325623	0.646956	0.314429	0.133282
k__Bacteria, p__Bacteroidetes, c__Bacteroidia, o__Bacteroidales, f__Bacteroidaceae, g__Bacteroides, s__fragilis	NR_074784	Bacteroides fragilis strain NCTC 9343 16S ribosomal RNA gene, complete sequence	99.78	29	CCTACGGGAGGCAGCAGTGAGGAATATTGGTCAATGGGCGTTAGCCTGAACCAGCCAAGTAGCGTGAAGGATGAAGGCTCTATGGGTCGTAAACTTCTTTTATATAAGAATAAAGTGCAGTATGTATACTGTTTTGTATGTATTATATGAATAAGGATCGGCTAACTCCGTGCCAGCAGCCGCGGTAATACGGAGGATCCGAGCGTTATCCGGATTTATTGGGTTTAAAGGGAGCGTAGGTGGACTGGTAAGTCAGTTGTGAAAGTTTGCGGCTCAACCGTAAAATTGCAGTTGATACTGTCAGTCTTGAGTACAGTAGAGGTGGGCGGAATTCGTGGTGTAGCGGTGAAATGCTTAGATATCACGAAGAACTCCGATTGCGAAGGCAGCTCACTGGAC…	0.3614	0.41117	0.710035	0.493695	0.734994	1.0404	0.4477	0.56302	0.675201	0.342032
k__Bacteria, p__Bacteroidetes, c__Bacteroidia, o__Bacteroidales, f__Bacteroidaceae, g__Bacteroides, s__fragilis	NR_074784	Bacteroides fragilis strain NCTC 9343 16S ribosomal RNA gene, complete sequence	98.26	29	CCTACGGGAGGCAGCAGTGAGGAATATTGGTCAATGGGCGCGAGCCTGAACCAGCCAAGTAGCGTGAAGGATGACTGCCCTATGGGTTGTAAACTTCTTTTATATTAGAATAAAGTGCAGTATGTATACTGTTTTGTATGTATAATATGAATAAGGATCGGCTAACTCCGTGCCAGCAGCCGCGGTAATACGGAGGATCCGAGCGTTATCCGGATTTATTGGGTTTAAAGGGAGCGTAGGTGGACTGGTAAGTCAGTTGTGAAAGTTTGCGGCTCAACCGTAAAATTGCAGTTGATACTGTCAGTCTTGAGTACAGTAGAGGTGGGCGGAATTCGTGGTGTAGCGGTGAAATGCTTAGATATCACGAAGAACTCCGATTGCGAAGGCAGCTCACTGGAC…	0.230124	0.154512	0.587327	0.569186	0.655716	0.858483	0.394036	0.495631	0.16857	0.659768
k__Bacteria, p__Bacteroidetes, c__Bacteroidia, o__Bacteroidales, f__Bacteroidaceae, g__Bacteroides, s__fragilis	NR_074784	Bacteroides fragilis strain NCTC 9343 16S ribosomal RNA gene, complete sequence	100	29	CCTACGGGAGGCAGCAGTGAGGAATATTGGTCAATGGGCGCTAGCCTGAACCAGCCAAGTAGCGTGAAGGATGAAGGCTCTATGGGTCGTAAACTTCTTTTATATAAGAATAAAGTGCAGTATGTATACTGTTTTGTATGTATTATATGAATAAGGATCGGCTAACTCCGTGCCAGCAGCCGCGGTAATACGGAGGATCCGAGCGTTATCCGGATTTATTGGGTTTAAAGGGAGCGTAGGTGGACTGGTAAGTCAGTTGTGAAAGTTTGCGGCTCAACCGTAAAATTGCAGTTGATACTGTCAGTCTTGAGTACAGTAGAGGTGGGCGGAATTCGTGGTGTAGCGGTGAAATGCTTAGATATCACGAAGAACTCCGATTGCGAAGGCAGCTCACTGGAC…	0.194941	0.407283	0.656062	0.535799	0.831811	1.27608	0.481663	0.761635	0.93248	0.0714456
k__Bacteria, p__Bacteroidetes, c__Bacteroidia, o__Bacteroidales, f__Bacteroidaceae, g__Bacteroides, s__fragilis	NR_074784	Bacteroides fragilis strain NCTC 9343 16S ribosomal RNA gene, complete sequence	99.13	29	CCTACGGGAGGCAGCAGTGAGGAATATTGGTCAATGGGCGATGGCCTGAACCAGCCAAGTAGCGTGAAGGATGAAGGCTCTATGGGTCGTAAACTTCTTTTATATTAGAATAAAGTGCAGTATGTATACTGTTTTGTATGTATAATATGAATAAGGATCGGCTAACTCCGTGCCAGCAGCCGCGGTAATACGGAGGATCCGAGCGTTATCCGGATTTATTGGGTTTAAAGGGAGCGTAGGTGGACTGGTAAGTCAGTTGTGAAAGTTTGCGGCTCAACCGTAAAATTGCAGTTGATACTGTCAGTCTTGAGTACAGTAGAGGTGGGCGGAATTCGTGGTGTAGCGGTGAAATGCTTAGATATCACGAAGAACTCCGATTGCGAAGGCAGCTCACTGGAC…	0.109275	0.170345	0.741933	0.664908	0.896484	0.957701	0.698152	0.75931	0.491416	0.664576
k__Bacteria, p__Bacteroidetes, c__Bacteroidia, o__Bacteroidales, f__Bacteroidaceae, g__Bacteroides, s__fragilis	NR_074784	Bacteroides fragilis strain NCTC 9343 16S ribosomal RNA gene, complete sequence	99.78	29	CCTACGGGAGGCAGCAGTGAGGAATATTGGTCAATGGGCGCTAGCCTGAACCAGCCAAGTAGCGTGAAGGATGAAGGCTCTATGGGTCGTAAACTTCTTTTATATAAGAATAAAGTGCAGTATGTATACTGTTTTGTATGTATTATATGAATAAGGATCGGCTAACTCCGTGCCAGCAGCCGCGGTAATACGGAGGATCCGAGCGTTATCCGGATTTATTGGGTTTAAAGGGAGCGTAGGTGGACTGGTAAGTCAGTTGTGAAAGTTTGCGGCTCAACCGTAAAATTGCAGTTGATACTGTCAGTCTTGAGTACAGTAGAGGTGGGCGGAATTCGTGGTGTAGCGGTGAAATGCTTAGATATCACGAAGAACTCCGATTGCGAAGGCAGCTCACTGGAC…	0.083532	0.362571	0.668944	0.458818	0.958996	1.22305	0.66526	0.51283	1.08693	1.5403
k__Bacteria, p__Bacteroidetes, c__Bacteroidia, o__Bacteroidales, f__Bacteroidaceae, g__Bacteroides, s__fragilis	NR_074784	Bacteroides fragilis strain NCTC 9343 16S ribosomal RNA gene, complete sequence	99.78	29	CCTACGGGAGGCAGCAGTGAGGAATATTGGTCAATGGGCGGTAGCCTGAACCAGCCAAGTAGCGTGAAGGATGAAGGCTCTATGGGTCGTAAACTTCTTTTATATAAGAATAAAGTGCAGTATGTATACTGTTTTGTATGTATTATATGAATAAGGATCGGCTAACTCCGTGCCAGCAGCCGCGGTAATACGGAGGATCCGAGCGTTATCCGGATTTATTGGGTTTAAAGGGAGCGTAGGTGGACTGGTAAGTCAGTTGTGAAAGTTTGCGGCTCAACCGTAAAATTGCAGTTGATACTGTCAGTCTTGAGTACAGTAGAGGTGGGCGGAATTCGTGGTGTAGCGGTGAAATGCTTAGATATCACGAAGAACTCCGATTGCGAAGGCAGCTCACTGGAC…	0.0550896	0.466425	0.72453	0.587719	0.64928	1.26276	0.434131	0.586021	0.572374	4.89634
k__Bacteria, p__Bacteroidetes, c__Bacteroidia, o__Bacteroidales, f__Bacteroidaceae, g__Bacteroides, s__	NR_041307	Bacteroides intestinalis strain 341 16S ribosomal RNA gene, partial sequence	99.78	30	CCTACGGGAGGCAGCAGTGAGGAATATTGGTCAATGGACGAGAGTCTGAACCAGCCAAGTAGCGTGAAGGATGACTGCCCTATGGGTTGTAAACTTCTTTTATATGGGAATAAAGTGAGCCACGTGTGGCTTTTTGTATGTACCATACGAATAAGGATCGGCTAACTCCGTGCCAGCAGCCGCGGTAATACGGAGGATCCAAGCGTTATCCGGATTTATTGGGTTTAAAGGGAGCGTAGGCGGATTATTAAGTCAGTTGTGAAAGTTTGCGGCTCAACCGTAAAATTGCAGTTGATACTGGTAGTCTTGAGTGCAGCAGAGGTAGGCGGAATTCGTGGTGTAGCGGTGAAATGCTTAGATATCACGAAGAACTCCGATTGCGAAGGCAGCTTACTGGAC…	0.0216625	0.173055	0.64318	0.243118	0.0619969	0.385821	0.853588	0.327463	0.00342505	0.0851636
k__Bacteria, p__Bacteroidetes, c__Bacteroidia, o__Bacteroidales, f__Bacteroidaceae, g__Bacteroides, s__	NR_112938	Bacteroides massiliensis strain B84634 16S ribosomal RNA gene, partial sequence	99.57	30	CCTACGGGAGGCAGCAGTGAGGAATATTGGTCAATGGACGAGAGTCTGAACCAGCCAAGTAGCGTGAAGGATGAAGGTTCTATGGATTGTAAACTTCTTTTATACGGGAATAAACGGATCCACGCGTGGATTTCTGCATGTACCGTATGAATAAGGATCGGCTAACTCCGTGCCAGCAGCCGCGGTAATACGGAGGATCCGAGCGTTATCCGGATTTATTGGGTTTAAAGGGAGCGTAGATGGGTTGTTAAGTCAGTTGTGAAAGTTTGCGGCTCAACCGTAAAATTGCAATTGATACTGGCAGTCTTGAGTACAGTTGAGGTAGGCGGAATTCGTGGTGTAGCGGTGAAATGCTTAGATATCACGAAGAACTCCGATTGCGAAGGCAGCTTACTAACC…	0.037206	0.621918	0.317923	0.41014	0.882351	0.140667	0.442811	0.465085	0.0788481	1.73555
k__Bacteria, p__Bacteroidetes, c__Bacteroidia, o__Bacteroidales, f__Bacteroidaceae, g__Bacteroides, s__	NR_112938	Bacteroides massiliensis strain B84634 16S ribosomal RNA gene, partial sequence	99.57	30	CCTACGGGAGGCAGCAGTGAGGAATATTGGTCAATGGACGAGAGTCTGAACCAGCCAAGTAGCGTGAAGGATGAAGGTTCTATGGATTGTAAACTTCTTTTATACGGGAATAAACGAATCCACGCGTGGATTTTTGCATGTACCGTATGAATAAGGATCGGCTAACTCCGTGCCAGCAGCCGCGGTAATACGGAGGATCCGAGCGTTATCCGGATTTATTGGGTTTAAAGGGAGCGTAGATGGGTTGTTAAGTCAGTTGTGAAAGTTTGCGGCTCAACCGTAAAATTGCAATTGATACTGGCAGTCTTGAGTACAGTTGAGGTAGGCGGAATTCGTGGTGTAGCGGTGAAATGCTTAGATATCACGAAGAACTCCGATTGCGAAGGCAGCTTACTAACC…	0.00834077	3.16534	0.945921	2.33119	3.24921	0.278303	4.05768	2.11086	0.242443	0.00889546
k__Bacteria, p__Bacteroidetes, c__Bacteroidia, o__Bacteroidales, f__Bacteroidaceae, g__Bacteroides, s__	NR_112939	Bacteroides nordii strain JCM 12987 16S ribosomal RNA gene, partial sequence	100	31	CCTACGGGAGGCAGCAGTGAGGAATATTGGTCAATGGGCGAAAGCCTGAACCAGCCAAGTAGCGTGAAGGATGACTGCCCTATGGGTTGTAAACTTCTTTTATAGGGGAATAAAATGAGCCACGTGTGGCTTTTTGTATGTACCCTATGAATAAGGATCGGCTAACTCCGTGCCAGCAGCCGCGGTAATACGGAGGATCCGAGCGTTATCCGGATTTATTGGGTTTAAAGGGAGCGTAGGTGGACATGTAAGTCAGTTGTGAAAGTTTGCGGCTCAACCGTAAAATTGCAGTTGATACTGTGTGTCTTGAGTACAGTAGAGGTGGGCGGAATTCGTGGTGTAGCGGTGAAATGCTTAGATATCACGAAGAACTCCGATTGCGAAGGCAGCTCACTGGAC…	0.792929	0.128677	1.18233	0.41018	0.658238	1.53442	0.161103	0.460256	0.0810478	0.254145
k__Bacteria, p__Bacteroidetes, c__Bacteroidia, o__Bacteroidales, f__Bacteroidaceae, g__Bacteroides, s__	NR_112939	Bacteroides nordii strain JCM 12987 16S ribosomal RNA gene, partial sequence	98.91	31	CCTACGGGTGGCTGCAGTGAGGAATATTGGTCAATGGGCGGAAGCCTGAACCAGCCAAGTAGCGTGAAGGATGACTGCCCTATGGGTTGTAAACTTCTTTTATAGGGGAATAAAATGAGCCACGTGTGGCTTTTTGTATGTACCCTATGAATAAGGATCGGCTAACTCCGTGCCAGCAGCCGCGGTAATACGGAGGATCCGAGCGTTATCCGGATTTATTGGGTTTAAAGGGAGCGTAGGTGGACATGTAAGTCAGTTGTGAAAGTTTGCGGCTCAACCGTAAAATTGCAGTTGATACTGTGTGTCTTGAGTACAGTAGAGGTGGGCGGAATTCGTGGTGTAGCGGTGAAATGCTTAGATATCACGAAGAACTCCGATTGCGAAGGCAGCTCACTGGAC…	0.0179703	0.00412876	2.43881	0.895992	1.53184	2.89926	0.135145	1.3138	0.00412876	0.366618
k__Bacteria, p__Bacteroidetes, c__Bacteroidia, o__Bacteroidales, f__Bacteroidaceae, g__Bacteroides, s__ovatus	NR_112940	Bacteroides ovatus strain JCM 5824 16S ribosomal RNA gene, partial sequence	100	32	CCTACGGGAGGCAGCAGTGAGGAATATTGGTCAATGGGCGAGAGCCTGAACCAGCCAAGTAGCGTGAAGGATGAAGGCTCTATGGGTCGTAAACTTCTTTTATATGGGAATAAAGTTTTCCACGTGTGGAATTTTGTATGTACCATATGAATAAGGATCGGCTAACTCCGTGCCAGCAGCCGCGGTAATACGGAGGATCCGAGCGTTATCCGGATTTATTGGGTTTAAAGGGAGCGTAGGTGGATTGTTAAGTCAGTTGTGAAAGTTTGCGGCTCAACCGTAAAATTGCAGTTGAAACTGGCAGTCTTGAGTACAGTAGAGGTGGGCGGAATTCGTGGTGTAGCGGTGAAATGCTTAGATATCACGAAGAACTCCGATTGCGAAGGCAGCTCACTAGAC…	0.094114	0.656646	0.502697	0.530649	0.691698	0.456713	0.34393	0.755637	0.556422	0.0370946
k__Bacteria, p__Bacteroidetes, c__Bacteroidia, o__Bacteroidales, f__Bacteroidaceae, g__Bacteroides, s__ovatus	NR_112940	Bacteroides ovatus strain JCM 5824 16S ribosomal RNA gene, partial sequence	99.57	32	CCTACGGGAGGCAGCAGTGAGGAATATTGGTCAATGGGCGAGAGCCTGAACCAGCCAAGTAGCGTGAAGGATGAAGGCTCTATGGGTCGTAAACTTCTTTTATATGGGAATAAAGTTTTCCACGTGTGGAATTTTGTATGTACCATATGAATAAGGATCGGCTAACTCCGTGCCAGCAGCCGCGGTAATACGGAGGATCCGAGCGTTATCCGGATTTATTGGGTTTAAAGGGAGCGTAGGTGGATTGTTAAGTCAGTTGTGAAAGTTTGCGGCTCAACCGTAAAATTGCAGTTGAAACTGGCAGTCTTGAGTACAGTAGAGGTGGGCGGAATTCGTGGTGTAGCGGTGAAATGCTTAGATATCACGAAGAACTCCGATTGCGAAGGCAGCTCACTAGAC…	0.088263	0.608236	0.412762	0.2966	0.506029	0.446018	0.673781	0.806522	1.40475	0.00140525
k__Bacteria, p__Bacteroidetes, c__Bacteroidia, o__Bacteroidales, f__Bacteroidaceae, g__Bacteroides, s__ovatus	NR_112940	Bacteroides ovatus strain JCM 5824 16S ribosomal RNA gene, partial sequence	99.78	32	CCTACGGGAGGCAGCAGTGAGGAATATTGGTCAATGGGCGAGAGCCTGAACCAGCCAAGTAGCGTGAAGGATGAAGGCTCTATGGGTCGTAAACTTCTTTTATATGGGAATAAAGTTTTCCACGTGTGGAATTTTGTATGTACCATATGAATAAGGATCGGCTAACTCCGTGCCAGCAGCCGCGGTAATACGGAGGATCCGAGCGTTATCCGGATTTATTGGGTTTAAAGGGAGCGTAGGTGGATTGTTAAGTCAGTTGTGAAAGTTTGCGGCTCAACCGTAAAATTGCAGTTGAAACTGGCAGTCTTGAGTACAGTAGAGGTGGGCGGAATTCGTGGTGTAGCGGTGAAATGCTTAGATATCACGAAGAACTCCGATTGCGAAGGCAGCTCACTAGAC…	0.0852105	0.969318	0.403822	0.61233	0.795491	0.350703	1.30884	1.2257	1.49813	0.00582235
k__Bacteria, p__Bacteroidetes, c__Bacteroidia, o__Bacteroidales, f__Bacteroidaceae, g__Bacteroides, s__ovatus	NR_112940	Bacteroides ovatus strain JCM 5824 16S ribosomal RNA gene, partial sequence	99.35	32	CCTACGGGAGGCAGCAGTGAGGAATATTGGTCAATGGGCGAGAGCCTGAACCAGCCAAGTAGCGTGAAGGATGAAGGCTCTATGGGTCGTAAACTTCTTTTATATGGGAATAAAGTATTCCACGTGTGGAATTTTGTATGTACCATATGAATAAGGATCGGCTAACTCCGTGCCAGCAGCCGCGGTAATACGGAGGATCCGAGCGTTATCCGGATTTATTGGGTTTAAAGGGAGCGTAGGTGGATTGTTAAGTCAGTTGTGAAAGTTTGCGGCTCAACCGTAAAATTGCAGTTGAAACTGGCAGTCTTGAGTACAGTAGAGGTGGGCGGAATTCGTGGTGTAGCGGTGAAATGCTTAGATATCACGAAGAACTCCGATTGCGAAGGCAGCTCACTAGAC…	0.056378	0.764285	0.772396	0.62418	0.496429	1.45991	0.193902	0.268093	1.42362	0.00303343
k__Bacteria, p__Bacteroidetes, c__Bacteroidia, o__Bacteroidales, f__Bacteroidaceae, g__Bacteroides, s__ovatus	NR_112940	Bacteroides ovatus strain JCM 5824 16S ribosomal RNA gene, partial sequence	98.7	32	CCTACGGGTGGCTGCAGTGAGGAATATTGGTCAATGGGCGAGAGCCTGAACCAGCCAAGTAGCGTGAAGGATGAAGGCTCTATGGGTCGTAAACTTCTTTTATATGGGAATAAAGTATTCCACGTGTGGAATTTTGTATGTACCATATGAATAAGGATCGGCTAACTCCGTGCCAGCAGCCGCGGTAATACGGAGGATCCGAGCGTTATCCGGATTTATTGGGTTTAAAGGGAGCGTAGGTGGATTGTTAAGTCAGTTGTGAAAGTTTGCGGCTCAACCGTAAAATTGCAGTTGAAACTGGCAGTCTTGAGTACAGTAGAGGTGGGCGGAATTCGTGGTGTAGCGGTGAAATGCTTAGATATCACGAAGAACTCCGATTGCGAAGGCAGCTCACTAGAC…	0.00676579	0.300326	1.86379	0.363114	0.773247	0.0109662	0.0109662	0.296409	0.64603	0.153602
k__Bacteria, p__Bacteroidetes, c__Bacteroidia, o__Bacteroidales, f__Bacteroidaceae, g__Bacteroides, s__ovatus	NR_112940	Bacteroides ovatus strain JCM 5824 16S ribosomal RNA gene, partial sequence	99.57	32	CCTACGGGAGGCAGCAGTGAGGAATATTGGTCAATGGGCGAGAGCCTGAACCAGCCAAGTAGCGTGAAGGATGAAGGCTCTATGGGTCGTAAACTTCTTTTATATGGGAATAAAGTTTTCCACGTGTGGAATTTTGTATGTACCATATGAATAAGGATCGGCTAACTCCGTGCCAGCAGCCGCGGTAATACGGAGGATCCGAGCGTTATCCGGATTTATTGGGTTTAAAGGGAGCGTAGGTGGATTGTTAAGTCAGTTGTGAAAGTTTGCGGCTCAACCGTAAAATTGCAGTTGAAACTGGGAGTCTTGAGTACAGTAGAGGTGGGCGGAATTCGTGGTGTAGCGGTGAAATGCTTAGATATCACGAAGAACTCCGATTGCGAAGGCAGCTCACTAGAC…	0.000667757	0.111111	1.88952	1.64221	1.60489	0.111111	1.21232	0.0860838	0.111111	192.563
k__Bacteria, p__Bacteroidetes, c__Bacteroidia, o__Bacteroidales, f__Bacteroidaceae, g__Bacteroides, s__ovatus	NR_112940	Bacteroides ovatus strain JCM 5824 16S ribosomal RNA gene, partial sequence	99.35	32	CCTACGGGAGGCAGCAGTGAGGAATATTGGTCAATGGGCGAGAGCCTGAACCAGCCAAGTAGCGTGAAGGATGAAGGCTCTATGGGTCGTAAACTTCTTTTATATGGGAATAAAGTTTTCCACGTGTGGAATTTTGTATGTACCATATGAATAAGGATCGGCTAACTCCGTGCCAGCAGCCGCGGTAATACGGAGGATCCGAGCGTTATCCGGATTTATTGGGTTTAAAGGGAGCGTAGGTGGATTGTTAAGTCAGTTGTGAAAGTTTGCGGCTCAACCGTAAAATTGCAGTTGAAACTGGCAGTCTTGAGTACAGTAGAGGTGGGCGGAATTCGTGGTGTAGCGGTGAAATGCTTAGATATCACGAAGAACTCCGATTGCGAAGGCAGCTCACTAGAC…	0.000519366	2.63093	1.00353	0.142857	0.957142	0.142857	0.142857	0.221358	0.142857	0.238813
k__Bacteria, p__Bacteroidetes, c__Bacteroidia, o__Bacteroidales, f__Bacteroidaceae, g__Bacteroides, s__	NR_112940	Bacteroides ovatus strain JCM 5824 16S ribosomal RNA gene, partial sequence	95	32	CCTACGGGGGGCAGCAGTGAGGAATATTGGTCAATGGGCGAGAGCCTGAACCAGCCAAGTAGCGTGAAGGATGAAGGCTCTATGGGTCGTAAACTTCTTTTATATGGGAATAAAGTTTTCCACGTGTGGAATTTTGTATGTACCATATGAATAAGGATCGGCTAACTCCGTGCCAGCAGCCGCGGTAATACGGAGGATCCGAGCGTTATCCGGATTTATTGGGTTTAAAGGGAGCGTAGATGGATGTTTAAGTCAGTTGTGAAAGTTTGCGGCTCAACCGTAAAATTGCAGTTGATACTGGATATCTTGAGTGCAGTTGAGGCAGGCGGAATTCGTGGTGTAGCGGTGAAATGCTTAGATATCACGAAGAACTCCGATTGCGAAGGCAGCCTGCTAAGC…	7.4195e-05	1	1	1	1	1	1	1	1	1737.55
k__Bacteria, p__Bacteroidetes, c__Bacteroidia, o__Bacteroidales, f__Bacteroidaceae, g__Bacteroides, s__ovatus	NR_112940	Bacteroides ovatus strain JCM 5824 16S ribosomal RNA gene, partial sequence	98.04	32	CCTACGGGAGGCAGCAGTGAGGAATATTGGTCAATGGGCGAGAGCCTGAACCAGCCAAGTAGCGTGAAGGATGAAGGCTCTATGGGTCGTAAACTTCTTTTATATGGGAATAAAGTTTTCCACGTGTGGAATTTTGTATGTACCATATGAATAAGGATCGGCTAACTCCGTGCCAGCAGCCGCGGTAATACGGAGGATCCGAGCGTTATCCGGATTTATTGGGTTTAAAGGGAGCGTAGGTGGATTGTTAAGTCAGTTGTGAAAGTTTGCGGCTCAACCGTAAAATTGCAGTTGAAACTGGCAGTCTTGAGTACAGTAGAGGTGGGCGGAATTCGTGGTGTAGCGGTGAAATGCTTAGATATCACGAAGAACTCCGATTGCGAAGGCAGCCTGCTAAGC…	7.4195e-05	1	1	1	1	1	1	1	1	888.453
k__Bacteria, p__Bacteroidetes, c__Bacteroidia, o__Bacteroidales, f__Bacteroidaceae, g__Bacteroides, s__ovatus	NR_112940	Bacteroides ovatus strain JCM 5824 16S ribosomal RNA gene, partial sequence	99.57	32	CCTACGGGAGGCAGCAGTGAGGAATATTGGTCAATGGGCGCGAGCCTGAACCAGCCAAGTAGCGTGAAGGATGAAGGCTCTATGGGTCGTAAACTTCTTTTATATGGGAATAAAGTTTTCCACGTGTGGAATTTTGTATGTACCATATGAATAAGGATCGGCTAACTCCGTGCCAGCAGCCGCGGTAATACGGAGGATCCGAGCGTTATCCGGATTTATTGGGTTTAAAGGGAGCGTAGGTGGATTGTTAAGTCAGTTGTGAAAGTTTGCGGCTCAACCGTAAAATTGCAGTTGAAACTGGGAGTCTTGAGTACAGTAGAGGTGGGCGGAATTCGTGGTGTAGCGGTGAAATGCTTAGATATCACGAAGAACTCCGATTGCGAAGGCAGCTCACTAGAC…	7.4195e-05	1	1	1	1	1	1	0.774756	1	1.67169
k__Bacteria, p__Bacteroidetes, c__Bacteroidia, o__Bacteroidales, f__Bacteroidaceae, g__Bacteroides, s__	NR_112942	Bacteroides salyersiae strain JCM 12988 16S ribosomal RNA gene, partial sequence	98.7	33	CCTACGGGGGGCTGCAGTGAGGAATATTGGTCAATGGGCGAGAGCCTGAACCAGCCAAGTAGCGTGAAGGATGACCGCCCTATGGGTTGTAAACTTCTTTTATATGGGAATAAAGTCTGCCACGTGTGGCATTTTGTATGTACCATATGAATAAGGATCGGCTAACTCCGTGCCAGCAGCCGCGGTAATACGGAGGATCCGAGCGTTATCCGGATTTATTGGGTTTAAAGGGAGCGTAGGTGGACATGTAAGTCAGTTGTGAAAGTTTGCGGCTCAACCGTAAAATTGCAGTTGATACTGCGTGTCTTGAGTACAGTAGAGGTGGGCGGAATTCGTGGTGTAGCGGTGAAATGCTTAGATATCACGAAGAACTCCGATTGCGAAGGCAGCTCACTGGAC…	0.00126132	0.0588234	9.99381	18.6589	3.75957	0.0588234	0.641815	0.0455738	5.12144	0.0588234
k__Bacteria, p__Bacteroidetes, c__Bacteroidia, o__Bacteroidales, f__Bacteroidaceae, g__Bacteroides, s__	NR_043016	Bacteroides salyersiae strain WAL 10018 16S ribosomal RNA gene, partial sequence	99.57	33	CCTACGGGAGGCAGCAGTGAGGAATATTGGTCAATGGGCGAGAGCCTGAACCAGCCAAGTAGCGTGAAGGATGACCGCCCTATGGGTTGTAAACTTCTTTTATATGGGAATAAAGTCTGCCACGTGTGGCATTTTGTATGTACCATATGAATAAGGATCGGCTAACTCCGTGCCAGCAGCCGCGGTAATACGGAGGATCCGAGCGTTATCCGGATTTATTGGGTTTAAAGGGAGCGTAGGTGGACATGTAAGTCAGTTGTGAAAGTTTGCGGCTCAACCGTAAAATTGCAGTTGAAACTGCGTGTCTTGAGTACAGTAGAGGTGGGCGGAATTCGTGGTGTAGCGGTGAAATGCTTAGATATCACGAAGAACTCCGATTGCGAAGGCAGCTCACTGGAC…	0.0683803	0.0613426	1.26393	1.48651	0.468328	1.41377	0.547604	0.0629322	1.27464	0.00362769
k__Bacteria, p__Bacteroidetes, c__Bacteroidia, o__Bacteroidales, f__Bacteroidaceae, g__Bacteroides, s__	NR_113195	Bacteroides sartorii strain JCM 17136 16S ribosomal RNA gene, partial sequence	100	34	CCTACGGGAGGCAGCAGTGAGGAATATTGGTCAATGGGCGCGAGCCTGAACCAGCCAAGTAGCGTGAAGGATGACTGCCCTACGGGTTGTAAACTTCTTTTATAAAGGAATAAAGTGAGGCACGTGTGCCTTTTTGTATGTACTTTATGAATAAGGATCGGCTAACTCCGTGCCAGCAGCCGCGGTAATACGGAGGATCCGAGCGTTATCCGGATTTATTGGGTTTAAAGGGAGCGTAGATGGGTTGTTAAGTCAGTTGTGAAAGTTTGCGGCTCAACCGTAAAATTGCAATTGATACTGGCAGCCTTGAGTACAGTTGAGGTAGGCGGAATTCGTGGTGTAGCGGTGAAATGCTTAGATATCACGAAGAACTCCGATTGCGAAGGCAGCCTACTAAAC…	7.41952e-05	0.999997	6.4404	3.55228	4.11373	0.999997	25.2321	0.774754	0.999997	0.999997
k__Bacteria, p__Bacteroidetes, c__Bacteroidia, o__Bacteroidales, f__Bacteroidaceae, g__Bacteroides, s__	NR_112943	Bacteroides stercoris strain JCM 9496 16S ribosomal RNA gene, partial sequence	100	35	CCTACGGGAGGCAGCAGTGAGGAATATTGGTCAATGGACGAGAGTCTGAACCAGCCAAGTAGCGTGAAGGATGACTGCCCTATGGGTTGTAAACTTCTTTTATACGGGAATAAAGTGAGCCACGTGTGGCTTTTTGTATGTACCGTATGAATAAGGATCGGCTAACTCCGTGCCAGCAGCCGCGGTAATACGGAGGATCCGAGCGTTATCCGGATTTATTGGGTTTAAAGGGAGCGTAGGCGGGTTGTTAAGTCAGTTGTGAAAGTTTGCGGCTCAACCGTAAAATTGCAGTTGATACTGGCGACCTTGAGTGCAACAGAGGTAGGCGGAATTCGTGGTGTAGCGGTGAAATGCTTAGATATCACGAAGAACTCCGATTGCGAAGGCAGCTTACTGGAT…	0.0667709	0.540177	2.8622	0.485001	0.531457	0.674103	0.225739	0.190585	0.0351761	0.0350971
k__Bacteria, p__Bacteroidetes, c__Bacteroidia, o__Bacteroidales, f__Bacteroidaceae, g__Bacteroides, s__	NR_112943	Bacteroides stercoris strain JCM 9496 16S ribosomal RNA gene, partial sequence	99.78	35	CCTACGGGAGGCAGCAGTGAGGAATATTGGTCAATGGACGAGAGTCTGAACCAGCCAAGTAGCGTGAAGGATGACTGCCCTATGGGTTGTAAACTTCTTTTATACGGGAATAAAGTGAGCCACGTGTGGCTTTTTGTATGTACCGTATGAATAAGGATCGGCTAACTCCGTGCCAGCAGCCGCGGTAATACGGAGGATCCGAGCGTTATCCGGATTTATTGGGTTTAAAGGGAGCGTAGGCGGGTTGTTAAGTCAGTTGTGAAAGTTTGCGGCTCAACCGTAAAATTGCAGTTGATACTGGCGACCTTGAGTGCAACAGAGGTAGGCGGAATTCGTGGTGTAGCGGTGAAATGCTTAGATATCACGAAGAACTCCGATTGCGAAGGCAGCTTACTGGAT…	0.000783818	0.0946585	1.22463	0.368669	0.456217	0.0946585	0.0946585	0.146674	0.0946585	48.657
k__Bacteria, p__Bacteroidetes, c__Bacteroidia, o__Bacteroidales, f__Bacteroidaceae, g__Bacteroides, s__	NR_112943	Bacteroides stercoris strain JCM 9496 16S ribosomal RNA gene, partial sequence	99.78	35	CCTACGGGAGGCAGCAGTGAGGAATATTGGTCAATGGACGAGAGTCTGAACCAGCCAAGTAGCGTGAAGGATGACTGCCCTATGGGTTGTAAACTTCTTTTATACGGGAATAAAGTGAGCCACGTGTGGTTTTTTGTATGTACCGTATGAATAAGGATCGGCTAACTCCGTGCCAGCAGCCGCGGTAATACGGAGGATCCGAGCGTTATCCGGATTTATTGGGTTTAAAGGGAGCGTAGGCGGGTTGTTAAGTCAGTTGTGAAAGTTTGCGGCTCAACCGTAAAATTGCAGTTGATACTGGCGACCTTGAGTGCAACAGAGGTAGGCGGAATTCGTGGTGTAGCGGTGAAATGCTTAGATATCACGAAGAACTCCGATTGCGAAGGCAGCTTACTGGAT…	0.000370976	0.199999	1.05957	1.24901	3.81418	0.199999	0.199999	1.647	0.199999	0.334338
k__Bacteria, p__Bacteroidetes, c__Bacteroidia, o__Bacteroidales, f__Bacteroidaceae, g__Bacteroides, s__	NR_074277	Bacteroides thetaiotaomicron strain VPI-5482 16S ribosomal RNA gene, complete sequence	100	36	CCTACGGGAGGCAGCAGTGAGGAATATTGGTCAATGGGCGCAGGCCTGAACCAGCCAAGTAGCGTGAAGGATGACTGCCCTATGGGTTGTAAACTTCTTTTATATGGGAATAAAGTTTTCCACGTGTGGAATTTTGTATGTACCATATGAATAAGGATCGGCTAACTCCGTGCCAGCAGCCGCGGTAATACGGAGGATCCGAGCGTTATCCGGATTTATTGGGTTTAAAGGGAGCGTAGGTGGACAGTTAAGTCAGTTGTGAAAGTTTGCGGCTCAACCGTAAAATTGCAGTTGATACTGGCTGTCTTGAGTACAGTAGAGGTGGGCGGAATTCGTGGTGTAGCGGTGAAATGCTTAGATATCACGAAGAACTCCGATTGCGAAGGCAGCTCACTGGAC…	0.20325	1.36114	1.04383	1.42583	1.1999	1.01643	1.95881	1.73426	1.94988	0.000365043
k__Bacteria, p__Bacteroidetes, c__Bacteroidia, o__Bacteroidales, f__Bacteroidaceae, g__Bacteroides,	NR_074277	Bacteroides thetaiotaomicron strain VPI-5482 16S ribosomal RNA gene, complete sequence	98.91	36	CCTACGGGTGGCTGCAGTGAGGAATATTGGTCAATGGGCGCAGGCCTGAACCAGCCAAGTAGCGTGAAGGATGACTGCCCTATGGGTTGTAAACTTCTTTTATATGGGAATAAAGTTTTCCACGTGTGGAATTTTGTATGTACCATATGAATAAGGATCGGCTAACTCCGTGCCAGCAGCCGCGGTAATACGGAGGATCCGAGCGTTATCCGGATTTATTGGGTTTAAAGGGAGCGTAGGTGGACAGTTAAGTCAGTTGTGAAAGTTTGCGGCTCAACCGTAAAATTGCAGTTGATACTGGCTGTCTTGAGTACAGTAGAGGTGGGCGGAATTCGTGGTGTAGCGGTGAAATGCTTAGATATCACGAAGAACTCCGATTGCGAAGGCAGCTCACTGGAC…	7.41952e-05	0.999997	0.999997	0.973678	0.999997	0.999997	0.999997	8.235	0.999997	0.999997
k__Bacteria, p__Bacteroidetes, c__Bacteroidia, o__Bacteroidales, f__Bacteroidaceae, g__Bacteroides, s__	NR_074277	Bacteroides thetaiotaomicron strain VPI-5482 16S ribosomal RNA gene, complete sequence	96.09	36	CCTACGGGAGGCAGCAGTGAGGAATATTGGTCAATGGGCGCAGGCCTGAACCAGCCAAGTAGCGTGAAGGATGACTGCCCTATGGGTTGTAAACTTCTTTTATATGGGAATAAAGTTTTCCACGTGTGGAATTTTGTATGTACCATATGAATAAGGATCGGCTAACTCCGTGCCAGCAGCCGCGGTAATACGGAGGATCCGAGCGTTATCCGGATTTATTGGGTTTAAAGGGAGCGTAGATGGATGTTTAAGTCAGTTGTGAAAGTTTGCGGCTCAACCGTAAAATTGCAGTTGATACTGGATATCTTGAGTGCAGTTGAGGCAGGCGGAATTCGTGGTGTAGCGGTGAAATGCTTAGATATCACGAAGAACTCCGATTGCGAAGGCAGCCTGCTAAGC…	7.4195e-05	1	1	1	1	1	1	1	1	3833.02
k__Bacteria, p__Bacteroidetes, c__Bacteroidia, o__Bacteroidales, f__Bacteroidaceae, g__Bacteroides, s__	NR_074277	Bacteroides thetaiotaomicron strain VPI-5482 16S ribosomal RNA gene, complete sequence	95.88	36	CCTACGGGAGGCAGCAGTGAGGAATATTGGTCAATGGGCGCAGGCCTGAACCAGCCAAGTAGCGTGAAGGATGACTGCCCTATGGGTTGTAAACTTCTTTTATATGGGAATAAAGTTTTCCACGTGTGGAATTTTGTATGTACCATATGAATAAGGATCGGCTAACTCCGTGCCAGCAGCCGCGGTAATACGGAGGATCCGAGCGTTATCCGGATTTATTGGGTTTAAAGGGAGCGTAGATGGATGTTTAAGTCAGTTGTGAAAGTTTGCGGCTCAACCGTAAAATTGCAGTTGATACTGGATATCTTGAGTGCAGTTGAGGCAGGCGGAATTCGTGGTGTAGCGGTGAAATGCTTAGATATCACGAAGAACTCCGATTGCGAAGGCAGCCTGCTAAGC…	7.4195e-05	1	5.29787	1	1	1	1	1	1	1
k__Bacteria, p__Bacteroidetes, c__Bacteroidia, o__Bacteroidales, f__Bacteroidaceae, g__Bacteroides, s__uniformis	NR_112945	Bacteroides uniformis strain JCM 5828 16S ribosomal RNA gene, partial sequence	99.78	37	TCCTACGGGAGGCAGCAGTGAGGAATATTGGTCAATGGACGAGAGTCTGAACCAGCCAAGTAGCGTGAAGGATGACTGCCCTATGGGTTGTAAACTTCTTTTATACGGGAATAAAGTGAGGCACGTGTGCCTTTTTGTATGTACCGTATGAATAAGGATCGGCTAACTCCGTGCCAGCAGCCGCGGTAATACGGAGGATCCGAGCGTTATCCGGATTTATTGGGTTTAAAGGGAGCGTAGGCGGACGCTTAAGTCAGTTGTGAAAGTTTGCGGCTCAACCGTAAAATTGCAGTTGATACTGGGTGTCTTGAGTACAGTAGAGGCAGGCGGAATTCGTGGTGTAGCGGTGAAATGCTTAGATATCACGAAGAACTCCGATTGCGAAGGCAGCCTGCTGGA…	4.07783	0.280714	0.641211	0.376103	0.540324	0.881943	0.446188	0.523505	0.249405	0.00708407
k__Bacteria, p__Bacteroidetes, c__Bacteroidia, o__Bacteroidales, f__Bacteroidaceae, g__Bacteroides, s__uniformis	NR_112945	Bacteroides uniformis strain JCM 5828 16S ribosomal RNA gene, partial sequence	100	37	CCTACGGGAGGCAGCAGTGAGGAATATTGGTCAATGGACGAGAGTCTGAACCAGCCAAGTAGCGTGAAGGATGACTGCCCTATGGGTTGTAAACTTCTTTTATACGGGAATAAAGTGAGGCACGTGTGCCTTTTTGTATGTACCGTATGAATAAGGATCGGCTAACTCCGTGCCAGCAGCCGCGGTAATACGGAGGATCCGAGCGTTATCCGGATTTATTGGGTTTAAAGGGAGCGTAGGCGGACGCTTAAGTCAGTTGTGAAAGTTTGCGGCTCAACCGTAAAATTGCAGTTGATACTGGGTGTCTTGAGTACAGTAGAGGCAGGCGGAATTCGTGGTGTAGCGGTGAAATGCTTAGATATCACGAAGAACTCCGATTGCGAAGGCAGCTTGCTGGAC…	0.605459	0.106085	1.59629	1.00153	0.384085	1.76139	0.485235	0.469728	0.151898	0.0016668
k__Bacteria, p__Bacteroidetes, c__Bacteroidia, o__Bacteroidales, f__Bacteroidaceae, g__Bacteroides, s__uniformis	NR_112945	Bacteroides uniformis strain JCM 5828 16S ribosomal RNA gene, partial sequence	99.57	37	CCTACGGGAGGCAGCAGTGAGGAATATTGGTCAATGGACGAGAGTCTGAACCAGCCAAGTAGCGTGAAGGATGACTGCCCTATGGGTTGTAAACTTCTTTTATACGGGAATAAAGTGAGGCACGCGTGCCTTTTTGTATGTACCGTATGAATAAGGATCGGCTAACTCCGTGCCAGCAGCCGCGGTAATACGGAGGATCCGAGCGTTATCCGGATTTATTGGGTTTAAAGGGAGCGTAGGCGGACGCTTAAGTCAGTTGTGAAAGTTTGCGGCTCAACCGTAAAATTGCAGTTGATACTGGGTGTCTTGAGTACAGTAGAGGCAGGCGGAATTCGTGGTGTAGCGGTGAAATGCTTAGATATCACGAAGAACTCCGATTGCGAAGGCAGCCTGCTGGAC…	0.052933	0.482026	1.37276	1.06811	0.811566	3.04696	1.68672	0.896031	0.332703	53.7097
k__Bacteria, p__Bacteroidetes, c__Bacteroidia, o__Bacteroidales, f__Bacteroidaceae, g__Bacteroides, s__uniformis	NR_112945	Bacteroides uniformis strain JCM 5828 16S ribosomal RNA gene, partial sequence	99.57	37	CCTACGGGAGGCAGCAGTGAGGAATATTGGTCAATGGACGAGAGTCTGAACCAGCCAAGTAGCGTGAAGGATGACTGCCCTATGGGTTGTAAACTTCTTTTATACGGGAATAAAGTTAGGCACGTGTGCCTTTTTGTATGTACCGTATGAATAAGGATCGGCTAACTCCGTGCCAGCAGCCGCGGTAATACGGAGGATCCGAGCGTTATCCGGATTTATTGGGTTTAAAGGGAGCGTAGGCGGATGCTTAAGTCAGTTGTGAAAGTTTGCGGCTCAACCGTAAAATTGCAGTTGATACTGGGTGTCTTGAGTACAGTAGAGGCAGGCGGAATTCGTGGTGTAGCGGTGAAATGCTTAGATATCACGAAGAACTCCGATTGCGAAGGCAGCTTGCTGGAC…	0.0501716	3.5705	1.73923	1.76902	1.63282	1.91257	3.15392	1.85501	0.0987767	0.632522
k__Bacteria, p__Bacteroidetes, c__Bacteroidia, o__Bacteroidales, f__Bacteroidaceae, g__Bacteroides,	NR_112945	Bacteroides uniformis strain JCM 5828 16S ribosomal RNA gene, partial sequence	98.92	37	CCTACGGGGGGCTGCAGTGAGGAATATTGGTCAATGGACGAGAGTCTGAACCAGCCAAGTAGCGTGAAGGATGACTGCCCTATGGGTTGTAAACTTCTTTTATACGGGAATAAAGTGAGGCACGTGTGCCTTTTTGTATGTACCGTATGAATAAGGATCGGCTAACTCCGTGCCAGCAGCCGCGGTAATACGGAGGATCCGAGCGTTATCCGGATTTATTGGGTTTAAAGGGAGCGTAGGCGGACGCTTAAGTCAGTTGTGAAAGTTTGCGGCTCAACCGTAAAATTGCAGTTGATACTGGGTGTCTTGAGTACAGTAGAGGCAGGCGGAATTCGTGGTGTAGCGGTGAAATGCTTAGATATCACGAAGAACTCCGATTGCGAAGGCAGCCTGCTGGAC…	0.0224984	0.211783	1.38205	0.884128	1.08175	1.17694	0.755893	0.637755	0.433131	0.00551289
k__Bacteria, p__Bacteroidetes, c__Bacteroidia, o__Bacteroidales, f__Bacteroidaceae, g__Bacteroides,	NR_112945	Bacteroides uniformis strain JCM 5828 16S ribosomal RNA gene, partial sequence	98.91	37	CCTACGGGTGGCAGCAGTGAGGAATATTGGTCAATGGACGAGAGTCTGAACCAGCCAAGTAGCGTGAAGGATGACTGCCCTATGGGTTGTAAACTTCTTTTATACGGGAATAAAGTTAGGCACGTGTGCCTTTTTGTATGTACCGTATGAATAAGGATCGGCTAACTCCGTGCCAGCAGCCGCGGTAATACGGAGGATCCGAGCGTTATCCGGATTTATTGGGTTTAAAGGGAGCGTAGGCGGATGCTTAAGTCAGTTGTGAAAGTTTGCGGCTCAACCGTAAAATTGCAGTTGATACTGGGTGTCTTGAGTACAGTAGAGGCAGGCGGAATTCGTGGTGTAGCGGTGAAATGCTTAGATATCACGAAGAACTCCGATTGCGAAGGCAGCTTGCTGGAC…	0.000296781	21.9916	8.07874	3.58082	8.61527	0.249999	0.249999	2.90533	0.249999	575.747
k__Bacteria, p__Bacteroidetes, c__Bacteroidia, o__Bacteroidales, f__Bacteroidaceae, g__Bacteroides, s__	NR_074515	Bacteroides vulgatus strain ATCC 8482 16S ribosomal RNA gene, complete sequence	100	38	TCCTACGGGAGGCAGCAGTGAGGAATATTGGTCAATGGGCGAGAGCCTGAACCAGCCAAGTAGCGTGAAGGATGACTGCCCTATGGGTTGTAAACTTCTTTTATAAAGGAATAAAGTCGGGTATGGATACCCGTTTGCATGTACTTTATGAATAAGGATCGGCTAACTCCGTGCCAGCAGCCGCGGTAATACGGAGGATCCGAGCGTTATCCGGATTTATTGGGTTTAAAGGGAGCGTAGATGGATGTTTAAGTCAGTTGTGAAAGTTTGCGGCTCAACCGTAAAATTGCAGTTGATACTGGATATCTTGAGTGCAGTTGAGGCAGGCGGAATTCGTGGTGTAGCGGTGAAATGCTTAGATATCACGAAGAACTCCGATTGCGAAGGCAGCCTGCTAAG…	0.67777	1.50508	0.662777	0.470156	1.05211	0.506993	1.342	1.43345	1.30456	0.103136
k__Bacteria, p__Bacteroidetes, c__Bacteroidia, o__Bacteroidales, f__Bacteroidaceae, g__Bacteroides, s__	NR_074515	Bacteroides vulgatus strain ATCC 8482 16S ribosomal RNA gene, complete sequence	99.78	38	CCTACGGGAGGCAGCAGTGAGGAATATTGGTCAATGGGCGAGAGCCTGAACCAGCCAAGTAGCGTGAAGGATGACTGCCCTATGGGTTGTAAACTTCTTTTATAAAGGAATAAAGTCGGGTATGTATACCCGTTTGCATGTACTTTATGAATAAGGATCGGCTAACTCCGTGCCAGCAGCCGCGGTAATACGGAGGATCCGAGCGTTATCCGGATTTATTGGGTTTAAAGGGAGCGTAGATGGATGTTTAAGTCAGTTGTGAAAGTTTGCGGCTCAACCGTAAAATTGCAGTTGATACTGGATATCTTGAGTGCAGTTGAGGCAGGCGGAATTCGTGGTGTAGCGGTGAAATGCTTAGATATCACGAAGAACTCCGATTGCGAAGGCAGCCTGCTAAGC…	0.144256	2.27316	0.650081	0.546728	1.22146	0.696797	1.83902	1.7101	1.12095	0.00237104
k__Bacteria, p__Bacteroidetes, c__Bacteroidia, o__Bacteroidales, f__Bacteroidaceae, g__Bacteroides, s__	NR_074515	Bacteroides vulgatus strain ATCC 8482 16S ribosomal RNA gene, complete sequence	99.13	38	CCTACGGGAGGCAGCAGTGAGGAATATTGGTCAATGGGCGCAGGCCTGAACCAGCCAAGTAGCGTGAAGGATGACTGCCCTATGGGTTGTAAACTTCTTTTATAAAGGAATAAAGTCGGGTATGTATACCCGTTTGCATGTACTTTATGAATAAGGATCGGCTAACTCCGTGCCAGCAGCCGCGGTAATACGGAGGATCCGAGCGTTATCCGGATTTATTGGGTTTAAAGGGAGCGTAGATGGATGTTTAAGTCAGTTGTGAAAGTTTGCGGCTCAACCGTAAAATTGCAGTTGATACTGGATATCTTGAGTGCAGTTGAGGCAGGCGGAATTCGTGGTGTAGCGGTGAAATGCTTAGATATCACGAAGAACTCCGATTGCGAAGGCAGCCTGCTAAGC…	0.114122	0.314452	0.541254	0.288721	0.877028	0.324732	1.21891	1.25657	0.550862	0.765755
k__Bacteria, p__Bacteroidetes, c__Bacteroidia, o__Bacteroidales, f__Bacteroidaceae, g__Bacteroides, s__	NR_074515	Bacteroides vulgatus strain ATCC 8482 16S ribosomal RNA gene, complete sequence	99.13	38	CCTACGGGAGGCAGCAGTGAGGAATATTGGTCAATGGGCGCAGGCCTGAACCAGCCAAGTAGCGTGAAGGATGACTGCCCTATGGGTTGTAAACTTCTTTTATAAAGGAATAAAGTCGGGTATGGATACCCGTTTGCATGTACTTTATGAATAAGGATCGGCTAACTCCGTGCCAGCAGCCGCGGTAATACGGAGGATCCGAGCGTTATCCGGATTTATTGGGTTTAAAGGGAGCGTAGATGGATGTTTAAGTCAGTTGTGAAAGTTTGCGGCTCAACCGTAAAATTGCAGTTGATACTGGATATCTTGAGTGCAGTTGAGGCAGGCGGAATTCGTGGTGTAGCGGTGAAATGCTTAGATATCACGAAGAACTCCGATTGCGAAGGCAGCCTGCTAAGC…	0.101677	3.59396	0.83806	0.673169	1.07261	0.716932	1.75253	1.46411	1.26056	10.3346
k__Bacteria, p__Bacteroidetes, c__Bacteroidia, o__Bacteroidales, f__Bacteroidaceae, g__Bacteroides, s__	NR_074515	Bacteroides vulgatus strain ATCC 8482 16S ribosomal RNA gene, complete sequence	99.78	38	CCTACGGGAGGCAGCAGTGAGGAATATTGGTCAATGGGCGAGAGCCTGAACCAGCCAAGTAGCGTGAAGGATGACTGCCCTATGGGTTGTAAACTTCTTTTATAAAGGAATAAAGTCGGGTATGGATACCCGTTTGCATGTACTTTATGAATAAGGATCGGCTAACTCCGTGCCAGCAGCCGCGGTAATACGGAGGATCCGAGCGTTATCCGGATTTATTGGGTTTAAAGGGAGCGTAGATGGATATTTAAGTCAGTTGTGAAAGTTTGCGGCTCAACCGTAAAATTGCAGTTGATACTGGATATCTTGAGTGCAGTTGAGGCAGGCGGAATTCGTGGTGTAGCGGTGAAATGCTTAGATATCACGAAGAACTCCGATTGCGAAGGCAGCCTGCTAAGC…	0.0969913	0.721993	0.385583	0.218474	0.717837	0.221935	0.842935	1.00462	0.403725	0.00255757
k__Bacteria, p__Bacteroidetes, c__Bacteroidia, o__Bacteroidales, f__Bacteroidaceae, g__Bacteroides, s__	NR_074515	Bacteroides vulgatus strain ATCC 8482 16S ribosomal RNA gene, complete sequence	99.78	38	TCCTACGGGAGGCAGCAGTGAGGAATATTGGTCAATGGGCGAGAGCCTGAACCAGCCAAGTAGCGTGAAGGATGACTGCCCTATGGGTTGTAAACTTCTTTTATAAAGGAATAAAGTCGGGTATGCATACCCGTTTGCATGTACTTTATGAATAAGGATCGGCTAACTCCGTGCCAGCAGCCGCGGTAATACGGAGGATCCGAGCGTTATCCGGATTTATTGGGTTTAAAGGGAGCGTAGATGGATGTTTAAGTCAGTTGTGAAAGTTTGCGGCTCAACCGTAAAATTGCAGTTGATACTGGATATCTTGAGTGCAGTTGAGGCAGGCGGAATTCGTGGTGTAGCGGTGAAATGCTTAGATATCACGAAGAACTCCGATTGCGAAGGCAGCCTGCTAAG…	0.0436747	1.58606	1.78528	0.533011	0.841083	1.10142	2.70681	2.40696	0.981114	0.0113596
k__Bacteria, p__Bacteroidetes, c__Bacteroidia, o__Bacteroidales, f__Bacteroidaceae, g__Bacteroides, s__	NR_074515	Bacteroides vulgatus strain ATCC 8482 16S ribosomal RNA gene, complete sequence	98.48	38	CCTACGGGTGGCTGCAGTGAGGAATATTGGTCAATGGGCGCAGGCCTGAACCAGCCAAGTAGCGTGAAGGATGACTGCCCTATGGGTTGTAAACTTCTTTTATAAAGGAATAAAGTCGGGTATGGATACCCGTTTGCATGTACTTTATGAATAAGGATCGGCTAACTCCGTGCCAGCAGCCGCGGTAATACGGAGGATCCGAGCGTTATCCGGATTTATTGGGTTTAAAGGGAGCGTAGATGGATGTTTAAGTCAGTTGTGAAAGTTTGCGGCTCAACCGTAAAATTGCAGTTGATACTGGATATCTTGAGTGCAGTTGAGGCAGGCGGAATTCGTGGTGTAGCGGTGAAATGCTTAGATATCACGAAGAACTCCGATTGCGAAGGCAGCCTGCTAAGC…	0.0106	4.38377	0.781608	0.80956	1.79573	0.493742	1.30923	2.07816	1.02104	0.0484015
k__Bacteria, p__Bacteroidetes, c__Bacteroidia, o__Bacteroidales, f__Bacteroidaceae, g__Bacteroides, s__	NR_074515	Bacteroides vulgatus strain ATCC 8482 16S ribosomal RNA gene, complete sequence	99.57	38	TCCTACGGGGGGCAGCAGTGAGGAATATTGGTCAATGGGCGAGAGCCTGAACCAGCCAAGTAGCGTGAAGGATGACTGCCCTATGGGTTGTAAACTTCTTTTATAAAGGAATAAAGTCGGGTATGCATACCCGTTTGCATGTACTTTATGAATAAGGATCGGCTAACTCCGTGCCAGCAGCCGCGGTAATACGGAGGATCCGAGCGTTATCCGGATTTATTGGGTTTAAAGGGAGCGTAGATGGATGTTTAAGTCAGTTGTGAAAGTTTGCGGCTCAACCGTAAAATTGCAGTTGATACTGGATATCTTGAGTGCAGTTGAGGCAGGCGGAATTCGTGGTGTAGCGGTGAAATGCTTAGATATCACGAAGAACTCCGATTGCGAAGGCAGCCTGCTAAG…	0.00779296	3.03661	2.65707	0.890202	1.26099	0.373721	2.91702	1.7242	3.26685	0.00952077
k__Bacteria, p__Bacteroidetes, c__Bacteroidia, o__Bacteroidales, f__Bacteroidaceae, g__Bacteroides, s__	NR_074515	Bacteroides vulgatus strain ATCC 8482 16S ribosomal RNA gene, complete sequence	99.57	38	CCTACGGGAGGCAGCAGTGAGGAATATTGGTCAATGGGCGAGAGCCTGAACCAGCCAAGTAGCGTGAAGGATGACTGCCCTATGGGTTGTAAACTTCTTTTATAAAGGAATAAAGTCGGGTATGCATACCCGTTTGCATGTACTTTATGAATAAGGATCGGCTAACTCCGTGCCAGCAGCCGCGGTAATACGGAGGATCCGAGCGTTATCCGGATTTATTGGGTTTAAAGGGAGCGTAGATGGATGTTTAAGTCAGTTGTGAAAGTTTGCGGCTCAACCGTAAAATTGCAGTTGATACTGGATATCTTGAGTGCAGTTGAGGCAGGCGGAATTCGTGGTGTAGCGGTGAAATGCTTAGATATCACGAGGAACTCCGATTGCGAAGGCAGCCTGCTAAGC…	0.00747684	1.50417	0.792358	0.358169	1.33759	1.3209	0.712445	3.17078	1.01732	1.41086
k__Bacteria, p__Bacteroidetes, c__Bacteroidia, o__Bacteroidales, f__Bacteroidaceae, g__Bacteroides, s__	NR_074515	Bacteroides vulgatus strain ATCC 8482 16S ribosomal RNA gene, complete sequence	98.91	38	CCTACGGGTGGCTGCAGTGAGGAATATTGGTCAATGGGTGAGAGCCTGAACCAGCCAAGTAGCGTGAAGGATGACTGCCCTATGGGTTGTAAACTTCTTTTATAAAGGAATAAAGTCGGGTATGGATACCCGTTTGCATGTACTTTATGAATAAGGATCGGCTAACTCCGTGCCAGCAGCCGCGGTAATACGGAGGATCCGAGCGTTATCCGGATTTATTGGGTTTAAAGGGAGCGTAGATGGATGTTTAAGTCAGTTGTGAAAGTTTGCGGCTCAACCGTAAAATTGCAGTTGATACTGGATATCTTGAGTGCAGTTGAGGCAGGCGGAATTCGTGGTGTAGCGGTGAAATGCTTAGATATCACGAAGAACTCCGATTGCGAAGGCAGCCTGCTAAGC…	0.00281942	11.839	1.12843	1.20375	3.11741	1.03298	3.14052	1.54722	0.0263157	0.104649
k__Bacteria, p__Bacteroidetes, c__Bacteroidia, o__Bacteroidales, f__Bacteroidaceae, g__Bacteroides, s__	NR_074515	Bacteroides vulgatus strain ATCC 8482 16S ribosomal RNA gene, complete sequence	98.7	38	CCTACGGGGGGCTGCAGTGAGGAATATTGGTCAATGGGCGAGAGCCTGAACCAGCCAAGTAGCGTGAAGGATGACTGCCCTATGGGTTGTAAACTTCTTTTATAAAGGAATAAAGTCGGGTATGTATACCCGTTTGCATGTACTTTATGAATAAGGATCGGCTAACTCCGTGCCAGCAGCCGCGGTAATACGGAGGATCCGAGCGTTATCCGGATTTATTGGGTTTAAAGGGAGCGTAGATGGATGTTTAAGTCAGTTGTGAAAGTTTGCGGCTCAACCGTAAAATTGCAGTTGATACTGGATATCTTGAGTGCAGTTGAGGCAGGCGGAATTCGTGGTGTAGCGGTGAAATGCTTAGATATCACGAGGAACTCCGATTGCGAAGGCAGCCTGCTAAGC…	0.00274522	0.370087	0.492842	0.215246	2.23855	0.027027	2.24856	1.98094	3.18783	0.027027
k__Bacteria, p__Bacteroidetes, c__Bacteroidia, o__Bacteroidales, f__Bacteroidaceae, g__Bacteroides, s__	NR_074515	Bacteroides vulgatus strain ATCC 8482 16S ribosomal RNA gene, complete sequence	96.09	38	CCTACGGGAGGCAGCAGTGAGGAATATTGGTCAATGGACGAGAGTCTGAACCAGCCAAGTAGCGTGAAGGATGACTGCCCTATGGGTTGTAAACTTCTTTTATACGGGAATAAAGTGAGCCACGTGTGGCTTTTTGTATGTACCGTATGAATAAGGATCGGCTAACTCCGTGCCAGCAGCCGCGGTAATACGGAGGATCCGAGCGTTATCCGGATTTATTGGGTTTAAAGGGAGCGTAGATGGATGTTTAAGTCAGTTGTGAAAGTTTGCGGCTCAACCGTAAAATTGCAGTTGATACTGGATATCTTGAGTGCAGTTGAGGCAGGCGGAATTCGTGGTGTAGCGGTGAAATGCTTAGATATCACGAAGAACTCCGATTGCGAAGGCAGCCTGCTAAGC…	0.00127677	0.0581115	0.0581115	0.382808	0.204928	2.28106	1.43775	0.135067	0.0581115	0.0581115
k__Bacteria, p__Bacteroidetes, c__Bacteroidia, o__Bacteroidales, f__Bacteroidaceae, g__Bacteroides, s__	NR_074515	Bacteroides vulgatus strain ATCC 8482 16S ribosomal RNA gene, complete sequence	99.78	38	CCTACGGGAGGCAGCAGTGAGGAATATTGGTCAATGGGCGAGAGCCTGAACCAGCCAAGTAGCGTGAAGGATGACTGCCCTATGGGTTGTAAACTTCTTTTATAAAGGAATAAAGTCGGGTATGGATACCCGTTTGCATGTACTTTATGAATAAGGATCGGCTAACTCCGTGCCAGCAGCCGCGGTAATACGGAGGATCCGAGCGTTATCCGGATTTATTGGGTTTAAAGGGAGCGTAGATGGATGTTTAAGTCAGTTGTGAAAGTTTGCGGCTCAACCGTAAAATTGCAGTTGATACTGGATATCTTGAGTGCAGTTGAGGCAGGCGGAATTCGTGGTGTAGCGGTGAAATGCTTAGATATCACGAAGAACTCCGATTGCGAAGGCAGCCTGCTAGGC…	0.00014839	0.499999	0.499999	1.34637	2.70343	0.499999	68.2901	110.133	0.499999	660.194
k__Bacteria, p__Bacteroidetes, c__Bacteroidia, o__Bacteroidales, f__Bacteroidaceae, g__Bacteroides, s__	NR_074515	Bacteroides vulgatus strain ATCC 8482 16S ribosomal RNA gene, complete sequence	99.35	38	CCTACGGGAGGCAGCAGTGAGGAATATTGGTCAATGGACGAGAGTCTGAACCAGCCAAGTAGCGTGAAGGATGACTGCCCTATGGGTTGTAAACTTCTTTTATAAAGGAATAAAGTCGGGTATGCATACCCGTTTGCATGTACTTTATGAATAAGGATCGGCTAACTCCGTGCCAGCAGCCGCGGTAATACGGAGGATCCGAGCGTTATCCGGATTTATTGGGTTTAAAGGGAGCGTAGATGGATGTTTAAGTCAGTTGTGAAAGTTTGCGGCTCAACCGTAAAATTGCAGTTGATACTGGATATCTTGAGTGCAGTTGAGGCAGGCGGAATTCGTGGTGTAGCGGTGAAATGCTTAGATATCACGAAGAACTCCGATTGCGAAGGCAGCCTGCTAAGC…	7.4195e-05	1	1	1	1	1	1	1.54951	1	439.576
k__Bacteria, p__Bacteroidetes, c__Bacteroidia, o__Bacteroidales, f__Bacteroidaceae, g__Bacteroides, s__	NR_074515	Bacteroides vulgatus strain ATCC 8482 16S ribosomal RNA gene, complete sequence	99.78	38	TCCTACGGGAGGCAGCAGTGAGGAATATTGGTCAATGGGCGAGAGCCTGAACCAGCCAAGTAGCGTGAAGGATGACTGCCCTATGGGTTGTAAACTTCTTTTATAAAGGAATAAAGTCGGGTATGGATACCCGTTTGCATGTACTTTATGAATAAGGATCGGCTAACTCCGTGCCAGCAGCCGCGGTAATACGGAGGATCCGAGCGTTATCCGGATTTATTGGGTTTAAAGGGAGCGTAGATGGATGTTTAAGTCAGTTGTGAAAGTTTGCGGCTCAACCGTAAAATTGCAGTTGATACTGGATATCTTGAGTGCAGTTGAGGCAGGCGGAATTCGTGGTGTAGCGGTGAAATGCTTAGATATCACGAAGAACTCCGATTGCGAAGGCAGCCTGCTAAG…	7.4195e-05	1	1	1	1	31.286	607.85	207.841	94.969	305.997
k__Bacteria, p__Bacteroidetes, c__Bacteroidia, o__Bacteroidales, f__Bacteroidaceae, g__Bacteroides, s__	NR_074515	Bacteroides vulgatus strain ATCC 8482 16S ribosomal RNA gene, complete sequence	99.57	38	CCTACGGGAGGCAGCAGTGAGGAATATTGGTCAATGGGCGAGAGCCTGAACCAGCCAAGTAGCGTGAAGGATGACTGCCCTATGGGTTGTAAACTTCTTTTATAAAGGAATAAAGTCGGGTATGCATACCCGTTTGCATGTACTTTATGAATAAGGATCGGCTAACTCCGTGCCAGCAGCCGCGGTAATACGGAGGATCCGAGCGTTATCCGGATTTATTGGGTTTAAAGGGAGCGTAGATGGATGTTTAAGTCAGTTGTGAAAGTTTGCGGCTCAACCGTAAAATTGCAGTTGATACTGGATATCTTGAGTGCAGTTGAGGCAGGCGGAATTCGTGGTGTAGCGGTGAAATGCTTAGATATCACGAAGAACTCCGATTGCGAAGGCAGCCTGCTAAGC…	7.4195e-05	1	1	1	1	1	1	1	1	226.07
k__Bacteria, p__Bacteroidetes, c__Bacteroidia, o__Bacteroidales, f__Bacteroidaceae, g__Bacteroides, s__	NR_074515	Bacteroides vulgatus strain ATCC 8482 16S ribosomal RNA gene, complete sequence	98.7	38	CCTACGGGTGGCAGCAGTGGGGAATATTGCACAATGGGCGAGAGCCTGAACCAGCCAAGTAGCGTGAAGGATGACTGCCCTATGGGTTGTAAACTTCTTTTATAAAGGAATAAAGTCGGGTATGCATACCCGTTTGCATGTACTTTATGAATAAGGATCGGCTAACTCCGTGCCAGCAGCCGCGGTAATACGGAGGATCCGAGCGTTATCCGGATTTATTGGGTTTAAAGGGAGCGTAGATGGATGTTTAAGTCAGTTGTGAAAGTTTGCGGCTCAACCGTAAAATTGCAGTTGATACTGGATATCTTGAGTGCAGTTGAGGCAGGCGGAATTCGTGGTGTAGCGGTGAAATGCTTAGATATCACGAAGAACTCCGATTGCGAAGGCAGCCTGCTAAGC…	7.4195e-05	1	1	1	1	1	1	1	1	8.35847
k__Bacteria, p__Bacteroidetes, c__Bacteroidia, o__Bacteroidales, f__Bacteroidaceae, g__Bacteroides, s__	NR_042499	Bacteroides xylanisolvens strain XB1A 16S ribosomal RNA gene, partial sequence	100	39	CCTACGGGAGGCAGCAGTGAGGAATATTGGTCAATGGACGAGAGTCTGAACCAGCCAAGTAGCGTGAAGGATGACTGCCCTATGGGTTGTAAACTTCTTTTATATGGGAATAAAGTATTCCACGTGTGGGATTTTGTATGTACCATATGAATAAGGATCGGCTAACTCCGTGCCAGCAGCCGCGGTAATACGGAGGATCCGAGCGTTATCCGGATTTATTGGGTTTAAAGGGAGCGTAGGTGGATTGTTAAGTCAGTTGTGAAAGTTTGCGGCTCAACCGTAAAATTGCAGTTGAAACTGGCAGTCTTGAGTACAGTAGAGGTGGGCGGAATTCGTGGTGTAGCGGTGAAATGCTTAGATATCACGAAGAACTCCGATTGCGAAGGCAGCTCACTAGAC…	0.0884629	0.852705	0.639411	0.485168	0.709458	1.40153	0.634188	0.750967	0.650577	0.264533
k__Bacteria, p__Bacteroidetes, c__Bacteroidia, o__Bacteroidales, f__Bacteroidaceae, g__Bacteroides, s__ovatus	NR_112947	Bacteroides xylanisolvens strain XB1A 16S ribosomal RNA gene, partial sequence	99.78	39	CCTACGGGAGGCAGCAGTGAGGAATATTGGTCAATGGACGAGAGTCTGAACCAGCCAAGTAGCGTGAAGGATGACTGCCCTATGGGTTGTAAACTTCTTTTATATGGGAATAAAGTATTCCACGTGTGGAATTTTGTATGTACCATATGAATAAGGATCGGCTAACTCCGTGCCAGCAGCCGCGGTAATACGGAGGATCCGAGCGTTATCCGGATTTATTGGGTTTAAAGGGAGCGTAGGTGGATTGTTAAGTCAGTTGTGAAAGTTTGCGGCTCAACCGTAAAATTGCAGTTGAAACTGGCAGTCTTGAGTACAGTAGAGGTGGGCGGAATTCGTGGTGTAGCGGTGAAATGCTTAGATATCACGAAGAACTCCGATTGCGAAGGCAGCTCACTAGAC…	0.0582632	0.959402	0.587983	0.350338	0.363221	1.23882	0.315099	0.316473	0.265373	0.00127345
k__Bacteria, p__Bacteroidetes, c__Bacteroidia, o__Bacteroidales, f__Bacteroidaceae, g__Bacteroides, s__	NR_042499	Bacteroides xylanisolvens strain XB1A 16S ribosomal RNA gene, partial sequence	99.78	39	CCTACGGGAGGCAGCAGTGAGGAATATTGGTCAATGGACGAGAGTCTGAACCAGCCAAGTAGCGTGAAGGATGACTGCCCTATGGGTTGTAAACTTCTTTTATATGGGAATAAAGTGTTCCACGTGTGGGATTTTGTATGTACCATATGAATAAGGATCGGCTAACTCCGTGCCAGCAGCCGCGGTAATACGGAGGATCCGAGCGTTATCCGGATTTATTGGGTTTAAAGGGAGCGTAGGTGGATTGTTAAGTCAGTTGTGAAAGTTTGCGGCTCAACCGTAAAATTGCAGTTGAAACTGGCAGTCTTGAGTACAGTAGAGGTGGGCGGAATTCGTGGTGTAGCGGTGAAATGCTTAGATATCACGAAGAACTCCGATTGCGAAGGCAGCTCACTAGAC…	0.0255207	0.603655	0.288678	0.451319	0.215265	0.691317	0.363482	0.347978	0.574082	0.0164212
k__Bacteria, p__Bacteroidetes, c__Bacteroidia, o__Bacteroidales, f__Bacteroidaceae, g__Bacteroides, s__	NR_042499	Bacteroides xylanisolvens strain XB1A 16S ribosomal RNA gene, partial sequence	99.35	39	CCTACGGGAGGCAGCAGTGAGGAATATTGGTCAATGGACGAGAGTCTGAACCAGCCAAGTAGCGTGAAGGATGACTGCCCTATGGGTTGTAAACTTCTTTTATATGGGAATAAAGTATTCCACGTGTGGGATTTTGTATGTACCATATGAATAAGGATCGGCTAACTCCGTGCCAGCAGCCGCGGTAATACGGAGGATCCGAGCGTTATCCGGATTTATTGGGTTTAAAGGGAGCGTAGGTGGATTGTTAAGTCAGTTGTGAAAGTTTGCGGCTCAACCGTAAAATTGCAGTTGAAACTGGGAGTCTTGAGTACAGTAGAGGTGGGCGGAATTCGTGGTGTAGCGGTGAAATGCTTAGATATCACGAAGAACTCCGATTGCGAAGGCAGCTCACTAGAC…	0.00126132	2.41645	3.41627	2.9351	5.3814	9.8383	2.76787	0.57556	5.80477	44.9813
k__Bacteria, p__Bacteroidetes, c__Bacteroidia, o__Bacteroidales, f__Bacteroidaceae, g__Bacteroides,	NR_042499	Bacteroides xylanisolvens strain XB1A 16S ribosomal RNA gene, partial sequence	98.7	39	CCTACGGGTGGCTGCAGTGAGGAATATTGGTCAATGGACGAGAGCCTGAACCAGCCAAGTAGCGTGAAGGATGACTGCCCTATGGGTTGTAAACTTCTTTTATATGGGAATAAAGTGTTCCACGTGTGGGATTTTGTATGTACCATATGAATAAGGATCGGCTAACTCCGTGCCAGCAGCCGCGGTAATACGGAGGATCCGAGCGTTATCCGGATTTATTGGGTTTAAAGGGAGCGTAGGTGGATTGTTAAGTCAGTTGTGAAAGTTTGCGGCTCAACCGTAAAATTGCAGTTGAAACTGGCAGTCTTGAGTACAGTAGAGGTGGGCGGAATTCGTGGTGTAGCGGTGAAATGCTTAGATATCACGAAGAACTCCGATTGCGAAGGCAGCTCACTAGAC…	7.41952e-05	0.999997	5.29786	2.57861	1.29313	0.999997	0.999997	0.774754	0.999997	199.863
k__Bacteria, p__Bacteroidetes, c__Bacteroidia, o__Bacteroidales, f__[Barnesiellaceae], g__, s__	NR_113073	Barnesiella intestinihominis strain JCM 15079 16S ribosomal RNA gene, partial sequence	99.57	40	CCTACGGGAGGCAGCAGTGAGGAATATTGGTCAATGGTCGGCAGACTGAACCAGCCAAGTCGCGTGAGGGAAGACGGCCCTACGGGTTGTAAACCTCTTTTGTCGGAGAGTAAAGTACGCTACGTGTAGTGTATTGCAAGTATCCGAAGAAAAAGCATCGGCTAACTCCGTGCCAGCAGCCGCGGTAATACGGAGGATGCAAGCGTTATCCGGATTTATTGGGTTTAAAGGGTGCGTAGGCGGCACGCCAAGTCAGCGGTGAAATTTCCGGGCTCAACCCGGAGTGTGCCGTTGAAACTGGCGAGCTAGAGTACACAAGAGGCAGGCGGAATGCGTGGTGTAGCGGTGAAATGCATAGATATCACGCAGAACCCCGATTGCGAAGGCAGCCTGCTAGGG…	0.00582246	0.523475	0.290939	0.354088	0.900002	0.0127429	0.0127429	0.0296179	0.0127429	1.79363
k__Bacteria, p__Bacteroidetes, c__Bacteroidia, o__Bacteroidales, f__[Barnesiellaceae], g__, s__	NR_113073	Barnesiella intestinihominis strain JCM 15079 16S ribosomal RNA gene, partial sequence	98.91	40	CCTACGGGAGGCAGCAGTGAGGAATATTGGTCAATGGTCGGCAGACTGAACCAGCCAAGTCGCGTGAGGGAAGACGGCCCTACGGGTTGTAAACCTCTTTTGTCGGAGAGTAAAGTACGCTACGTGTAGCGTATTGCAAGTATCCGAAGAAAAAGCATCGGCTAACTCCGTGCCAGCAGCCGCGGTAATACGGAGGATGCGAGCGTTATCCGGATTTATTGGGTTTAAAGGGTGCGTAGGCGGCACGCCAAGTCAGCGGTGAAATTTTCGGGCTCAACCCGGACTGTGCCGTTGAAACTGGCGAGCTAGAGTGCACAAGAGGCAGGCGGAATGCGTGGTGTAGCGGTGAAATGCATAGATATCACGCAGAACCCCGATTGCGAAGGCAGCCTGCTAGGG…	0.000816147	3.73451	0.0909088	4.78176	16.555	0.0909088	5.53491	8.79125	3.56411	8.27887
k__Bacteria, p__Bacteroidetes, c__Bacteroidia, o__Bacteroidales, f__[Barnesiellaceae], g__, s__	NR_113073	Barnesiella intestinihominis strain JCM 15079 16S ribosomal RNA gene, partial sequence	98.91	40	CCTACGGGAGGCAGCAGTGAGGAATATTGGTCAATGGTCGGCAGACTGAACCAGCCAAGTCGCGTGAGGGAAGACGGCCCTACGGGTTGTAAACCTCTTTTGTCGGAGAGTAAAGTACGCTACGTGTAGCGTATTGCAAGTATCCGAAGAAAAAGCATCGGCTAACTCCGTGCCAGCAGCCGCGGTAATACGGAGGATGCAAGCGTTATCCGGATTTATTGGGTTTAAAGGGTGCGTAGGCGGCACGCCAAGTCAGCGGTGAAATTTCCGGGCTCAACCCGGACTGTGCCGTTGAAACTGGCGAGCTAGAGTGCACAAGAGGCAGGCGGAATGCGTGGTGTAGCGGTGAAATGCATAGATATCACGCAGAACCCCGATTGCGAAGGCAGCCTGCTAGGG…	0.00014839	0.499999	7.94679	5.12694	12.0475	0.499999	0.499999	22.9722	0.499999	39.4501
k__Bacteria, p__Bacteroidetes, c__Bacteroidia, o__Bacteroidales, f__[Barnesiellaceae], g__, s__	NR_113073	Barnesiella intestinihominis strain JCM 15079 16S ribosomal RNA gene, partial sequence	100	40	CCTACGGGAGGCAGCAGTGAGGAATATTGGTCAATGGTCGGCAGACTGAACCAGCCAAGTCGCGTGAGGGAAGACGGCCCTACGGGTTGTAAACCTCTTTTGTCGGAGAGTAAAGTACGCTACGTGTAGCGTATTGCAAGTATCCGAAGAAAAAGCATCGGCTAACTCCGTGCCAGCAGCCGCGGTAATACGGAGGATGCGAGCGTTATCCGGATTTATTGGGTTTAAAGGGTGCGTAGGCGGCACGCCAAGTCAGCGGTGAAATTTCCGGGCTCAACCCGGAGTGTGCCGTTGAAACTGGCGAGCTAGAGTACACAAGAGGCAGGCGGAATGCGTGGTGTAGCGGTGAAATGCATAGATATCACGCAGAACCCCGATTGCGAAGGCAGCCTGCTAGGG…	7.4195e-05	27.3865	1	6.24505	39.6128	1	10.9109	1	1	34.6846
k__Bacteria, p__Actinobacteria, c__Actinobacteria, o__Bifidobacteriales, f__Bifidobacteriaceae, g__Bifidobacterium, s__	NR_036853	Bifidobacterium angulatum strain B677 16S ribosomal RNA gene, partial sequence	100	41	CCTACGGGAGGCAGCAGTGGGGAATATTGCACAATGGGCGCAAGCCTGATGCAGCGACGCCGCGTGCGGGATGACGGCCTTCGGGTTGTAAACCGCTTTTGTTGGGGAGCAAGCCTTCGGGTGAGTGTACCCTTCGAATAAGCACCGGCTAACTACGTGCCAGCAGCCGCGGTAATACGTAGGGTGCAAGCGTTATCCGGAATTATTGGGCGTAAAGAGCTCGTAGGCGGTTCGTCGCGTCCGGTGTGAAAGTCCATCGCTTAACGGTGGATCTGCGCCGGGTACGGGCGGGCTGGAGTGCGGTAGGGGAGACTGGAATTCCCGGTGTAACGGTGGAATGTGTAGATATCGGGAAGAACACCAATGGCGAAGGCAGGTCTCTGGGCCGTTACTGACGCT…	7.4195e-05	1	1	2.57861	32.7053	1	1	42.8455	132.92	36.3722
k__Bacteria, p__Actinobacteria, c__Actinobacteria, o__Bifidobacteriales, f__Bifidobacteriaceae, g__Bifidobacterium, s__adolescentis	NR_133982	Bifidobacterium faecale strain CU3-7 16S ribosomal RNA, partial sequence	100	42	CCTACGGGAGGCAGCAGTGGGGAATATTGCACAATGGGCGCAAGCCTGATGCAGCGACGCCGCGTGCGGGATGACGGCCTTCGGGTTGTAAACCGCTTTTGACTGGGAGCAAGCCCTTCGGGGTGAGTGTACCTTTCGAATAAGCACCGGCTAACTACGTGCCAGCAGCCGCGGTAATACGTAGGGTGCAAGCGTTATCCGGAATTATTGGGCGTAAAGGGCTCGTAGGCGGTTCGTCGCGTCCGGTGTGAAAGTCCATCGCTTAACGGTGGATCCGCGCCGGGTACGGGCGGGCTTGAGTGCGGTAGGGGAGACTGGAATTCCCGGTGTAACGGTGGAATGTGTAGATATCGGGAAGAACACCAATGGCGAAGGCAGGTCTCTGGGCCGTCACTGACG…	0.0055368	1.24382	0.165127	2.8471	12.1462	0.0134003	18.409	18.0175	165.302	58.4842
k__Bacteria, p__Firmicutes, c__Clostridia, o__Clostridiales, f__Lachnospiraceae, g__Blautia, s__	NR_041960	Blautia luti strain BInIX 16S ribosomal RNA gene, complete sequence	99.77	43	CCTACGGGAGGCAGCAGTGGGGAATATTGCACAATGGGGGAAACCCTGATGCAGCGACGCCGCGTGAAGGAAGAAGTATCTCGGTATGTAAACTTCTATCAGCAGGGAAGAAAATGACGGTACCTGACTAAGAAGCCCCGGCTAACTACGTGCCAGCAGCCGCGGTAATACGTAGGGGGCAAGCGTTATCCGGATTTACTGGGTGTAAAGGGAGCGTAGACGGATGGACAAGTCTGATGTGAAAGGCTGGGGCTCAACCCCGGGACTGCATTGGAAACTGCCCGTCTTGAGTGCCGGAGAGGTAAGCGGAATTCCTAGTGTAGCGGTGAAATGCGTAGATATTAGGAGGAACACCAGTGGCGAAGGCGGCTTACTGGACGGTAACTGACGTTGAGGCTC…	0.000296781	39.0756	0.249999	45.4338	218.73	0.249999	136.483	24.2676	20007.3	438.711
k__Bacteria, p__Firmicutes, c__Clostridia, o__Clostridiales, f__Lachnospiraceae, g__Blautia, s__	NR_041960	Blautia luti strain BInIX 16S ribosomal RNA gene, complete sequence	99.55	43	CCTACGGGAGGCAGCAGTGGGGAATATTGCACAATGGGGGAAACCCTGATGCAGCGACGCCGCGTGAAGGAAGAAGTATCTCGGTATGTAAACTTCTATCAGCAGGGAAGAAAATGACGGTACCTGACTAAGAAGCCCCGGCTAACTACGTGCCAGCAGCCGCGGTAATACGTAGGGGGCAAGCGTTATCCGGATTTACTGGGTGTAAAGGGAGCGTAGACGGATGGACAAGTCTGATGTGAAAGGCTGGGGCTCAACCCCGGGACTGCATTGGAAACTGCCCGTCTTGAGTGCCGGAGAGGTAAGCGGAATTCCTAGTGTAGCGGTGAAATGCGTAGATATTAGGAGGAACACCAGTGGCGAAGGCGGCTTACTGGACGGTAACTGACGTTGAGGCTC…	7.4195e-05	1	1	27.2631	66.0248	1	24.7412	2.32427	9496.02	27.6086
k__Bacteria, p__Firmicutes, c__Clostridia, o__Clostridiales, f__Lachnospiraceae, g__Blautia, s__producta	NR_147395	Blautia marasmi strain Marseille-P2377 16S ribosomal RNA, partial sequence	100	44	TCCTACGGGAGGCAGCAGTGGGGAATATTGCACAATGGGGGAAACCCTGATGCAGCGACGCCGCGTGAAGGAAGAAGTATCTCGGTATGTAAACTTCTATCAGCAGGGAAGAAAATGACGGTACCTGACTAAGAAGCCCCGGCTAACTACGTGCCAGCAGCCGCGGTAATACGTAGGGGGCAAGCGTTATCCGGATTTACTGGGTGTAAAGGGAGCGTAGACGGAAGAGCAAGTCTGATGTGAAAGGCTGGGGCTTAACCCCAGGACTGCATTGGAAACTGTTTTTCTAGAGTGCCGGAGAGGTAAGCGGAATTCCTAGTGTAGCGGTGAAATGCGTAGATATTAGGAGGAACACCAGTGGCGAAGGCGGCTTACTGGACGGTAACTGACGTTGAGGCT…	0.295943	3.27883	1.67811	3.28097	0.31681	13.6203	41.9419	25.2125	4.98926	0.000250707
k__Bacteria, p__Firmicutes, c__Clostridia, o__Clostridiales, , ,	NR_147395	Blautia marasmi strain Marseille-P2377 16S ribosomal RNA, partial sequence	99.77	44	CCTACGGGTGGCAGCAGTGGGGAATATTGCACAATGGGGGAAACCCTGATGCAGCGACGCCGCGTGAAGGAAGAAGTATCTCGGTATGTAAACTTCTATCAGCAGGGAAGAAAATGACGGTACCTGACTAAGAAGCCCCGGCTAACTACGTGCCAGCAGCCGCGGTAATACGTAGGGGGCAAGCGTTATCCGGATTTACTGGGTGTAAAGGGAGCGTAGACGGAAGAGCAAGTCTGATGTGAAAGGCTGGGGCTTAACCCCAGGACTGCATTGGAAACTGTTTTTCTAGAGTGCCGGAGAGGTAAGCGGAATTCCTAGTGTAGCGGTGAAATGCGTAGATATTAGGAGGAACACCAGTGGCGAAGGCGGCTTACTGGACGGTAACTGACGTTGAGGCTC…	0.00872577	4.54128	1.69164	3.10509	0.583321	15.486	55.8352	35.9472	8.93732	0.458706
k__Bacteria, p__Firmicutes, c__Clostridia, o__Clostridiales, f__Lachnospiraceae, g__Blautia, s__producta	NR_147395	Blautia marasmi strain Marseille-P2377 16S ribosomal RNA, partial sequence	99.55	44	CCTACGGGAGGCAGCAGTGGGGAATATTGCACAATGGAGGAAACTCTGATGCAGCGACGCCGCGTGAAGGAAGAAGTATCTCGGTATGTAAACTTCTATCAGCAGGGAAGAAAATGACGGTACCTGACTAAGAAGCCCCGGCTAACTACGTGCCAGCAGCCGCGGTAATACGTAGGGGGCAAGCGTTATCCGGATTTACTGGGTGTAAAGGGAGCGTAGACGGAAGAGCAAGTCTGATGTGAAAGGCTGGGGCTTAACCCCAGGACTGCATTGGAAACTGTTTTTCTAGAGTGCCGGAGAGGTAAGCGGAATTCCTAGTGTAGCGGTGAAATGCGTAGATATTAGGAGGAACACCAGTGGCGAAGGCGGCTTACTGGACGGTAACTGACGTTGAGGCTC…	7.4195e-05	1	1	1	1	1	21.8218	21.6932	1	144926
k__Bacteria, p__Firmicutes, c__Clostridia, o__Clostridiales, f__, g__, s__	NR_147395	Blautia marasmi strain Marseille-P2377 16S ribosomal RNA, partial sequence	99.32	44	CCTACGGGAGGCAGCAGTGGGGAATATTGCACAATGGGGGAAACCCTGATGCAGCGACGCCGCGTGAAGGAAGAAGTATCTCGGTATGTAAACTTCTATCAGCAGGGAAGATAGTGACGGTACCTGACTAAGAAGCCCCGGCTAACTACGTGCCAGCAGCCGCGGTAATACGTAGGGGGCAAGCGTTATCCGGATTTACTGGGTGTAAAGGGAGCGTAGACGGAAGAGCAAGTCTGATGTGAAAGGCTGGGGCTTAACCCCAGGACTGCATTGGAAACTGTTTTTCTAGAGTGCCGGAGAGGTAAGCGGAATTCCTAGTGTAGCGGTGAAATGCGTAGATATTAGGAGGAACACCAGTGGCGAAGGCGGCTTACTGGACGGTAACTGACGTTGAGGCTC…	7.4195e-05	55.2498	2.34157	1.83322	10.5647	1	1493.17	393.235	59.8101	310.762
k__Bacteria, p__Firmicutes, c__Clostridia, o__Clostridiales, , ,	NR_147395	Blautia marasmi strain Marseille-P2377 16S ribosomal RNA, partial sequence	98.86	44	CCTACGGGGTGCTGCAGTGGGGAATATTGCACAATGGGGGAAACCCTGATGCAGCGACGCCGCGTGAAGGAAGAAGTATCTCGGTATGTAAACTTCTATCAGCAGGGAAGAAAATGACGGTACCTGACTAAGAAGCCCCGGCTAACTACGTGCCAGCAGCCGCGGTAATACGTAGGGGGCAAGCGTTATCCGGATTTACTGGGTGTAAAGGGAGCGTAGACGGAAGAGCAAGTCTGATGTGAAAGGCTGGGGCTTAACCCCAGGACTGCATTGGAAACTGTTTTTCTAGAGTGCCGGAGAGGTAAGCGGAATTCCTAGTGTAGCGGTGAAATGCGTAGATATTAGGAGGAACACCAGTGGCGAAGGCGGCTTACTGGACGGTAACTGACGTTGAGGCTC…	7.4195e-05	1	12.3226	59.5156	1.29314	222.439	1328.45	542.111	31.6563	287.683
k__Bacteria, p__Firmicutes, c__Clostridia, o__Clostridiales, f__Lachnospiraceae, g__Blautia, s__	NR_147395	Blautia marasmi strain Marseille-P2377 16S ribosomal RNA, partial sequence	99.77	44	CCTACGGGAGGCAGCAGTGGGGAATATTGCACAATGGGGGAAACCCTGATGCAGCGACGCCGCGTGAAGGAAGAAGTATCTCGGTATGTAAACTTCTATCAGCAGGGAAGAAAATGACGGTACCTGACTAAGAAGCCCCGGCTAACTACGTGCCAGCAGCCGCGGTAATACGTAGGGGGCAAGCGTTATCCGGATTTACTGGGTGTAAAGGGAGCGTAGACGGAAGAGCAAGTCTGATGTGAAAGGCTGGGGCTTAACCCCAGGACTGCATTGGAAACTGTTTTTCTAGAGTGCCGGAGAGGTAAGCGGAATTCCTAGTGTAGCGGTGAAATGCGTAGATATTAGGAGGAACACCAGTGGCGAAGGCGGCTTACTGGACGGTAACTGACGTTGAGGCTC…	7.4195e-05	18.4166	1	4.75426	1	1656.47	5126.58	2526.16	19.6026	1
k__Bacteria, p__Firmicutes, c__Clostridia, o__Clostridiales, f__Lachnospiraceae, g__Blautia, s__producta	NR_147395	Blautia marasmi strain Marseille-P2377 16S ribosomal RNA, partial sequence	98.41	44	CCTACGGGTGGCAGCAGTGGGGAATATTGCACAATGGAGGAAACTCTGATGCAGCGACGCCGCGTGAAGGATGAAGTATTTCGGTATGTAAACTTCTATCAGCAGGGAAGAAAATGACGGTACCTGACTAAGAAGCCCCGGCTAACTACGTGCCAGCAGCCGCGGTAATACGTAGGGGGCAAGCGTTATCCGGATTTACTGGGTGTAAAGGGAGCGTAGACGGAAGAGCAAGTCTGATGTGAAAGGCTGGGGCTTAACCCCAGGACTGCATTGGAAACTGTTTTTCTAGAGTGCCGGAGAGGTAAGCGGAATTCCTAGTGTAGCGGTGAAATGCGTAGATATTAGGAGGAACACCAGTGGCGAAGGCGGCTTACTGGACGGTAACTGACGTTGAGGCTC…	7.4195e-05	1	1	1	1	1	135.104	13.9456	1	1
k__Bacteria, p__Firmicutes, c__Clostridia, o__Clostridiales, f__Lachnospiraceae, g__Blautia, s__producta	NR_113270	Blautia producta strain JCM 1471 16S ribosomal RNA gene, partial sequence	100	45	CCTACGGGAGGCAGCAGTGGGGAATATTGCACAATGGGGGAAACCCTGATGCAGCGACGCCGCGTGAAGGAAGAAGTATCTCGGTATGTAAACTTCTATCAGCAGGGAAGAAAATGACGGTACCTGACTAAGAAGCCCCGGCTAACTACGTGCCAGCAGCCGCGGTAATACGTAGGGGGCAAGCGTTATCCGGATTTACTGGGTGTAAAGGGAGCGTAGACGGAAGAGCAAGTCTGATGTGAAAGGCTGGGGCTTAACCCCAGGACTGCATTGGAAACTGTTGTTCTAGAGTGCCGGAGAGGTAAGCGGAATTCCTAGTGTAGCGGTGAAATGCGTAGATATTAGGAGGAACACCAGTGGCGAAGGCGGCTTACTGGACGGTAACTGACGTTGAGGCTC…	0.000222586	6.13885	8.05235	5.61378	0.333332	147.28	391.873	319.623	0.333332	7.24399
k__Bacteria, p__Firmicutes, c__Clostridia, o__Clostridiales, f__Lachnospiraceae, g__Blautia, s__	NR_044054	Blautia wexlerae strain DSM 19850 16S ribosomal RNA gene, partial sequence	100	46	TCCTACGGGAGGCAGCAGTGGGGAATATTGCACAATGGGGGAAACCCTGATGCAGCGACGCCGCGTGAAGGAAGAAGTATCTCGGTATGTAAACTTCTATCAGCAGGGAAGATAGTGACGGTACCTGACTAAGAAGCCCCGGCTAACTACGTGCCAGCAGCCGCGGTAATACGTAGGGGGCAAGCGTTATCCGGATTTACTGGGTGTAAAGGGAGCGTAGACGGTGTGGCAAGTCTGATGTGAAAGGCATGGGCTCAACCTGTGGACTGCATTGGAAACTGTCATACTTGAGTGCCGGAGGGGTAAGCGGAATTCCTAGTGTAGCGGTGAAATGCGTAGATATTAGGAGGAACACCAGTGGCGAAGGCGGCTTACTGGACGGTAACTGACGTTGAGGCT…	0.2007	9.63708	0.0158103	0.429524	4.13186	0.348179	29.949	16.6988	32.8634	0.0136024
k__Bacteria, p__Firmicutes, c__Clostridia, o__Clostridiales, f__Lachnospiraceae, g__Blautia, s__	NR_044054	Blautia wexlerae strain DSM 19850 16S ribosomal RNA gene, partial sequence	99.77	46	TCCTACGGGAGGCAGCAGTGGGGAATATTGCACAATGGGGGAAACCCTGATGCAGCGACGCCGCGTGAAGGAAGAAGTATCTCGGTATGTAAACTTCTATCAGCAGGGAAGATAGTGACGGTACCTGACTAAGAAGCCCCGGCTAACTACGTGCCAGCAGCCGCGGTAATACGTAGGGGGCAAGCGTTATCCGGATTTACTGGGTGTAAAGGGAGCGTAGACGGTGTGGCAAGTCTGATGTGAAAGGCATGGGCTCAACCTGTGGACTGCATTGGAAACTGTCATACTTGAGTGCCGGAGGGGTAAGCGGAATTCCTAGTGTAGCGGTGAAATGCGTAGATATTAGGAGGAACACCAGTGGCGAAGGCGGCTTACTGGACGGTAACTGACGTTGAGGCT…	0.0782489	11.5467	0.0594013	0.462752	4.63824	0.508833	31.9863	17.7756	34.6461	0.00595623
k__Bacteria, p__Firmicutes, c__Clostridia, o__Clostridiales, f__Lachnospiraceae, g__Blautia, s__	NR_044054	Blautia wexlerae strain DSM 19850 16S ribosomal RNA gene, partial sequence	99.77	46	CCTACGGGAGGCAGCAGTGGGGAATATTGCACAATGGGGGAAACCCTGATGCAGCGACGCCGCGTGAAGGAAGAAGTATCTCGGTATGTAAACTTCTATCAGCAGGGAAGATAGTGACGGTACCTGACTAAGAAGCCCTGGCTAACTACGTGCCAGCAGCCGCGGTAATACGTAGGGGGCAAGCGTTATCCGGATTTACTGGGTGTAAAGGGAGCGTAGACGGTGTGGCAAGTCTGATGTGAAAGGCATGGGCTCAACCTGTGGACTGCATTGGAAACTGTCATACTTGAGTGCCGGAGGGGTAAGCGGAATTCCTAGTGTAGCGGTGAAATGCGTAGATATTAGGAGGAACACCAGTGGCGAAGGCGGCTTACTGGACGGTAACTGACGTTGAGGCTC…	0.01048	40.1562	0.00707965	0.438466	4.36378	0.00707965	21.9911	8.61119	6.42117	1.28155
k__Bacteria, p__Firmicutes, c__Clostridia, o__Clostridiales, f__Lachnospiraceae, g__Blautia, s__	NR_044054	Blautia wexlerae strain DSM 19850 16S ribosomal RNA gene, partial sequence	99.77	46	CCTACGGGAGGCAGCAGTGGGGAATATTGCACAATGGGGGAAACCCTGATGCAGCGACGCCGCGTGAAGGAAGAAGTATCTCGGTATGTAAACTTCTATCAGCAGGGAAGATAGTGACGGTACCTGACTAAGAAGCCCCGGCTAACTACGTGCCAGCAGCCGCGGTAATACGTAGGGGGCAAGCGTTATCCGGATTTACTGGGTGTAAAGGGAGCGTAGACGGTGTGGCAAGTCTGATGTGAAAGGCATGGGCTCAACCTGTGGACTGCATTGGAAACTGTCATACTTGAGTGCCGGAGGGGTAAGCGGAATTCCTAGTGTAGCGGTGAAATGCGTAGATATTAGGAGGAACACCAGTGGCGAAGGCGGCTTACTGGACGGTAACTGACGTTGAGGCTC…	0.0095155	46.0218	0.00779727	0.431965	4.73568	0.00779727	28.1568	8.67608	6.58604	0.133905
k__Bacteria, p__Firmicutes, c__Clostridia, o__Clostridiales, f__Lachnospiraceae, g__Blautia, s__	NR_044054	Blautia wexlerae strain DSM 19850 16S ribosomal RNA gene, partial sequence	99.77	46	CCTACGGGAGGCAGCAGTGGGGAATATTGCACAATGGGGGAAACCCTGATGCAGCGACGCCGCGTGAAGGAAGAAGTATCTCGGTATGTAAACTTCTATCAGCAGGGAAGATAGTGACGGTACCTGACTAAGAAGCCCCGGCTAACTACGTGCCAGCAGCCGCGGTAATACGTAGGGGGCAAGCGTTATCCGGATTTACTGGGTGTAAAGGGAGCGTAGACGGTGTGGCAAGTCTGATGTGAAAGGCATGGGCTCAACCTGTGGACTGCATTGGAAACTGTCACACTTGAGTGCCGGAGGGGTAAGCGGAATTCCTAGTGTAGCGGTGAAATGCGTAGATATTAGGAGGAACACCAGTGGCGAAGGCGGCTTACTGGACGGTAACTGACGTTGAGGCTC…	0.00222586	132.488	0.0333332	1.23379	11.3802	0.0333332	66.6997	15.0714	18.6302	523.82
k__Bacteria, p__Firmicutes, c__Clostridia, o__Clostridiales, f__Lachnospiraceae, g__Blautia, s__	NR_044054	Blautia wexlerae strain DSM 19850 16S ribosomal RNA gene, partial sequence	99.55	46	CCTACGGGAGGCAGCAGTGGGGAATATTGCACAATGGGGGAAACCCTGATGCAGCGACGCCGCGTGAAGGAAGAAGTATCTCGGTATGTAAACTTCTATCAGCAGGGAAGAAAATGACGGTACCTGACTAAGAAGCCCCGGCTAACTACGTGCCAGCAGCCGCGGTAATACGTAGGGGGCAAGCGTTATCCGGATTTACTGGGTGTAAAGGGAGCGTAGACGGTGTGGCAAGTCTGATGTGAAAGGCATGGGCTCAACCTGTGGACTGCATTGGAAACTGTCATACTTGAGTGCCGGAGGGGTAAGCGGAATTCCTAGTGTAGCGGTGAAATGCGTAGATATTAGGAGGAACACCAGTGGCGAAGGCGGCTTACTGGACGGTAACTGACGTTGAGGCTC…	0.000709622	3.85111	0.104556	0.104556	0.135205	0.104556	97.856	25.7596	14.347	7.67697
k__Bacteria, p__Firmicutes, c__Clostridia, o__Clostridiales, f__Lachnospiraceae, g__Blautia, s__	NR_044054	Blautia wexlerae strain DSM 19850 16S ribosomal RNA gene, partial sequence	99.77	46	CCTACGGGAGGCAGCAGTGGGGAATATTGCACAATGGGGGAAACCCTGATGCAGCGACGCCGCGTGAAGGAAGAAGTATCTCGGTATGTAAACTTCTATCAGCAGGGAAGATAGTGACGGTACCTGACTAAGAAGCCCCGGCTAACTACGTGCCAGCAGCCGCGGTAATACGTAGGGGGCAAGCGTTATCCGGATTTACTGGGTGTAAAGGGAGCGTAGACGGTGTGGCAAGTCTGATGTGAAAGGCATGGGCTCAACCTGTGGACTGCATTGGAAACTGTCATGCTTGAGTGCCGGAGGGGTAAGCGGAATTCCTAGTGTAGCGGTGAAATGCGTAGATATTAGGAGGAACACCAGTGGCGAAGGCGGCTTACTGGACGGTAACTGACGTTGAGGCTC…	0.00014839	18.4165	0.499999	0.859535	10.6521	0.499999	48.5135	24.2175	49.058	448.383
k__Bacteria, p__Firmicutes, c__Clostridia, o__Clostridiales, f__Lachnospiraceae, g__Blautia, s__	NR_044054	Blautia wexlerae strain DSM 19850 16S ribosomal RNA gene, partial sequence	99.55	46	CCTACGGGAGGCAGCAGTGGGGAATATTGCACAATGGGGGAAACCCTGATGCAGCGACGCCGCGTGAAGGAAGAAGTATCTCGGTATGTAAACTTCTATCAGCAGGGAAGATAGTGACGGTACCTGACTAAGAAGCCCCGGCTAACTACGTGCCAGCAGCCGCGGTAATACGTAGGGGGCAAGCGTTATCCGGATTTACTGGGTGTAAAGGGAGCGTAGACGGTGTGGCAAGTCTGATGTGAAAGGCATGGGCTCAACCTGTAGACTGCATTGGAAACTGTCATACTTGAGTGCCGGAGGGGTAAGCGGAATTCCTAGTGTAGCGGTGAAATGCGTAGATATTAGGAGGAACACCAGTGGCGAAGGCGGCTTATTGGACGGTAACTGACGTTGAGGCTC…	0.00014839	0.499999	0.499999	0.486839	0.646566	0.499999	12.616	10.8466	23.4286	62.0796
k__Bacteria, p__Firmicutes, c__Clostridia, o__Clostridiales, f__Lachnospiraceae, g__Blautia, s__	NR_044054	Blautia wexlerae strain DSM 19850 16S ribosomal RNA gene, partial sequence	99.55	46	CCTACGGGAGGCAGCAGTGGGGAATATTGCACAATGGGGGAAACCCTGATGCAGCGACGCCGCGTGAAGGAAGAAGTATCTCGGTATGTAAACTTCTATCAGCAGGGAAGATAGTGACGGTACCTGACTAAGAAGCCCCGGCTAACTACGTGCCAGCAGCCGCGGTAATACGTAGGGGGCAAGCGTTATCCGGATTTACTGGGTGTAAAGGGAGCGTAGACGGTGTGGCAAGTCTGATGTGAAAGGCATGGGCTCAACCTGTGGACTGCATTGGAAACTGTCATACTTGAGTGCCGGAGAGGTAAGTGGAATTCCTAGTGTAGCGGTGAAATGCGTAGATATTAGGAGGAACACCAGTGGCGAAGGCGGCTTACTGGACGGTAACTGACGTTGAGGCTC…	0.00014839	46.0413	0.499999	7.04602	25.0665	0.499999	53.9689	97.5221	160.801	2.30498
k__Bacteria, p__Firmicutes, c__Clostridia, o__Clostridiales, f__Lachnospiraceae, g__Blautia, s__	NR_044054	Blautia wexlerae strain DSM 19850 16S ribosomal RNA gene, partial sequence	99.77	46	CCTACGGGAGGCAGCAGTGGGGAATATTGCACAATGGGGGAAACCCTGATGCAGCGACGCCGCGTGAAGGAAGAAGTATCTCGGTATGTAAACTTCTATCAGCAGGGAAGATAGTGACGGTACCTGACTAAGAAGCCCCGGCTAACTACGTGCCAGCAGCCGCGGTAATACGTAGGGGGCAAGCGTTATCCGGATTTACTGGGTGTAAAGGGAGCGTAGACGGTGTGGCAAGTCTGATGTGAAAGGCATGGGCTCAACCCGTGGACTGCATTGGAAACTGTCATACTTGAGTGCCGGAGGGGTAAGCGGAATTCCTAGTGTAGCGGTGAAATGCGTAGATATTAGGAGGAACACCAGTGGCGAAGGCGGCTTACTGGACGGTAACTGACGTTGAGGCTC…	7.41952e-05	0.999997	0.999997	1.71907	2.23333	0.999997	0.999997	9.29705	59.1418	438.382
k__Bacteria, p__Firmicutes, c__Clostridia, o__Clostridiales, f__Lachnospiraceae, g__Blautia, s__	NR_044054	Blautia wexlerae strain DSM 19850 16S ribosomal RNA gene, partial sequence	99.55	46	CCTACGGGAGGCAGCAGTGGGGAATATTGCACAATGGGGGAAACCCTGATGCAGCGACGCCGCGTGAAGGAAGAAGTATCTCGGTATGTAAACTTCTATCAGCAGGGAAGATAGTGACGGTACCTGACTAAGAAGCCCCGGCTAACTACGTGCCAGCAGCCGCGGTAATACGTAGGGGGCAAGCGTTATCCGGATTTACTGGGTATAAAGGGAGCGTAGACGGTGTGGCAAGTCTGATGTGAAAGGCATGGGCTCAACCTGTGGACTGCATTGGAAACTGTCATACTTGAGTGCCGGAGGGGTAAGCGGAATTCCTAGTGTAGCGGTGAAATGCGTAGATATTAGGAGGAACACCAGTGGCGAAGGCGGCTTACTGGACGGTAACTGACGTTGAGGCTC…	7.41952e-05	18.4165	0.999997	0.999997	4.46666	0.999997	104.527	88.2348	58.9109	40.5098
k__Bacteria, p__Firmicutes, c__Clostridia, o__Clostridiales, f__Lachnospiraceae, g__Blautia, s__	NR_044054	Blautia wexlerae strain DSM 19850 16S ribosomal RNA gene, partial sequence	99.77	46	CCTACGGGAGGCAGCAGTGGGGAATATTGCACAATGGGGGAAACCCTGATGCAGCGACGCCGCGTGAAGGAAGAAGTATCTCGGTATGTAAACTTCTATCAGCAGGGAAGATAGTGACGGTACCTGACTAAGAAGCCCCGGCTAACTACGTGCCAGCAGCCGCGGTAATACGTAGGGGGCAAGCGTTATCCGGATTTACTGGGTGTAAAGGGAGCGTAGACGGTGTGGCAAGTCTGATGTGAAAGGCATGGGCTCAACCTGTGGACTGCATTGGAAACTGTCATACTTGAGTGCCGGAGGGGTAAGCGGAATTCCTAGTGTAGCGGTGAAATGCGTAGATATTAGGAGGAACACCAGTGGGCGAAGGCGGCTTACTGGACGGTAACTGACGTTGAGGCT…	7.41952e-05	55.2496	0.999997	0.973678	29.2085	71.8748	36.1429	70.903	149.375	3.34338
k__Bacteria, p__Firmicutes, c__Clostridia, o__Clostridiales, f__Lachnospiraceae, g__Blautia, s__	NR_044054	Blautia wexlerae strain DSM 19850 16S ribosomal RNA gene, partial sequence	99.77	46	CCTACGGGAGGCAGCAGTGGGGAATATTGCACAATGGGGGAAACCCTGATGCAGCGACGCCGCGTGAAGGAAGAAGTATCTCGGTATGTAAACTTCTATCAGCAGGGAAGATAGTGACGGTACCTGACTAAGAAGCCCCGGCTAACTACGTGCCAGCAGCCGCGGTAATACGTAGGGGGCAAGCGTTATCCGGATTTACTGGGTGTAAAGGGAGCGTAGACGGTGTGGCAAGTCTGATGTGAAAGGCATGGGCTCAACCTGTGGACTGCATTGGAAACTGTCATACTTGAGTGCCGGAGGGGTAAGCGGAATTCCTAGTGTAGCGGTGAAATGCGTAGATATTAGGAGGAACACCAGTGGCGAAGGCGGCTTACTGGACGGTAACTGACGTTGAGGCTC…	7.4195e-05	36.8332	1	0.973681	42.3742	1	224.973	250.32	102.852	174.519
k__Bacteria, p__Firmicutes, c__Clostridia, o__Clostridiales, f__Lachnospiraceae, g__Blautia, s__	NR_044054	Blautia wexlerae strain DSM 19850 16S ribosomal RNA gene, partial sequence	99.77	46	CCTACGGGAGGCAGCAGTGGGGAATATTGCACAATGGGGGAAACCCTGATGCAGCGACGCCGCGTGAAGGAAGAAGTATCTCGGTATGTAAACTTCTATCAGCAGGGAAGATAGTGACGGTACCTGACTAAGAAGCCCCGGCTAACTACGTGCCAGCAGCCGCGGTAATACGTAGGGGGCAAGCGTTATCCGGATTTACTGGGTGTAAAGGGAGCGTAGACGGTGTGGCAAGTCTGATGTGAAAGGCATGGGCTCAACCTGTGGACTGCATTGGAAACTGTCATACTTGAGTGCCGGAGGGGTAAGCGGAATTCCTAGTGTAGCGGTGAAATGCGTAGATATTAGGAGGAACACCAGTGGCGAAGGCGGCTTACTGGACGGTAACTGACGTTGAGGCTC…	7.4195e-05	1	1	1	1	1	1	10.8466	1	170.079
k__Bacteria, p__Firmicutes, c__Clostridia, o__Clostridiales, f__Lachnospiraceae, g__Blautia, s__	NR_044054	Blautia wexlerae strain DSM 19850 16S ribosomal RNA gene, partial sequence	99.55	46	CCTACGGGAGGCAGCAGTGGGGAATATTGCACAATGGGGGAAACCCTGATGCAGCGACGCCGCGTGAAGGAAGAAGTATCTCGGTATGTAAACTTCTATCAGCAGGGAAGATAGTGACGGTACCTGACTAAGAAGCCCCGGCTAACTACGTGCCAGCAGCCGCGGTAATACGTAGGGGGCAAGCGTTATCCGGATTTACTGGGTGTAAAGGGAGCGTAGACGGTGTGGCAAGTCTGATGTGAAAGGCATGGGCTCAACCTGTGGACTGCATTGGAAACTGTCATACTTGAGTGCCGGAGGGGTAAGCGGAATTCCTAGTGTAGCGGTGAAATGCGTAGATATTAGGAGGAACACCAGTGGCGAAGGCGGCTTACTGGACGGTAACTGACGTTGAGGCTC…	7.4195e-05	1	1	0.859538	1	1	1	44.3951	31.6563	66.915
k__Bacteria, p__Firmicutes, c__Clostridia, o__Clostridiales, , ,	NR_044054	Blautia wexlerae strain DSM 19850 16S ribosomal RNA gene, partial sequence	98.86	46	CCTACGGGGTGCTGCAGTGGGGAATATTGCACAATGGGGGAAACCCTGATGCAGCGACGCCGCGTGAAGGAAGAAGTATCTCGGTATGTAAACTTCTATCAGCAGGGAAGATAGTGACGGTACCTGACTAAGAAGCCCCGGCTAACTACGTGCCAGCAGCCGCGGTAATACGTAGGGGGCAAGCGTTATCCGGATTTACTGGGTGTAAAGGGAGCGTAGACGGTGTGGCAAGTCTGATGTGAAAGGCATGGGCTCAACCTGTGGACTGCATTGGAAACTGTCATACTTGAGTGCCGGAGGGGTAAGCGGAATTCCTAGTGTAGCGGTGAAATGCGTAGATATTAGGAGGAACACCAGTGGCGAAGGCGGCTTACTGGACGGTAACTGACGTTGAGGCTC…	7.4195e-05	36.8332	1	0.859538	19.851	1	398.529	270.196	86.1657	38.0438
k__Bacteria, p__Firmicutes, c__Clostridia, o__Clostridiales, f__Lachnospiraceae, g__Blautia, s__	NR_044054	Blautia wexlerae strain DSM 19850 16S ribosomal RNA gene, partial sequence	99.77	46	CCTACGGGAGGCAGCAGTGGGGAATATTGCACAATGGGGGAAACCCTGATGCAGCGACGCCGCGTGAAGGAAGAAGTATCTCGGTATGTAAACTTCTATCAGCAGGGAAGATAGTGACGGTACCTGACTAAGAAGCCCCGGCTAACTACGTGCCAGCAGCCGCGGTAATACGTAGGGGGCAAGCGTTATCCGGATTTACTGGGTGTAAAGGGAAGCGTAGACGGTGTGGCAAGTCTGATGTGAAAGGCATGGGCTCAACCTGTGGACTGCATTGGAAACTGTCATACTTGAGTGCCGGAGGGGTAAGCGGAATTCCTAGTGTAGCGGTGAAATGCGTAGATATTAGGAGGAACACCAGTGGCGAAGGCGGCTTACTGGACGGTAACTGACGTTGAGGCT…	7.4195e-05	1	1	1	1	1	1	57.5127	1	10.0302
k__Bacteria, p__Firmicutes, c__Clostridia, o__Clostridiales, f__Lachnospiraceae, g__Blautia, s__	NR_044054	Blautia wexlerae strain DSM 19850 16S ribosomal RNA gene, partial sequence	99.32	46	CCTACGGGAGGCAGCAGTGGGGAATATTGCACAATGGGGGAAACCCTGATGCAGCGACGCCGCGTGAAGGAAGAAGTATCTCGGTATGTAAACTTCTATCAGCAGGGAAGATAGTGACGGTACCTGACTAAGAAGCCCCGGCTAACTACGTGCCAGCAGCCGCGGTAATACGTAGGGGGCAAGCGTTATCCGGATTTACTGGGTGTAAAGGGAGCGTAGACGGTGTGGCAAGTCTGATGTGAAAGGCATGGGCTCAACCTGTGGACTGCATTGGAAACTGTCGTACTAGAGTGTCGGAGGGGTAAGCGGAATTCCTAGTGTAGCGGTGAAATGCGTAGATATTAGGAGGAACACCAGTGGCGAAGGCGGCTTACTGGACGGTAACTGACGTTGAGGCTC…	7.4195e-05	1	1	1	1	1	25.2321	4.64854	58.8079	5.64837
k__Bacteria, p__Proteobacteria, c__Gammaproteobacteria, o__Enterobacteriales, f__Enterobacteriaceae, g__, s__	NR_028893	Buttiauxella warmboldiae strain NSW 326 16S ribosomal RNA gene, partial sequence	100	47	TCCTACGGGAGGCAGCAGTGGGGAATATTGCACAATGGGCGCAAGCCTGATGCAGCCATGCCGCGTGTATGAAGAAGGCCTTCGGGTTGTAAAGTACTTTCAGCGAGGAGGAAGGCATTGTGGTTAATAACCACAGTGATTGACGTTACTCGCAGAAGAAGCACCGGCTAACTCCGTGCCAGCAGCCGCGGTAATACGGAGGGTGCAAGCGTTAATCGGAATTACTGGGCGTAAAGCGCACGCAGGCGGTCTGTCAAGTCGGATGTGAAATCCCCGGGCTCAACCTGGGAACTGCATTCGAAACTGGCAGGCTAGAGTCTTGTAGAGGGGGGTAGAATTCCAGGTGTAGCGGTGAAATGCGTAGAGATCTGGAGGAATACCGGTGGCGAAGGCGGCCCC…	7.4195e-05	1	1	1	1	1	1	44.6291	1	1
k__Bacteria, p__Firmicutes, c__Clostridia, o__Clostridiales, f__Christensenellaceae, g__, s__	NR_144742	Christensenella massiliensis strain Marseille-P2438 16S ribosomal RNA, partial sequence	92.78	48	CCTACGGGAGGCAGCAGTGGGGAATATTGGGCAATGGGGGAAACCCTGACCCAGCAACGCCGCGTGAGGGAAGAAGGCTTTCGAGTTGTAAACCTCTGTCCTATGGGAAGAAGAAAGTGACTGTACCATAGGAGGAAGCTCCGGCTAACTACGTGCCAGCAGCCGCGGTAATACGTAGGGAGCAAGCGTTGTCCGGAATTACTGGGCGTAAAGGGTGCGTAGGCGGCGCAGTTAGTCAGAAGTGAAATATCGGGGCTTAACTCCGGGACTGCTTCTGATACTGCTGTGCTCGAGTGCAGGAGAGGTAAGTGGAATTCCTAGTGTAGCGGTGAAATGCGTAGATATTAGGAGGAACACCAGTGGCGAAGGCGACTTACTGGACTGTAACTGACGCTGAGG…	0.000222586	0.333332	3.90261	0.859535	0.333332	0.333332	0.333332	0.333332	0.333332	0.333332
k__Bacteria, p__Firmicutes, c__Clostridia, o__Clostridiales, f__Christensenellaceae, g__, s__	NR_144742	Christensenella minuta strain YIT 12065 16S ribosomal RNA gene, partial sequence	93.02	49	CCTACGGGAGGCAGCAGTGGGGAATATTGGGCAATGGGGGAAACCCTGACCCAGCAACGCCGCGTGAGGGAAGAAGGCTTTCGAGTTGTAAACCTCTGTCCTATGGGAAGAAGAAAGTGACTGTACCATAGGAGGAAGCTCCGGCTAACTACGTGCCAGCAGCCGCGGTAATACGTAGGGAGCAAGCGTTGTCCGGAATTACTGGGCGTAAAGGGTGCGTAGGCGGCGCAGTTAGTCAGAAGTGAAATATCGGGGCTTAACCCCGGGGCTGCTTCTGATACTGCTGTGCTCGAGTGCAGGAGAGGTAAGTGGAATTCCTAGTGTAGCGGTGAAATGCGTAGATATTAGGAGGAACACCAGTGGCGAAGGCGACTTACTGGACTGTAACTGACGCTGAGG…	0.00199028	0.0372786	0.916633	0.0725949	0.0372786	0.0372786	0.0372786	0.0372786	0.0372786	0.0372786
k__Bacteria, p__Proteobacteria, c__Gammaproteobacteria, o__Enterobacteriales, f__Enterobacteriaceae, g__Citrobacter, s__	NR_117750	Citrobacter braakii strain DSM 17596 16S ribosomal RNA gene, partial sequence	100	50	CCTACGGGAGGCAGCAGTGGGGAATATTGCACAATGGGCGCAAGCCTGATGCAGCCATGCCGCGTGTATGAAGAAGGCCTTCGGGTTGTAAAGTACTTTCAGCGAGGAGGAAGGTGTTGTGGTTAATAACCGCAGCAATTGACGTTACTCGCAGAAGAAGCACCGGCTAACTCCGTGCCAGCAGCCGCGGTAATACGGAGGGTGCAAGCGTTAATCGGAATTACTGGGCGTAAAGCGCACGCAGGCGGTCTGTCAAGTCGGATGTGAAATCCCCGGGCTCAACCTGGGAACTGCATCCGAAACTGGCAGGCTAGAGTCTTGTAGAGGGGGGTAGAATTCCAGGTGTAGCGGTGAAATGCGTAGAGATCTGGAGGAATACCGGTGGCGAAGGCGGCCCCC…	1.25036	0.99892	0.693774	0.746586	0.33503	1.34273	0.553484	0.787905	3.77111	0.00807194
k__Bacteria, p__Proteobacteria, c__Gammaproteobacteria, o__Enterobacteriales, f__Enterobacteriaceae, ,	NR_117750	Citrobacter braakii strain DSM 17596 16S ribosomal RNA gene, partial sequence	98.92	50	CCTACGGGGTGCTGCAGTGGGGAATATTGCACAATGGGCGCAAGCCTGATGCAGCCATGCCGCGTGTATGAAGAAGGCCTTCGGGTTGTAAAGTACTTTCAGCGAGGAGGAAGGTGTTGTGGTTAATAACCGCAGCAATTGACGTTACTCGCAGAAGAAGCACCGGCTAACTCCGTGCCAGCAGCCGCGGTAATACGGAGGGTGCAAGCGTTAATCGGAATTACTGGGCGTAAAGCGCACGCAGGCGGTCTGTCAAGTCGGATGTGAAATCCCCGGGCTCAACCTGGGAACTGCATCCGAAACTGGCAGGCTAGAGTCTTGTAGAGGGGGGTAGAATTCCAGGTGTAGCGGTGAAATGCGTAGAGATCTGGAGGAATACCGGTGGCGAAGGCGGCCCCC…	0.00287674	1.30315	0.905999	1.79442	1.91637	3.50674	3.03114	1.70967	2.04816	524.33
k__Bacteria, p__Proteobacteria, c__Gammaproteobacteria, o__Enterobacteriales, f__Enterobacteriaceae, g__Citrobacter, s__	NR_117752	Citrobacter freundii strain LMG 3246 16S ribosomal RNA gene, partial sequence	99.79	51	CCTACGGGAGGCAGCAGTGGGGAATATTGCACAATGGGCGCAAGCCTGATGCAGCCATGCCGCGTGTATGAAGAAGGCCTTCGGGTTGTAAAGTACTTTCAGCGAGGAGGAAGGCGTTGTGGTTAATAACCGCAACGATTGACGTTACTCGCAGAAGAAGCACCGGCTAACTCCGTGCCAGCAGCCGCGGTAATACGGAGGGTGCAAGCGTTAATCGGAATTACTGGGCGTAAAGCGCACGCAGGCGGTCTGTCAAGTCGGATGTGAAATCCCCGGGCTCAACCTGGGAACTGCATCCGAAACTGGCAGGCTAGAGTCTTGTAGAGGGGGGTAGAATTCCAGGTGTAGCGGTGAAATGCGTAGAGATCTGGAGGAATACCGGTGGCGAAGGCGGCCCCC…	1.32218	1.5226	0.816807	0.845002	0.42765	1.50078	0.675125	0.98899	4.67596	0.000129346
k__Bacteria, p__Proteobacteria, c__Gammaproteobacteria, o__Enterobacteriales, f__Enterobacteriaceae, g__Citrobacter, s__	NR_117752	Citrobacter freundii strain LMG 3246 16S ribosomal RNA gene, partial sequence	100	51	CCTACGGGAGGCAGCAGTGGGGAATATTGCACAATGGGCGCAAGCCTGATGCAGCCATGCCGCGTGTATGAAGAAGGCCTTCGGGTTGTAAAGTACTTTCAGCGAGGAGGAAGGCGTTGTGGTTAATAACCGCAGCGATTGACGTTACTCGCAGAAGAAGCACCGGCTAACTCCGTGCCAGCAGCCGCGGTAATACGGAGGGTGCAAGCGTTAATCGGAATTACTGGGCGTAAAGCGCACGCAGGCGGTCTGTCAAGTCGGATGTGAAATCCCCGGGCTCAACCTGGGAACTGCATCCGAAACTGGCAGGCTAGAGTCTTGTAGAGGGGGGTAGAATTCCAGGTGTAGCGGTGAAATGCGTAGAGATCTGGAGGAATACCGGTGGCGAAGGCGGCCCCC…	0.0211213	16.0482	3.16423	2.48741	1.93949	7.90674	3.7469	5.26053	30.1582	87.799
k__Bacteria, p__Proteobacteria, c__Gammaproteobacteria, o__Enterobacteriales, f__Enterobacteriaceae, g__Citrobacter, s__	NR_117752	Citrobacter freundii strain LMG 3246 16S ribosomal RNA gene, partial sequence	98.71	51	CCTACGGGGTGCTGCAGTGGGGAATATTGCACAATGGGCGCAAGCCTGATGCAGCCATGCCGCGTGTATGAAGAAGGCCTTCGGGTTGTAAAGTACTTTCAGCGAGGAGGAAGGCGTTGTGGTTAATAACCGCAACGATTGACGTTACTCGCAGAAGAAGCACCGGCTAACTCCGTGCCAGCAGCCGCGGTAATACGGAGGGTGCAAGCGTTAATCGGAATTACTGGGCGTAAAGCGCACGCAGGCGGTCTGTCAAGTCGGATGTGAAATCCCCGGGCTCAACCTGGGAACTGCATCCGAAACTGGCAGGCTAGAGTCTTGTAGAGGGGGGTAGAATTCCAGGTGTAGCGGTGAAATGCGTAGAGATCTGGAGGAATACCGGTGGCGAAGGCGGCCCCC…	0.00392889	1.58482	0.822132	1.12405	1.02134	1.35732	1.62626	2.70911	3.1186	44.2718
k__Bacteria, p__Proteobacteria, c__Gammaproteobacteria, o__Enterobacteriales, f__Enterobacteriaceae, g__, s__	NR_117752	Citrobacter freundii strain LMG 3246 16S ribosomal RNA gene, partial sequence	98.28	51	CCTACGGGAGGCAGCAGTGGGGAATATTGCACAATGGGCGCAAGCCTGATGCAGCCATGCCGCGTGTATGAAGAAGGCCTTCGGGTTGTAGAGTACTTTCAGCGAGGAGGAAGGCGTTGTGGTTAATAACCGCAACGATTGACGTTACTCGCAGAAGAAGCACCGGCTAACTCCGTGCCAGCAGCCGCGGTAATACGGAGGGTGCAAGCGTTAATCGGAATTACTGGGCGTAAAGCGCACGCAGGCGGTCTGTCAAGTCGGATGTGAAATCCCCGGGCTCAACCTGGGAACTGCATCTGATACTGGCAAGCTTGAGTCTCGTAGAGGGGGGTAGAATTCCAGGTGTAGCGGTGAAATGCGTAGAGATCTGGAGGAATACCGGTGGCGAAGGCGGCCCCC…	0.00142516	0.0520608	0.0520608	0.605496	0.348808	2.04355	3.91525	0.161338	0.0520608	5.95512
k__Bacteria, p__Proteobacteria, c__Gammaproteobacteria, o__Enterobacteriales, f__Enterobacteriaceae, g__, s__	NR_117752	Citrobacter freundii strain LMG 3246 16S ribosomal RNA gene, partial sequence	98.93	51	CCTACGGGAGGCAGCAGTGGGGAATATTGCACAATGGGCGCAAGCCTGATGCAGCCATGCCGCGTGTATGAAGAAGGCCTTCGGGTTGTAAAGTACTTTCAGCGAGGAGGAAGGCGGTGAGGTTAATAACCTCACCGATTGACGTTACTCGCAGAAGAAGCACCGGCTAACTCCGTGCCAGCAGCCGCGGTAATACGGAGGGTGCAAGCGTTAATCGGAATTACTGGGCGTAAAGCGCACGCAGGCGGTCTGTCAAGTCGGATGTGAAATCCCCGGGCTCAACCTGGGAACTGCATCCGAAACTGGCAGGCTAGAGTCTTGTAGAGGGGGGGTAGAATTCCAGGTGTAGCGGTGAAATGCGTAGAGATCTGGAGGAATACCGGTGGCGAAGGCGGCCCC…	7.4195e-05	1	1	1	1	1	1	1	1	15.5016
k__Bacteria, p__Proteobacteria, c__Gammaproteobacteria, o__Enterobacteriales, f__Enterobacteriaceae, g__Klebsiella, s__	NR_117752	Citrobacter freundii strain LMG 3246 16S ribosomal RNA gene, partial sequence	99.57	51	CCTACGGGAGGCAGCAGTGGGGAATATTGCACAATGGGCGCAAGCCTGATGCAGCCATGCCGCGTGTATGAAGAAGGCCTTCGGGTTGTAAAGTACTTTCAGCGAGGAGGAAGGCGTTGTGGTTAATAACCGCAACGATTGACGTTACTCGCAGAAGAAGCACCGGCTAACTCCGTGCCAGCAGCCGCGGTAATACGGAGGGTGCAAGCGTTAATCGGAATTACTGGGCGTAAAGCGCACGCAGGCGGTCTGTCAAGTCGGATGTGAAATCCCCGGGCTCAACCTGGGAACTGCATTCGAAACTGGCAGGCTAGAGTCTTGTAGAGGGGGGTAGAATTCCAGGTGTAGCGGTGAAATGCGTAGAGATCTGGAGGAATACCGGTGGCGAAGGCGGCCCCC…	7.4195e-05	1	1	5.27137	1	1	1	1.54951	39.2053	1
k__Bacteria, p__Proteobacteria, c__Gammaproteobacteria, o__Enterobacteriales, f__Enterobacteriaceae, g__, s__	NR_104890	Citrobacter koseri strain CDC-8132-86 16S ribosomal RNA, partial sequence	98.06	52	CCTACGGGTGGCTGCAGTGGGGAATATTGCACAATGGGCGCAAGCCTGATGCAGCCATGCCGCGTGTATGAAGAAGGCCTTCGGGTTGTAAAGTACTTTCAGCGAGGAGGAAGGTGTTGTGGTTAATAACCGCAGCAATTGACGTTACTCGCAGAAGAAGCACCGGCTAACTCCGTGCCAGCAGCCGCGGTAATACGGAGGGTGCAAGCGTTAATCGGAATTACTGGGCGTAAAGCGCACGCAGGCGGTCTGTCAAGTCGGATGTGAAATCCCCGGGCTCAACCTGGGAACTGCATCTGATACTGGCAAGCTTGAGTCTCGTAGAGGGGGGTAGAATTCCAGGTGTAGCGGTGAAATGCGTAGAGATCTGGAGGAATACCGGTGGCGAAGGCGGCCCCC…	0.00210837	0.0351907	0.0351907	0.250015	0.570296	0.0351907	0.0351907	0.371589	0.0351907	0.0351907
k__Bacteria, p__Proteobacteria, c__Gammaproteobacteria, o__Enterobacteriales, f__Enterobacteriaceae, g__, s__	NR_104890	Citrobacter koseri strain CDC-8132-86 16S ribosomal RNA, partial sequence	99.35	52	CCTACGGGAGGCAGCAGTGGGGAATATTGCACAATGGGCGCAAGCCTGATGCAGCCATGCCGCGTGTATGAAGAAGGCCTTCGGGTTGTAAAGTACTTTCAGCGGGGAGGAAGGTGTTGTGGTTAATAACCGCAGCAATTGACGTTACCCGCAGAAGAAGCACCGGCTAACTCCGTGCCAGCAGCCGCGGTAATACGGAGGGTGCAAGCGTTAATCGGAATTACTGGGCGTAAAGCGCACGCAGGCGGTTTGTTAAGTCAGATGTGAAATCCCCGGGCTCAACCTGGGAACTGCATCTGATACTGGCAAGCTTGAGTCTCGTAGAGGGGGGTAGAATTCCAGGTGTAGCGGTGAAATGCGTAGAGATCTGGAGGAATACCGGTGGCGAAGGCGGCCCCC…	0.00103873	0.978087	1.13526	1.26867	2.19817	5.13391	6.62743	6.00768	6.5333	0.522861
k__Bacteria, p__Proteobacteria, c__Gammaproteobacteria, o__Enterobacteriales, f__Enterobacteriaceae, g__, s__	NR_028688	Citrobacter murliniae strain CDC 2970-59 16S ribosomal RNA gene, partial sequence	100	53	CCTACGGGAGGCAGCAGTGGGGAATATTGCACAATGGGCGCAAGCCTGATGCAGCCATGCCGCGTGTATGAAGAAGGCCTTCGGGTTGTAAAGTACTTTCAGCGAGGAGGAAGGTGTTGAGGTTAATAACCTCAGCAATTGACGTTACTCGCAGAAGAAGCACCGGCTAACTCCGTGCCAGCAGCCGCGGTAATACGGAGGGTGCAAGCGTTAATCGGAATTACTGGGCGTAAAGCGCACGCAGGCGGTCTGTCAAGTCGGATGTGAAATCCCCGGGCTCAACCTGGGAACTGCATCCGAAACTGGCAGGCTAGAGTCTTGTAGAGGGGGGTAGAATTCCAGGTGTAGCGGTGAAATGCGTAGAGATCTGGAGGAATACCGGTGGCGAAGGCGGCCCCC…	0.822258	1.24807	0.751032	0.768638	0.369323	1.40188	0.578836	0.895629	4.15793	1.21504
k__Bacteria, p__Synergistetes, c__Synergistia, o__Synergistales, f__Synergistaceae, g__Cloacibacillus, s__	NR_115465	Cloacibacillus evryensis strain 158 16S ribosomal RNA gene, complete sequence	100	54	CCTACGGGAGGCAGCAGTGGGGAATATTGGGCAATGGGGGAAACCCTGACCCAGCGACGCCGCGTGAGTGAAGAAATCCCTCGGGATGTAAAACTCTGTTGTGTGGGAAGATAATGACGGTACCACACGAGGAAGCCCCGGCAAACTACGTGCCAGCAGCCGCGGTAATACGTAGGGGGCGAGCGTTGTTCGGAATTACTGGGCGTAAAGCGCACGCAGGCGGACCAGTAAGTCTGTCGTCAAAGGCGGAGGCTCAACCTTCGTTCCACGATAGATACTGCGGGTCTAGAGTATGTGAGAGGGAAGTGGAATTCCCGGTGTAGCGGTGAAATGCGTAGATATCGGGAGGAACACCAGTGGCGAAGGCGGCTTCCTGGCACACAACTGACGCTCATGTGC…	0.0122166	1.68029	0.520166	0.165969	0.348912	0.380019	0.303503	0.155276	0.119053	0.0101527
k__Bacteria, p__Synergistetes, c__Synergistia, o__Synergistales, f__Synergistaceae, g__Cloacibacillus, s__	NR_115465	Cloacibacillus evryensis strain 158 16S ribosomal RNA gene, complete sequence	98.86	54	CCTACGGGTGGCTGCAGTGGGGAATATTGGGCAATGGGGGGAACCCTGACCCAGCGACGCCGCGTGAGTGAAGAAATCCCTCGGGATGTAAAACTCTGTTGTGTGGGAAGATAATGACGGTACCACACGAGGAAGCCCCGGCAAACTACGTGCCAGCAGCCGCGGTAATACGTAGGGGGCGAGCGTTGTTCGGAATTACTGGGCGTAAAGCGCACGCAGGCGGACCAGTAAGTCTGTCGTCAAAGGCGGAGGCTCAACCTTCGTTCCACGATAGATACTGCGGGTCTAGAGTATGTGAGAGGGAAGTGGAATTCCCGGTGTAGCGGTGAAATGCGTAGATATCGGGAGGAACACCAGTGGCGAAGGCGGCTTCCTGGCACACAACTGACGCTCATGTGC…	7.4195e-05	1	1	0.859538	4.11374	1	1	0.774756	1	1
k__Bacteria, p__Firmicutes, c__Clostridia, o__Clostridiales, f__Clostridiaceae, ,	NR_026020	Clostridium carnis strain ATCC 25777 16S ribosomal RNA gene, complete sequence	99.43	55	CCTACGGGTGGCTGCATTTCAAACTGGAAGTCTAGAGTGCAGGAGAGGAGAGTGGAATTCCTAGTGTAGCGGTGAAATGCGTAGAGATTAGGAAGAACACCAGTGGCGAAGGCGACTCTCTGGACTGTAACTGACGCTGAGGCTCGAAAGCGTGGGGAGCAAACAGGATTAGATACCCTAGTAGTC	7.4195e-05	1	15.8067	9.68024	2.8206	1	1	8.23503	1	1
k__Bacteria, p__Firmicutes, c__Clostridia, o__Clostridiales, f__Clostridiaceae, g__, s__	NR_113021	Clostridium paraputrificum strain JCM 1293 16S ribosomal RNA gene, partial sequence	100	56	CCTACGGGAGGCAGCAGTGGGGAATATTGCACAATGGGGGAAACCCTGATGCAGCAACGCCGCGTGAGTGATGACGGCCTTCGGGTTGTAAAGCTCTGTCTTTGGGGACGATAATGACGGTACCCAAGGAGGAAGCCACGGCTAACTACGTGCCAGCAGCCGCGGTAATACGTAGGTGGCAAGCGTTGTCCGGATTTACTGGGCGTAAAGGGAGCGTAGGCGGATTTTTAAGTGGGATGTGAAATACCCGGGCTCAACCTGGGTGCTGCATTCCAAACTGGAAATCTAGAGTGCAGGAGGGGAAAGTGGAATTCCTAGTGTAGCGGTGAAATGCGTAGAGATTAGGAAGAACACCAGTGGCGAAGGCGACTTTCTGGACTGTAACTGACGCTGAGGCTC…	7.4195e-05	1	225.415	1	1	1	1	1	1	1
k__Bacteria, p__Firmicutes, c__Clostridia, o__Clostridiales, f__Clostridiaceae, g__, s__	NR_026020	Clostridium septicum strain Pasteur III 16S ribosomal RNA gene, complete sequence	99.55	57	CCTACGGGAGGCAGCAGTGGGGAATATTGCACAATGGGGGAAACCCTGATGCAGCAACGCCGCGTGAGTGATGAAGGTCTTCGGATCGTAAAGCTCTGTCTTCAGGGACGATAATGACGGTACCTGAGGAGGAAGCCACGGCTAACTACGTGCCAGCAGCCGCGGTAATACGTAGGTGGCGAGCGTTGTCCGGATTTACTGGGCGTAAAGGGAGCGTAGGCGGACTTTTAAGTGAGATGTGAAATACCCAGGCTCAACCTGGGGGCTGCATTTCAAACTGGAAGTCTAGAGTGCAGGAGAGGAGAGTGGAATTCCTAGTGTAGCGGTGAAATGCGTAGAGATTAGGAAGAACACCAGTGGCGAAGGCGACTCTCTGGACTGTAACTGACGCTGAGGCTC…	0.141736	0.000523474	0.998111	0.533171	0.587367	0.597292	0.417203	0.305112	0.258316	0.000523474
k__Bacteria, p__Firmicutes, c__Clostridia, o__Clostridiales, f__Clostridiaceae, ,	NR_026020	Clostridium septicum strain Pasteur III 16S ribosomal RNA gene, complete sequence	99.44	57	CCTACGGGGGGCTGCATTTCAAACTGGAAGTCTAGAGTGCAGGAGAGGAGAGTGGAATTCCTAGTGTAGCGGTGAAATGCGTAGAGATTAGGAAGAACACCAGTGGCGAAGGCGACTCTCTGGACTGTAACTGACGCTGAGGCTCGAAAGCGTGGGGAGCAAACAGGATTAGATACCCTTGTAGTC	0.00141924	0.0522778	0.76661	0.0509019	0.472756	0.0522778	0.0522778	0.0522778	2.08449	13.7427
k__Bacteria, p__Actinobacteria, c__Coriobacteriia, o__Coriobacteriales, f__Coriobacteriaceae, g__Collinsella, s__aerofaciens	NR_113316	Collinsella aerofaciens strain JCM 10188 16S ribosomal RNA gene, partial sequence	100	58	CCTACGGGAGGCAGCAGTGGGGAATCTTGCGCAATGGGGGGAACCCTGACGCAGCGACGCCGCGTGCGGGACGGAGGCCTTCGGGTCGTAAACCGCTTTCAGCAGGGAAGAGTCAAGACTGTACCTGCAGAAGAAGCCCCGGCTAACTACGTGCCAGCAGCCGCGGTAATACGTAGGGGGCGAGCGTTATCCGGATTCATTGGGCGTAAAGCGCGCGTAGGCGGCCCGGCAGGCCGGGGGTCGAAGCGGGGGGCTCAACCCCCCGAAGCCCCCGGAACCTCCGCGGCTTGGGTCCGGTAGGGGAGGGTGGAACACCCGGTGTAGCGGTGGAATGCGCAGATATCGGGTGGAACACCGGTGGCGAAGGCGGCCCTCTGGGCCGAGACCGACGCTGAGGCG…	0.767732	0.198439	0.232167	0.23705	0.386407	0.369024	0.146038	0.175384	0.205454	9.66418e-05
k__Bacteria, p__Actinobacteria, c__Coriobacteriia, o__Coriobacteriales, f__Coriobacteriaceae, g__Collinsella,	NR_113316	Collinsella aerofaciens strain JCM 10188 16S ribosomal RNA gene, partial sequence	98.87	58	CCTACGGGGGGCTGCAGTGGGGAATCTTGCGCAATGGGGGGAACCCTGACGCAGCGACGCCGCGTGCGGGACGGAGGCCTTCGGGTCGTAAACCGCTTTCAGCAGGGAAGAGTCAAGACTGTACCTGCAGAAGAAGCCCCGGCTAACTACGTGCCAGCAGCCGCGGTAATACGTAGGGGGCGAGCGTTATCCGGATTCATTGGGCGTAAAGCGCGCGTAGGCGGCCCGGCAGGCCGGGGGTCGAAGCGGGGGGCTCACCCCCCCGAAGCCCCCGGAACCTCCGCGGCTTGGGTCCGGTAGGGGAGGGTGGAACACCCGGTGTAGCGGTGGAATGCGCAGATATCGGGTGGAACACCGGTGGCGAAGGCGGCCCTCTGGGCCGAGACCGACGCTGAGGCG…	0.00120258	0.0616967	0.0616967	0.43833	1.2972	0.0616967	0.0616967	0.0616967	0.0616967	54.6449
k__Bacteria, p__Firmicutes, c__Clostridia, o__Clostridiales, f__Lachnospiraceae, g__Coprococcus, s__	NR_024750	Coprococcus catus strain VPI-C6-61 16S ribosomal RNA gene, partial sequence	99.55	59	CCTACGGGAGGCAGCAGTGGGGAATATTGCACAATGGGGGAAACCCTGATGCAGCGACGCCGCGTGAAGGAAGAAGTATCTCGGTATGTAAACTTCTATCAGCAGGGAAGATAATGACGGTACCTGACTAAGAAGCCCCGGCTAACTACGTGCCAGCAGCCGCGGTAATACGTAGGGGGCAAGCGTTATCCGGATTTACTGGGTGTAAAGGGAGCGTAGGCGGCGGAGCAAGTCAGAAGTGAAAGCCCGGGGCTCAACCCCGGGACGGCTTTTGAAACTGCCCTGCTTGATTTCAGGAGAGGTAAGCGGAATTCCTAGTGTAGCGGTGAAATGCGTAGATATTAGGAGGAACACCAGTGGCGAAGGCGGCTTACTGGACTGACAATGACGCTGAGGCTC…	7.4195e-05	392.601	1	42.8419	121.494	1	120.02	1	1	1
k__Bacteria, p__Firmicutes, c__Clostridia, o__Clostridiales, f__Lachnospiraceae, g__Dorea, s__	NR_044048	Coprococcus comes strain ATCC 27758 16S ribosomal RNA gene, partial sequence	100	60	CCTACGGGAGGCAGCAGTGGGGAATATTGCACAATGGGGGAAACCCTGATGCAGCGACGCCGCGTGAGCGAAGAAGTATTTCGGTATGTAAAGCTCTATCAGCAGGGAAGAAAATGACGGTACCTGACTAAGAAGCACCGGCTAAATACGTGCCAGCAGCCGCGGTAATACGTATGGTGCAAGCGTTATCCGGATTTACTGGGTGTAAAGGGAGCGTAGACGGCTGTGTAAGTCTGAAGTGAAAGCCCGGGGCTCAACCCCGGGACTGCTTTGGAAACTATGCAGCTAGAGTGTCGGAGAGGTAAGTGGAATTCCCAGTGTAGCGGTGAAATGCGTAGATATTGGGAGGAACACCAGTGGCGAAGGCGGCTTACTGGACGATGACTGACGTTGAGGCTC…	0.657885	0.157151	0.147576	0.102738	1.26815	0.260637	4.00211	4.14681	1.85979	0.000259952
k__Bacteria, p__Firmicutes, c__Clostridia, o__Clostridiales, f__Lachnospiraceae, g__Dorea, s__	NR_044048	Coprococcus comes strain ATCC 27758 16S ribosomal RNA gene, partial sequence	99.55	60	CCTACGGGAGGCAGCAGTGGGGAATATTGCACAATGGGGGAAACCCTGATGCAGCGACGCCGCGTGAGCGAAGAAGTATTTCGGTATGTAAAGCTCTATCAGCAGGGAAGAAAATGACGGTACCTGACTAAGAAGCACCGGCTAAATACATGCCAGCAGCCGCGGTAATACGTATGGTGCAAGCGTTATCCGGATTTACTGGGTGTAAAGGGAGCGTAGACGGCTGCGTAAGTCTGAAGTGAAAGCCCGGGGCTCAACCCCGGGACTGCTTTGGAAACTATGCAGCTAGAGTGTCGGAGAGGTAAGTGGAATTCCCAGTGTAGCGGTGAAATGCGTAGATATTGGGAGGAACACCAGTGGCGAAGGCGGCTTACTGGACGATGACTGACGTTGAGGCTC…	0.013256	0.00559709	0.170402	0.0817854	0.719184	0.00559709	1.3514	2.55066	2.51801	0.00935661
k__Bacteria, p__Firmicutes, c__Clostridia, o__Clostridiales, , ,	NR_044048	Coprococcus comes strain ATCC 27758 16S ribosomal RNA gene, partial sequence	98.86	60	CCTACGGGTGGCTGCAGTGGGGAATATTGCACAATGGGGGAAACCCTGATGCAGCGACGCCGCGTGAGCGAAGAAGTATTTCGGTATGTAAAGCTCTATCAGCAGGGAAGAAAATGACGGTACCTGACTAAGAAGCACCGGCTAAATACGTGCCAGCAGCCGCGGTAATACGTATGGTGCAAGCGTTATCCGGATTTACTGGGTGTAAAGGGAGCGTAGACGGCTGCGTAAGTCTGAAGTGAAAGCCCGGGGCTCAACCCCGGGACTGCTTTGGAAACTATGCAGCTAGAGTGTCGGAGAGGTAAGTGGAATTCCCAGTGTAGCGGTGAAATGCGTAGATATTGGGAGGAACACCAGTGGCGAAGGCGGCTTACTGGACGATGACTGACGTTGAGGCTC…	0.0082709	0.00897061	0.0895358	0.0395768	0.985678	0.00897061	5.20057	6.13438	0.283977	10.924
k__Bacteria, p__Firmicutes, c__Clostridia, o__Clostridiales, , ,	NR_044048	Coprococcus comes strain ATCC 27758 16S ribosomal RNA gene, partial sequence	98.86	60	CCTACGGGGGGCTGCAGTGGGGAATATTGCACAATGGGGGAAACCCTGATGCAGCGACACCGCGTGAGCGAAGAAGTATTTCGGTATGTAAAGCTCTATCAGCAGGGAAGAAAATGACGGTACCTGACTAAGAAGCACCGGCTAAATACGTGCCAGCAGCCGCGGTAATACGTATGGTGCAAGCGTTATCCGGATTTACTGGGTGTAAAGGGAGCGTAGACGGCTGTGTAAGTCTGAAGTGAAAGCCCGGGGCTCAACCCCGGGACTGCTTTGGAAACTATGCAGCTAGAGTGTCGGAGAGGTAAGTGGAATTCCCAGTGTAGCGGTGAAATGCGTAGATATTGGGAGGAACACCAGTGGCGAAGGCGGCTTACTGGACGATGACTGACGTTGAGGCTC…	0.00135097	0.05492	0.257198	0.295772	2.89616	0.05492	6.33988	10.1151	3.22973	28.5564
k__Bacteria, p__Firmicutes, c__Clostridia, o__Clostridiales, f__Lachnospiraceae, g__Dorea, s__	NR_044048	Coprococcus comes strain ATCC 27758 16S ribosomal RNA gene, partial sequence	99.77	60	CCTACGGGAGGCAGCAGTGGGGAATATTGCACAATGGGGGAAACCCTGATGCAGCGACGCCGCGTGAGCGAAGAAGTATTTCGGTATGTAAAGCTCTATCAGCAGGGAAGAAAATGACGGTACCTGACTAAGAAGCACCGGCTAAATACGTGCCAGCAGCCGCGGTAATACGTATGGTGCAAGCGTTATCCGGATTTACTGGGTGTAAAGGGAGCGTAGACGGCTGTGTAAGTCTGAAGTGAAAGCCCGGGGCTCAACCCCGGGACTGCTTTGGAAACTGTGCAGCTAGAGTGTCGGAGAGGTAAGTGGAATTCCCAGTGTAGCGGTGAAATGCGTAGATATTGGGAGGAACACCAGTGGCGAAGGCGGCTTACTGGACGATGACTGACGTTGAGGCTC…	0.00014839	0.499999	0.499999	0.499999	2.8799	0.499999	0.499999	1.16213	0.499999	37119.6
k__Bacteria, p__Proteobacteria, c__Gammaproteobacteria, o__Enterobacteriales, f__Enterobacteriaceae, g__, s__	NR_044062	Cronobacter dublinensis strain DES187 16S ribosomal RNA gene, partial sequence	98.06	61	CCTACGGGTGGCTGCAGTGGGGAATATTGCACAATGGGCGCAAGCCTGATGCAGCCATGCCGCGTGTATGAAGAAGGCCTTCGGGTTGTAAAGTACTTTCAGCGAGGAGGAAGGCGTTGTGGTTAATAACCGCAACGATTGACGTTACTCGCAGAAGAAGCACCGGCTAACTCCGTGCCAGCAGCCGCGGTAATACGGAGGGTGCAAGCGTTAATCGGAATTACTGGGCGTAAAGCGCACGCAGGCGGTTTGTTAAGTCAGATGTGAAATCCCCGGGCTCAACCTGGGAACTGCATCTGATACTGGCAAGCTTGAGTCTCGTAGAGGGGGGTAGAATTCCAGGTGTAGCGGTGAAATGCGTAGAGATCTGGAGGAATACCGGTGGCGAAGGCGGCCCCC…	0.00145157	1.39982	0.270793	1.49649	2.02354	3.67378	7.38958	8.32048	2.03807	0.0511135
k__Bacteria, p__Proteobacteria, c__Gammaproteobacteria, o__Enterobacteriales, f__Enterobacteriaceae, g__Serratia, s__	NR_044062	Cronobacter dublinensis strain DES187 16S ribosomal RNA gene, partial sequence	99.35	61	CCTACGGGAGGCAGCAGTGGGGAATATTGCACAATGGGCGCAAGCCTGATGCAGCCATGCCGCGTGTATGAAGAAGGCCTTCGGGTTGTAAAGTACTTTCAGCGAGGAGGAAGGTGTTGAGGTTAATAACCTCAGCAATTGACGTTACTCGCAGAAGAAGCACCGGCTAACTCCGTGCCAGCAGCCGCGGTAATACGGAGGGTGCAAGCGTTAATCGGAATTACTGGGCGTAAAGCGCACGCAGGCGGTTTGTTAAGTCAGATGTGAAATCCCCGGGCTCAACCTGGGAACTGCATTTGAAACTGGCAAGCTTGAGTCTCGTAGAGGGGGGTAGAATTCCAGGTGTAGCGGTGAAATGCGTAGAGATCTGGAGGAATACCGGTGGCGAAGGCGGCCCCC…	0.000890342	1.1411	0.441488	0.520419	0.107761	8.59672	0.0833331	2.317	3.32277	0.384163
k__Bacteria, p__Proteobacteria, c__Gammaproteobacteria, o__Enterobacteriales, f__Enterobacteriaceae, g__Serratia, s__	NR_044062	Cronobacter dublinensis strain DES187 16S ribosomal RNA gene, partial sequence	99.78	61	CCTACGGGAGGCAGCAGTGGGGAATATTGCACAATGGGCGCAAGCCTGATGCAGCCATGCCGCGTGTATGAAGAAGGCCTTCGGGTTGTAAAGTACTTTCAGCGAGGAGGAAGGTGTTGTGGTTAATAACCGCAGCAATTGACGTTACTCGCAGAAGAAGCACCGGCTAACTCCGTGCCAGCAGCCGCGGTAATACGGAGGGTGCAAGCGTTAATCGGAATTACTGGGCGTAAAGCGCACGCAGGCGGTTTGTTAAGTCAGATGTGAAATCCCCGGGCTCAACCTGGGAACTGCATTTGAAACTGGCAAGCTTGAGTCTCGTAGAGGGGGGTAGAATTCCAGGTGTAGCGGTGAAATGCGTAGAGATCTGGAGGAATACCGGTGGCGAAGGCGGCCCCC…	0.000222586	0.333332	3.5319	0.286512	0.333332	0.333332	0.333332	1.29126	0.333332	0.333332
k__Bacteria, p__Proteobacteria, c__Gammaproteobacteria, o__Enterobacteriales, f__Enterobacteriaceae, g__, s__	NR_102802	Cronobacter turicensis strain z3032 16S ribosomal RNA gene, complete sequence	98.92	62	CCTACGGGAGGCAGCAGTGGGGAATATTGCACAATGGGCGCAAGCCTGATGCAGCCATGCCGCGTGTATGAAGAAGGCCTTCGGGTTGTAAAGTACTTTCAGCGAGGAGGAAGGCATTGTGGTTAATAACCGCAGTGATTGACGTTACCCGCAGAAGAAGCACCGGCTAACTCCGTGCCAGCAGCCGCGGTAATACGGAGGGTGCAAGCGTTAATCGGAATTACTGGGCGTAAAGCGCACGCAGGCGGTTTGTTAAGTCAGATGTGAAATCCCCGGGCTCAACCTGGGAACTGCATCTGATACTGGCAAGCTTGAGTCTCGTAGAGGGGGGTAGAATTCCAGGTGTAGCGGTGAAATGCGTAGAGATCTGGAGGAATACCGGTGGCGAAGGCGGCCCCC…	7.4195e-05	1	1	1	17.9706	73.3936	1	39.7465	19.9367	1
k__Bacteria, p__Proteobacteria, c__Gammaproteobacteria, o__Enterobacteriales, f__Enterobacteriaceae, g__, s__	NR_104924	Cronobacter zurichensis strain LMG 23730 16S ribosomal RNA gene, partial sequence >gi|645321605|ref|NR_118531.1| Cronobacter zurichensis strain LMG 23730 16S ribosomal RNA gene, partial sequence	99.57	62	TCCTACGGGAGGCAGCAGTGGGGAATATTGCACAATGGGCGCAAGCCTGATGCAGCCATGCCGCGTGTATGAAGAAGGCCTTCGGGTTGTAAAGTACTTTCAGCGAGGAGGAAGGCGGTGAGGTTAATAACCTCATCGATTGACGTTACTCGCAGAAGAAGCACCGGCTAACTCCGTGCCAGCAGCCGCGGTAATACGGAGGGTGCAAGCGTTAATCGGAATTACTGGGCGTAAAGCGCACGCAGGCGGTCTGTCAAGTCGGATGTGAAATCCCCGGGCTCAACCTGGGAACTGCATTCGAAACTGGCAGGCTAGAGTCTTGTAGAGGGGGGTAGAATTCCAGGTGTAGCGGTGAAATGCGTAGAGATCTGGAGGAATACCGGTGGCGAAGGCGGCCCC…	7.4195e-05	1	1	1	1	31.286	1	45.6573	1	1
k__Bacteria, p__Proteobacteria, c__Gammaproteobacteria, o__Enterobacteriales, f__Enterobacteriaceae, g__, s__	NR_104924	Cronobacter zurichensis strain LMG 23730 16S ribosomal RNA gene, partial sequence >gi|645321605|ref|NR_118531.1| Cronobacter zurichensis strain LMG 23730 16S ribosomal RNA gene, partial sequence	98.5	62	CCTACGGGTGGCTGCAGTGGGGAATATTGCACAATGGGCGCAAGCCTGATGCAGCCATGCCGCGTGTATGAAGAAGGCCTTCGGGTTGTAAAGTACTTTCAGCGAGGAGGAAGGCGGTGAGGTTAATAACCTCACCGATTGACGTTACTCGCAGAAGAAGCACCGGCTAACTCCGTGCCAGCAGCCGCGGTAATACGGAGGGTGCAAGCGTTAATCGGAATTACTGGGCGTAAAGCGCACGCAGGCGGTCTGTCAAGTCGGATGTGAAATCCCCGGGCTCAACCTGGGAACTGCATTCGAAACTGGCAGGCTAGAGTCTTGTAGAGGGGGGTAGAATTCCAGGTGTAGCGGTGAAATGCGTAGAGATCTGGAGGAATACCGGTGGCGAAGGCGGCCCCC…	7.4195e-05	1	1	1	1	73.3936	1	1	1	1
k__Bacteria, p__Proteobacteria, c__Deltaproteobacteria, o__Desulfovibrionales, f__Desulfovibrionaceae, g__Desulfovibrio, s__	NR_104990	Desulfovibrio desulfuricans strain Essex 6 16S ribosomal RNA gene, complete sequence	100	63	CCTACGGGAGGCAGCAGTGGGGAATATTGCGCAATGGGCGAAAGCCTGACGCAGCGACGCCGCGTGAGGGATGAAGGTTTTCGGATCGTAAACCTCTGTCAGAAGGGAAGAAACTACGTTGTGCTAATCAGCAGCGTACTGACGGTACCTTCAAAGGAAGCACCGGCTAACTCCGTGCCAGCAGCCGCGGTAATACGGAGGGTGCAAGCGTTAATCGGAATTACTGGGCGTAAAGCGCACGTAGGCTGTAGTGTAAGTCAGGGGTGAAATCCCACGGCTCAACCGTGGAACTGCCTTTGATACTGCACAACTTGAATCCGGGAGAGGGTGGCGGAATTCCAGGTGTAGGAGTGAAATCCGTAGATATCTGGAGGAACATCAGTGGCGAAGGCGGCCACC…	0.0116998	3.75735	0.766519	0.204916	0.37702	1.52607	2.05875	0.775391	5.55739	0.00634158
k__Bacteria, p__Proteobacteria, c__Deltaproteobacteria, o__Desulfovibrionales, f__Desulfovibrionaceae, g__Desulfovibrio, s__	NR_104990	Desulfovibrio desulfuricans strain Essex 6 16S ribosomal RNA gene, complete sequence	99.57	63	CCTACGGGAGGCAGCAGTGGGGAATATTGCGCAATGGGCGAAAGCCTGACGCAGCGACGCCGCGTGAGGGATGAAGGTTTTCGGATCGTAAACCTCTGTCAGAAGGGAAGAAACTACATTGTGCTAATCAGCAGTGTACTGACGGTACCTTCAAAGGAAGCACCGGCTAACTCCGTGCCAGCAGCCGCGGTAATACGGAGGGTGCAAGCGTTAATCGGAATTACTGGGCGTAAAGCGCACGTAGGCTGTAGTGTAAGTCAGGGGTGAAATCCCACGGCTCAACCGTGGAACTGCCTTTGATACTGCACAACTTGAATCCGGGAGAGGGTGGCGGAATTCCAGGTGTAGGAGTGAAATCCGTAGATATCTGGAGGAACATCAGTGGCGAAGGCGGCCACC…	0.00320947	4.63345	0.666501	0.545656	0.806668	0.0231176	1.00893	0.573135	23.6363	0.757128
k__Bacteria, p__Proteobacteria, c__Deltaproteobacteria, o__Desulfovibrionales, f__Desulfovibrionaceae, g__Desulfovibrio, s__	NR_041778	Desulfovibrio piger strain ATCC 29098 16S ribosomal RNA gene, complete sequence	99.35	64	CCTACGGGAGGCAGCAGTGGGGAATATTGCGCAATGGGCGAAAGCCTGACGCAGCGACGCCGCGTGAGGGATGAAGGTCTTCGGATCGTAAACCTCTGTCAGAAGGGAAGAAACTAGGGTGCTCTAATCATCATCCTACTGACGGTACCTTCAAAGGAAGCACCGGCTAACTCCGTGCCAGCAGCCGCGGTAATACGGAGGGTGCAAGCGTTAATCGGAATCACTGGGCGTAAAGCGCACGTAGGCTGTTATGTAAGTCAGGGGTGAAATCCCACGGCTCAACCGTGGAACTGCCCTTGATACTGCACGACTTGAATCCGGGAGAGGGTGGCGGAATTCCAGGTGTAGGAGTGAAATCCGTAGATATCTGGAGGAACATCAGTGGCGAAGGCGGCCACC…	0.0697667	3.34945	0.169569	0.155663	0.870382	0.518502	2.05735	2.31293	2.69295	0.00106347
k__Bacteria, p__Proteobacteria, c__Deltaproteobacteria, o__Desulfovibrionales, f__Desulfovibrionaceae, g__Desulfovibrio, s__	NR_041778	Desulfovibrio piger strain ATCC 29098 16S ribosomal RNA gene, complete sequence	98.71	64	CCTACGGGTGGCAGCAGTGGGGAATATTGCGCAATGGGCGAAAGCCTGACGCAGCGACGCCGCGTGAGGGATGAAGGTCTTCGGATCGTAAACCTCTGTCAGAAGGGAAGAAACTAGGGTGTTCTAATCATCATCCTACTGACGGTACCTTCAAAGGAAGCACCGGCTAACTCCGTGCCAGCAGCCGCGGTAATACGGAGGGTGCAAGCGTTAATCGGAATCACTGGGCGTAAAGCGCACGTAGGCTGTTATGTAAGTCAGGGGTGAAATCCCACGGCTCAACCGTGGAACTGCCCTTGATACTGCACGACTTGAATCCGGGAGAGGGTGGCGGAATTCCAGGTGTAGGAGTGAAATCCGTAGATATCTGGAGGAACATCAGTGGCGAAGGCGGCCACC…	7.41952e-05	0.999997	0.999997	0.999997	1.8804	0.999997	0.999997	17.2448	0.999997	638.823
k__Bacteria, p__Proteobacteria, c__Deltaproteobacteria, o__Desulfovibrionales, f__Desulfovibrionaceae, g__Bilophila, s__	NR_113296	Desulfovibrio simplex strain JCM 16812 16S ribosomal RNA gene, partial sequence	92.72	65	CCTACGGGAGGCAGCAGTGGGGAATATTGCGCAATGGGCGAAAGCCTGACGCAGCGACGCCGCGTGAGGGATGAAGGTTCTCGGATCGTAAACCTCTGTCAGGGGGGAAGAAACCCCCTCGTGTGAATAATGCGAGGGCTTGACGGTACCCCCAAAGGAAGCACCGGCTAACTCCGTGCCAGCAGCCGCGGTAATACGGAGGGTGCAAGCGTTAATCGGAATCACTGGGCGTAAAGCGCACGTAGGCGGCTTGGTAAGTCAGGGGTGAAATCCCACAGCCCAACTGTGGAACTGCCTTTGATACTGCCAGGCTTGAGTACCGGAGAGGGTGGCGGAATTCCAGGTGTAGGAGTGAAATCCGTAGATATCTGGAGGAACACCGGTGGCGAAGGCGGCCAC…	0.084542	0.937647	0.337472	0.201977	0.183444	0.35547	0.623473	0.656623	1.04461	0.550529
k__Bacteria, p__Firmicutes, c__Erysipelotrichi, o__Erysipelotrichales, f__Erysipelotrichaceae, g__, s__	NR_125593	Dielma fastidiosa strain JC13 16S ribosomal RNA gene, partial sequence	100	66	CCTACGGGAGGCAGCAGTAGGGAATTTTCGGCAATGGGGGAAACCCTGACCGAGCAATGCCGCGTGAGTGAAGACGGCCTTCGGGTTGTAAAGCTCTGTTGTAAGGGAAGAACGGCATAGAGAGGGAATGCTCTATGAGTGACGGTACCTTACCAGAAAGCCACGGCTAACTACGTGCCAGCAGCCGCGGTAATACGTAGGTGGCAAGCGTTATCCGGAATTATTGGGCGTAAAGGGTGCGTAGGCGGCGAGATAAGTCTGAGGTAAAAGCCCGTGGCTCAACCACGGTAAGCCTTGGAAACTGTCTGGCTGGAGTGCAGGAGAGGACAATGGAATTCCATGTGTAGCGGTAAAATGCGTAGATATATGGAGGAACACCAGTGGCGAAGGCGGTTGTCT…	0.38806	0.0316903	0.432171	0.189776	0.00118972	0.538344	0.0408329	0.0429296	0.0113715	0.15442
k__Bacteria, p__Firmicutes, c__Clostridia, o__Clostridiales, f__Lachnospiraceae, g__Dorea, s__formicigenerans	NR_044645	Dorea formicigenerans strain ATCC 27755 16S ribosomal RNA gene, complete sequence	99.09	67	CCTACGGGAGGCAGCAGTGGGGAATATTGCACAATGGGCGAAAGCCTGATGCAGCGACGCCGCGTGAAGGATGAAGTATTTCGGTATGTAAACTTCTATCAGCAGGGAAGAAAATGACGGTACCTGACTAAGAAGCCCCGGCTAACTACGTGCCAGCAGCCGCGGTAATACGTAGGGGGCAAGCGTTATCCGGATTTACTGGGTGTAAAGGGAGCGTAGACGGCTGTGCAAGTCTGAAGTGAAAGGCATGGGCTCAACCTGTGGACTGCTTTGGAAACTGTGCAGCTAGAGTGTCGGAGAGGTAAGTGGAATTCCTAGTGTAGCGGTGAAATGCGTAGATATTAGGAGGAACACCAGTGGCGAAGGCGGCTTACTGGACGATGACTGACGTTGAGGCTC…	0.150952	2.00167	2.49952	2.64023	2.39164	0.770661	3.31263	2.80804	3.06783	0.025655
k__Bacteria, p__Firmicutes, c__Clostridia, o__Clostridiales, , ,	NR_044645	Dorea formicigenerans strain ATCC 27755 16S ribosomal RNA gene, complete sequence	98.19	67	CCTACGGGTGGCTGCAGTGGGGAATATTGCACAATGGGCGAAAGCCTGATGCAGCGACGCCGCGTGAAGGATGAAGTATTTCGGTATGTAAACTTCTATCAGCAGGGAAGAAAATGACGGTACCTGACTAAGAAGCCCCGGCTAACTACGTGCCAGCAGCCGCGGTAATACGTAGGGGGCAAGCGTTATCCGGATTTACTGGGTGTAAAGGGAGCGTAGACGGCTGTGCAAGTCTGAAGTGAAAGGCATGGGCTCAACCTGTGGACTGCTTTGGAAACTGTGCAGCTAGAGTGTCGGAGAGGTAAGTGGAATTCCTAGTGTAGCGGTGAAATGCGTAGATATTAGGAGGAACACCAGTGGCGAAGGCGGCTTACTGGACGATGACTGACGTTGAGGCTC…	0.00137738	1.98409	2.61919	1.61095	4.66419	0.0538668	1.33273	8.60581	1.46812	262.952
k__Bacteria, p__Firmicutes, c__Clostridia, o__Clostridiales, f__Lachnospiraceae, g__, s__	NR_028883	Dorea longicatena strain 111-35 16S ribosomal RNA gene, partial sequence	99.77	68	TCCTACGGGAGGCAGCAGTGGGGAATATTGCACAATGGAGGAAACTCTGATGCAGCGACGCCGCGTGAAGGATGAAGTATTTCGGTATGTAAACTTCTATCAGCAGGGAAGAAAATGACGGTACCTGACTAAGAAGCCCCGGCTAACTACGTGCCAGCAGCCGCGGTAATACGTAGGGGGCAAGCGTTATCCGGATTTACTGGGTGTAAAGGGAGCGTAGACGGCACGGCAAGCCAGATGTGAAAGCCCGGGGCTCAACCCCGGGACTGCATTTGGAACTGCTGAGCTAGAGTGTCGGAGAGGCAAGTGGAATTCCTAGTGTAGCGGTGAAATGCGTAGATATTAGGAGGAACACCAGTGGCGAAGGCGGCTTGCTGGACGATGACTGACGTTGAGGCT…	0.0480485	163.694	0.942578	1.20227	9.94035	0.972781	75.1766	99.3254	183.485	0.00774414
k__Bacteria, p__Firmicutes, c__Clostridia, o__Clostridiales, , ,	NR_028883	Dorea longicatena strain 111-35 16S ribosomal RNA gene, partial sequence	98.64	68	CCTACGGGTGGCTGCAGTGGGGAATATTGCACAATGGAGGAAACTCTGATGCAGCGACGCCGCGTGAAGGATGAAGTATTTCGGTATGTAAACTTCTATCAGCAGGGAAGAAAATGACGGTACCTGACTAAGAAGCCCCGGCTAACTACGTGCCAGCAGCCGCGGTAATACGTAGGGGGCAAGCGTTATCCGGATTTACTGGGTGTAAAGGGAGCGTAGACGGCACGGCAAGCCAGATGTGAAAGCCCGGGGCTCAACCCCGGGACTACATTTGGAACTGCTGAGCTAGAGTGTCGGAGAGGCAAGTGGAATTCCTAGTGTAGCGGTGAAATGCGTAGATATTAGGAGGAACACCAGTGGCGAAGGCGGCTTGCTGGACGATGACTGACGTTGAGGCTC…	0.000445171	48.6487	0.166666	0.630095	9.29073	0.166666	60.8834	119.809	26.8627	304.533
k__Bacteria, p__Firmicutes, c__Clostridia, o__Clostridiales, f__Lachnospiraceae, g__Coprococcus, s__	NR_028883	Dorea longicatena strain 111-35 16S ribosomal RNA gene, partial sequence	99.09	68	CCTACGGGAGGCAGCAGTGGGGAATATTGCACAATGGAGGAAACTCTGATGCAGCGACGCCGCGTGAAGGATGAAGTATTTCGGTATGTAAACTTCTATCAGCAGGGAAGAAAATGACGGTACCTGACTAAGAAGCCCCGGCTAACTACGTGCCAGCAGCCGCGGTAATACGTAGGGGGCAAGCGTTATCCGGATTTACTGGGTGTAAAGGGAGCGTAGACGGCACGGCAAGCCAGATGTGAAAGCCCGGGGCTCAACCCCGGGACTGCATTTGGAACTGCTGAGCTAGAGTGTCGGAGAGGCAAGTGGAATTCCTAGTGTAGCGGTGAAATGCGTAGATATTAGGAGGAACACCAGTGGCGAAGGCGGCTTACTGGACGGTAACTGACGTTGAGGCTC…	7.4195e-05	1	1	1.94736	1	1	10.9109	39.4254	117.95	108942
k__Bacteria, p__Firmicutes, c__Clostridia, o__Clostridiales, f__Lachnospiraceae, g__Coprococcus, s__	NR_028883	Dorea longicatena strain 111-35 16S ribosomal RNA gene, partial sequence	98.64	68	CCTACGGGAGGCAGCAGTGGGGAATATTGCACAATGGAGGAAACTCTGATGCAGCGACGCCGCGTGAAGGATGAAGTATTTCGGTATGTAAACTTCTATCAGCAGGGAAGAAAATGACGGTACCTGACTAAGAAGCCCCGGCTAACTACGTGCCAGCAGCCGCGGTAATACGTAGGGGGCAAGCGTTATCCGGATTTACTGGGTGTAAAGGGAGCGTAGACGGCACGGCAAGCCAGATGTGAAAGCCCGGGGCTCAACCCCGGGACTGCATTTGGAACTGCTGAGCTAGAGTGTCGGAGAGGTAAGCGGAATTCCTAGTGTAGCGGTGAAATGCGTAGATATTAGGAGGAACACCAGTGGCGAAGGCGGCTTACTGGACGGTAACTGACGTTGAGGCTC…	7.4195e-05	316.938	1	1	1	1	10.9109	13.371	19.9367	728.424
k__Bacteria, p__Firmicutes, c__Clostridia, o__Clostridiales, , ,	NR_028883	Dorea longicatena strain 111-35 16S ribosomal RNA gene, partial sequence	98.64	68	CCTACGGGGTGCTGCAGTGGGGAATATTGCACAATGGAGGAAACTCTGATGCAGCGACGCCGCGTGAAGGATGAAGTATTTCGGTATGTAAACTTCTATCAGCAGGGAAGAAAATGACGGTACCTGACTAAGAAGCCCCGGCTAACTACGTGCCAGCAGCCGCGGTAATACGTAGGGGGCAAGCGTTATCCGGATTTACTGGGTGTAAAGGGAGCGTAGACGGCACGGCAAGCCAGATGTGAAAGCCCGGGGCTCAACCCCGGGACTGCATTTGGAACTGCTGAGCTAGAGTGTCGGAGAGGCAAGTGGAATTCCTAGTGTAGCGGTGAAATGCGTAGATATTAGGAGGAACACCAGTGGCGAAGGCGGCTTGCTGGACGATGACTGACGTTGAGGCTC…	7.4195e-05	114.746	1	0.859538	2.58627	1	1	131.473	113.985	25.76
k__Bacteria, p__Firmicutes, c__Clostridia, o__Clostridiales, f__, g__, s__	NR_028883	Dorea longicatena strain 111-35 16S ribosomal RNA gene, partial sequence	98.87	68	CCTACGGGAGGCAGCAGTGGGGAATATTGCACAATGGGGGAAACCCTGATGCAGCGACGCCGCGTGAAGGAAGAAGTATCTCGGTATGTAAACTTCTATCAGCAGGGAAGAAAATGACGGTACCTGACTAAGAAGCCCCGGCTAACTACGTGCCAGCAGCCGCGGTAATACGTAGGGGGCAAGCGTTATCCGGATTTACTGGGTGTAAAGGGAGCGTAGACGGCACGGCAAGCCAGATGTGAAAGCCCGGGGCTCAACCCCGGGACTGCATTTGGAACTGCTGAGCTAGAGTGTCGGAGAGGCAAGTGGAATTCCTAGTGTAGCGGTGAAATGCGTAGATATTAGGAGGAACACCAGTGGCGAAGGCGGCTTGCTGGACGATGACTGACGTTGAGGCTC…	7.4195e-05	55.2498	1	3.89472	1	1	537.723	247.32	472.468	23.2268
k__Bacteria, p__Firmicutes, c__Clostridia, o__Clostridiales, f__Lachnospiraceae, g__, s__	NR_028883	Dorea longicatena strain 111-35 16S ribosomal RNA gene, partial sequence	98.41	68	CCTACGGGAGGCAGCAGTGGGGAATATTGCACAATGGGGGAAACCCTGATGCAGCGACGCCGCGTGAAGGAAGAAGTATCTCGGTATGTAAACTTCTATCAGCAGGGAAGATAGTGACGGTACCTGACTAAGAAGCCCCGGCTAACTACGTGCCAGCAGCCGCGGTAATACGTAGGGGGCAAGCGTTATCCGGATTTACTGGGTGTAAAGGGAGCGTAGACGGCACGGCAAGCCAGATGTGAAAGCCCGGGGCTCAACCCCGGGACTGCATTTGGAACTGCTGAGCTAGAGTGTCGGAGAGGCAAGTGGAATTCCTAGTGTAGCGGTGAAATGCGTAGATATTAGGAGGAACACCAGTGGCGAAGGCGGCTTGCTGGACGATGACTGACGTTGAGGCTC…	7.4195e-05	1	1	1	1	1	291.231	58.9945	198.031	10.0302
k__Bacteria, p__Actinobacteria, c__Coriobacteriia, o__Coriobacteriales, f__Coriobacteriaceae, g__Eggerthella, s__lenta	NR_074377	Eggerthella lenta strain DSM 2243 16S ribosomal RNA gene, complete sequence	100	69	CCTACGGGAGGCAGCAGTGGGGAATTTTGCGCAATGGGGGAAACCCTGACGCAGCAACGCCGCGTGCGGGACGACGGCCTTCGGGTTGTAAACCGCTTTCAGCAGGGAAGAAATTCGACGGTACCTGCAGAAGAAGCTCCGGCTAACTACGTGCCAGCAGCCGCGGTAATACGTAGGGAGCGAGCGTTATCCGGATTCATTGGGCGTAAAGAGCGCGTAGGCGGCCTCTCAAGCGGGATCTCTAATCCGAGGGCTCAACCCCCGGCCGGATCCCGAACTGGGAGGCTCGAGTTCGGTAGAGGCAGGCGGAATTCCCGGTGTAGCGGTGGAATGCGCAGATATCGGGAAGAACACCGATGGCGAAGGCAGCCTGCTGGGCCGCAACTGACGCTGAGGCGC…	0.0213463	0.0475946	0.69786	0.480384	0.0837593	0.245178	0.325391	0.115491	2.37738	0.140803
k__Bacteria, p__Actinobacteria, c__Coriobacteriia, o__Coriobacteriales, f__Coriobacteriaceae, g__Eggerthella, s__lenta	NR_074377	Eggerthella lenta strain DSM 2243 16S ribosomal RNA gene, complete sequence	99.77	69	CCTACGGGAGGCAGCAGTGGGGAATTTTGCGCAATGGGGGCAACCCTGACGCAGCAACGCCGCGTGCGGGACGACGGCCTTCGGGTTGTAAACCGCTTTCAGCAGGGAAGAAATTCGACGGTACCTGCAGAAGAAGCTCCGGCTAACTACGTGCCAGCAGCCGCGGTAATACGTAGGGAGCGAGCGTTATCCGGATTCATTGGGCGTAAAGAGCGCGTAGGCGGCCTCTCAAGCGGGATCTCTAATCCGAGGGCTCAACCCCCGGCCGGATCCCGAACTGGGAGGCTCGAGTTCGGTAGAGGCAGGCGGAATTCCCGGTGTAGCGGTGGAATGCGCAGATATCGGGAAGAACACCGATGGCGAAGGCAGCCTGCTGGGCCGCAACTGACGCTGAGGCGC…	0.00896074	0.00828001	1.35245	1.08132	0.527528	5.71858	0.779213	0.187692	4.37564	0.00828001
k__Bacteria, p__Actinobacteria, c__Coriobacteriia, o__Coriobacteriales, f__Coriobacteriaceae, g__Eggerthella, s__lenta	NR_074377	Eggerthella lenta strain DSM 2243 16S ribosomal RNA gene, complete sequence	99.77	69	CCTACGGGAGGCAGCAGTGGGGAATTTTGCGCAATGGGGGAAACCCTGACGCAGCAACGCCGCGTGCGGGACGACGGCCTTCGGGTTGTAAACCGCTTTCAGCAGGGAAGAAATTCGACGGTACCTGCAGAAGAAGCTCCGGCTAACTACGTGCCAGCAGCCGCGGTAATACGTAGGGAGCGAGCGTTATCCGGAATCATTGGGCGTAAAGAGCGCGTAGGCGGCCTCTCAAGCGGGATCTCTAATCCGAGGGCTCAACCCCCGGCCGGATCCCGAACTGGGAGGCTCGAGTTCGGTAGAGGCAGGCGGAATTCCCGGTGTAGCGGTGGAATGCGCAGATATCGGGAAGAACACCGATGGCGAAGGCAGCCTGCTGGGCCGCAACTGACGCTGAGGCGC…	0.00014839	0.499999	0.499999	14.3203	3.23283	0.499999	0.499999	0.499999	41.4575	111.869
k__Bacteria, p__Firmicutes, c__Clostridia, o__Clostridiales, f__Clostridiaceae, g__, s__	NR_144737	Emergencia timonensis strain SN18 16S ribosomal RNA, partial sequence	92.99	70	CCTACGGGAGGCAGCAGTGGGGAATATTGCACAATGGGCGAAAGCCTGATGCAGCAACGCCGCGTGAGCGAAGAAGGTCTTCGGATCGTAAAGCTCTGTCCTTAGGGAAGATAATGACGGTACCTGAGGAGGAAGCCCCGGCTAACTACGTGCCAGCAGCCGCGGTAATACGTAGGGGGCAAGCGTTATCCGGAATTATTGGGCGTAAAGAGTGCGTAGGTGGTTACCTAAGCAGAGGGTGAAAGGCACTGGCTTAACCAATGTCAGCCCCCTGAACTGGGTACCTTGAGTGCAGGAGAGGAAAGCGGAATTCCTAGTGTAGCGGTGAAATGCGTAGATATTAGGAGGAACACCAGTGGCGAAGGCGGCTTTCTGGACTGTAACTGACACTGAGGCACG…	0.0133582	0.00555427	0.00555427	0.118978	0.0293395	5.21312	0.00555427	0.00555427	0.00555427	0.00555427
k__Bacteria, p__Firmicutes, c__Clostridia, o__Clostridiales, f__Clostridiaceae, g__, s__	NR_144737	Emergencia timonensis strain SN18 16S ribosomal RNA, partial sequence	93.67	70	CCTACGGGAGGCAGCAGTGGGGAATATTGCACAATGGGCGAAAGCCTGATGCAGCAACGCCGCGTGAGCGAAGAAGGTCTTCGGATCGTAAAGCTCTGTCCTTGGGGAAGATAATGACGGTACCCTTGGAGGAAGCCCCGGCTAACTACGTGCCAGCAGCCGCGGTAATACGTAGGGGGCAAGCGTTATCCGGAATTATTGGGCGTAAAGAGTGCGTAGGTGGTTACCTAAGCAGGGGGTGAAAGGCACTGGCTTAACCAATGTCAGCCCCCTGAACTGGGTACCTTGAGTGCAGGAGAGGAAAGCGGAATTCCTAGTGTAGCGGTGAAATGCGTAGATATTAGGAGGAACACCAGTGGCGAAGGCGGCTTTCTGGACTGTTACTGACACTGAGGCACG…	0.00819846	0.00904987	0.93252	0.135337	0.383963	0.664202	0.00904987	0.00904987	0.00904987	0.00904987
k__Bacteria, p__Proteobacteria, c__Gammaproteobacteria, o__Enterobacteriales, f__Enterobacteriaceae, g__, s__	NR_102794	Enterobacter cloacae strain ATCC 13047 16S ribosomal RNA gene, complete sequence	100	71	CCTACGGGAGGCAGCAGTGGGGAATATTGCACAATGGGCGCAAGCCTGATGCAGCCATGCCGCGTGTATGAAGAAGGCCTTCGGGTTGTAAAGTACTTTCAGCGGGGAGGAAGGTGTTGTGGTTAATAACCGCAGCAATTGACGTTACCCGCAGAAGAAGCACCGGCTAACTCCGTGCCAGCAGCCGCGGTAATACGGAGGGTGCAAGCGTTAATCGGAATTACTGGGCGTAAAGCGCACGCAGGCGGTCTGTCAAGTCGGATGTGAAATCCCCGGGCTCAACCTGGGAACTGCATTCGAAACTGGCAGGCTGGAGTCTTGTAGAGGGGGGTAGAATTCCAGGTGTAGCGGTGAAATGCGTAGAGATCTGGAGGAATACCGGTGGCGAAGGCGGCCCCC…	7.4195e-05	1	1	185.814	1	143.75	1	1	1	1
k__Bacteria, p__Proteobacteria, c__Gammaproteobacteria, o__Enterobacteriales, f__Enterobacteriaceae, g__, s__	NR_118568	Enterobacter cloacae strain ATCC 13047 16S ribosomal RNA gene, partial sequence	100	71	CCTACGGGAGGCAGCAGTGGGGAATATTGCACAATGGGCGCAAGCCTGATGCAGCCATGCCGCGTGTATGAAGAAGGCCTTCGGGTTGTAAAGTACTTTCAGCGGGGAGGAAGGCGATAAGGTTAATAACCTTGTCGATTGACGTTACCCGCAGAAGAAGCACCGGCTAACTCCGTGCCAGCAGCCGCGGTAATACGGAGGGTGCAAGCGTTAATCGGAATTACTGGGCGTAAAGCGCACGCAGGCGGTCTGTCAAGTCGGATGTGAAATCCCCGGGCTCAACCTGGGAACTGCATTCGAAACTGGCAGGCTAGAGTCTTGTAGAGGGGGGTAGAATTCCAGGTGTAGCGGTGAAATGCGTAGAGATCTGGAGGAATACCGGTGGCGAAGGCGGCCCCC…	0.247914	2.80372	2.20174	2.75998	0.568012	6.97142	0.738417	1.35721	0.974887	0.000299277
k__Bacteria, p__Proteobacteria, c__Gammaproteobacteria, o__Enterobacteriales, f__Enterobacteriaceae, g__, s__	NR_118568	Enterobacter cloacae strain ATCC 13047 16S ribosomal RNA gene, partial sequence	99.79	71	CCTACGGGAGGCAGCAGTGGGGAATATTGCACAATGGGCGCAAGCCTGATGCAGCCATGCCGCGTGTATGAAGAAGGCCTTCGGGTTGTAAAGTACTTTCAGCGGGGAGGAAGGCGATAAGGTTAATAACCTTGTCGATTGACGTTACCCGCAGAAGAAGCACCGGCTAACTCCGTGCCAGCAGCCGCGGTAATACGGAGGGTGCAAGCGTTAATCGGAATTACTGGGCGTAAAGCGCACGCAGGCGGTCTGTCAAGTCGGATGTGAAATCCCCGGGCTCAACCTGGGAACTGCATTCGAAACTGGCAGGCTGGAGTCTTGTAGAGGGGGGTAGAATTCCAGGTGTAGCGGTGAAATGCGTAGAGATCTGGAGGAATACCGGTGGCGAAGGCGGCCCCC…	7.4195e-05	1	5.29787	14.5486	1	1	202.656	1	1	704.121
k__Bacteria, p__Proteobacteria, c__Gammaproteobacteria, o__Enterobacteriales, f__Enterobacteriaceae, g__, s__	NR_118568	Enterobacter cloacae strain ATCC 13047 16S ribosomal RNA gene, partial sequence	98.92	71	CCTACGGGGTGCTGCAGTGGGGAATATTGCACAATGGGCGCAAGCCTGATGCAGCCATGCCGCGTGTATGAAGAAGGCCTTCGGGTTGTAAAGTACTTTCAGCGGGGAGGAAGGCGATAAGGTTAATAACCTTGTCGATTGACGTTACCCGCAGAAGAAGCACCGGCTAACTCCGTGCCAGCAGCCGCGGTAATACGGAGGGTGCAAGCGTTAATCGGAATTACTGGGCGTAAAGCGCACGCAGGCGGTCTGTCAAGTCGGATGTGAAATCCCCGGGCTCAACCTGGGAACTGCATTCGAAACTGGCAGGCTAGAGTCTTGTAGAGGGGGGTAGAATTCCAGGTGTAGCGGTGAAATGCGTAGAGATCTGGAGGAATACCGGTGGCGAAGGCGGCCCCC…	7.4195e-05	1	12.8808	48.3151	1	1	1	0.774756	1	1
k__Bacteria, p__Proteobacteria, c__Gammaproteobacteria, o__Enterobacteriales, f__Enterobacteriaceae, g__, s__	NR_146667	Enterobacter tabaci strain YIM Hb-3 16S ribosomal RNA, partial sequence	100	72	CCTACGGGAGGCAGCAGTGGGGAATATTGCACAATGGGCGCAAGCCTGATGCAGCCATGCCGCGTGTATGAAGAAGGCCTTCGGGTTGTAAAGTACTTTCAGCGGGGAGGAAGGTGTTGAGGTTAATAACCTCAGCAATTGACGTTACCCGCAGAAGAAGCACCGGCTAACTCCGTGCCAGCAGCCGCGGTAATACGGAGGGTGCAAGCGTTAATCGGAATTACTGGGCGTAAAGCGCACGCAGGCGGTCTGTCAAGTCGGATGTGAAATCCCCGGGCTCAACCTGGGAACTGCATTCGAAACTGGCAGGCTAGAGTCTTGTAGAGGGGGGTAGAATTCCAGGTGTAGCGGTGAAATGCGTAGAGATCTGGAGGAATACCGGTGGCGAAGGCGGCCCCC…	0.0272439	3.24573	2.93747	3.27528	0.819234	6.98669	2.25685	1.71599	1.12075	0.00272336
k__Bacteria, p__Proteobacteria, c__Gammaproteobacteria, o__Enterobacteriales, f__Enterobacteriaceae, g__Klebsiella, s__	NR_146667	Enterobacter tabaci strain YIM Hb-3 16S ribosomal RNA, partial sequence	99.78	72	CCTACGGGAGGCAGCAGTGGGGAATATTGCACAATGGGCGCAAGCCTGATGCAGCCATGCCGCGTGTATGAAGAAGGCCTTCGGGTTGTAAAGTACTTTCAGCGGGGAGGAAGGTGTTGAGGTTAATAACCTCAGCAATTGACGTTACCCGCAGAAGAAGCACCGGCTAACTCCGTGCCAGCAGCCGCGGTAATACGGAGGGTGCAAGCGTTAATCGGAATTACTGGGCGTAAAGCGCACGCAGGCGGTCTGTCAAGTCGGATGTGAAATCCCCGGGCTCAACCTGGGAACTGCATTCGAAACTGGCAGGCTGGAGTCTTGTAGAGGGGGGTAGAATTCCAGGTGTAGCGGTGAAATGCGTAGAGATCTGGAGGAATACCGGTGGCGAAGGCGGCCCCC…	7.4195e-05	1	5.29787	1	1	1	1	1	1	114.458
k__Bacteria, p__Firmicutes, c__Bacilli, o__Lactobacillales, f__Enterococcaceae, g__Enterococcus, s__	NR_104560	Enterococcus casseliflavus strain NBRC 100478 16S ribosomal RNA gene, partial sequence	99.14	73	CCTACGGGGGGCTGCAGTAGGGAATCTTCGGCAATGGACGAAAGTCTGACCGAGCAACGCCGCGTGAGTGAAGAAGGTTTTCGGATCGTAAAACTCTGTTGTTAGAGAAGAACAAGGATGAGAGTAAAATGTTCATCCCTTGACGGTATCTAACCAGAAAGCCACGGCTAACTACGTGCCAGCAGCCGCGGTAATACGTAGGTGGCAAGCGTTGTCCGGATTTATTGGGCGTAAAGCGAGCGCAGGCGGTTTCTTAAGTCTGATGTGAAAGCCCCCGGCTCAACCGGGGAGGGTCATTGGAAACTGGGAGACTTGAGTGCAGAAGAGGAGAGTGGAATTCCATGTGTAGCGGTGAAATGCGTAGATATATGGAGGAACACCAGTGGCGAAGGCGGCTCT…	0.000741952	3.68331	1.52788	1.55858	0.376079	7.18748	0.0999997	0.0999997	0.0999997	0.0999997
k__Bacteria, p__Firmicutes, c__Bacilli, o__Lactobacillales, f__Enterococcaceae, g__Enterococcus, s__	NR_113927	Enterococcus dispar strain NBRC 100678 16S ribosomal RNA gene, partial sequence	100	74	CCTACGGGAGGCAGCAGTAGGGAATCTTCGGCAATGGACGAAAGTCTGACCGAGCAACGCCGCGTGAGTGAAGAAGGTTTTCGGATCGTAAAACTCTGTTGTTAGAGAAGAACAAGGATGAGAGTAAAATGTTCATCCCTTGACGGTATCTAACCAGAAAGCCACGGCTAACTACGTGCCAGCAGCCGCGGTAATACGTAGGTGGCAAGCGTTGTCCGGATTTATTGGGCGTAAAGCGAGCGCAGGCGGTTTCTTAAGTCTGATGTGAAAGCCCCCGGCTCAACCGGGGAGGGTCATTGGAAACTGGGAGACTTGAGTGCAGAAGAGGAGAGTGGAATTCCATGTGTAGCGGTGAAATGCGTAGATATATGGAGGAACACCAGTGGCGAAGGCGGCTCT…	0.0534998	2.60785	0.650669	0.657658	0.114599	1.65529	0.00138683	0.0585757	0.0276488	0.0422237
k__Bacteria, p__Firmicutes, c__Bacilli, o__Lactobacillales, f__Enterococcaceae, g__Enterococcus, s__	NR_113901	Enterococcus faecalis strain NBRC 100480 16S ribosomal RNA gene, partial sequence >gi|631252704|ref|NR_113902.1| Enterococcus faecalis strain NBRC 100481 16S ribosomal RNA gene, partial sequence	100	75	CCTACGGGAGGCAGCAGTAGGGAATCTTCGGCAATGGACGAAAGTCTGACCGAGCAACGCCGCGTGAGTGAAGAAGGTTTTCGGATCGTAAAACTCTGTTGTTAGAGAAGAACAAGGACGTTAGTAACTGAACGTCCCCTGACGGTATCTAACCAGAAAGCCACGGCTAACTACGTGCCAGCAGCCGCGGTAATACGTAGGTGGCAAGCGTTGTCCGGATTTATTGGGCGTAAAGCGAGCGCAGGCGGTTTCTTAAGTCTGATGTGAAAGCCCCCGGCTCAACCGGGGAGGGTCATTGGAAACTGGGAGACTTGAGTGCAGAAGAGGAGAGTGGAATTCCATGTGTAGCGGTGAAATGCGTAGATATATGGAGGAACACCAGTGGCGAAGGCGGCTCTC…	0.0102766	111.121	3.36137	0.531488	1.13761	0.00721978	4.31576	1.76621	10.7954	10.7803
k__Bacteria, p__Firmicutes, c__Bacilli, o__Lactobacillales, f__Enterococcaceae, g__Enterococcus, s__	NR_114783	Enterococcus hirae strain LMG 6399 16S ribosomal RNA gene, complete sequence	100	76	CCTACGGGAGGCAGCAGTAGGGAATCTTCGGCAATGGACGAAAGTCTGACCGAGCAACGCCGCGTGAGTGAAGAAGGTTTTCGGATCGTAAAACTCTGTTGTTAGAGAAGAACAAGGATGAGAGTAACTGTTCATCCCTTGACGGTATCTAACCAGAAAGCCACGGCTAACTACGTGCCAGCAGCCGCGGTAATACGTAGGTGGCAAGCGTTGTCCGGATTTATTGGGCGTAAAGCGAGCGCAGGCGGTTTCTTAAGTCTGATGTGAAAGCCCCCGGCTCAACCGGGGAGGGTCATTGGAAACTGGGAGACTTGAGTGCAGAAGAGGAGAGTGGAATTCCATGTGTAGCGGTGAAATGCGTAGATATATGGAGGAACACCAGTGGCGAAGGCGGCTCTC…	0.962221	0.59898	1.27758	0.897927	0.249115	0.362223	0.220365	0.901758	1.82106	4.19275
k__Bacteria, p__Firmicutes, c__Erysipelotrichi, o__Erysipelotrichales, f__Erysipelotrichaceae, g__, s__	NR_113243	Erysipelatoclostridium ramosum strain JCM 1298 16S ribosomal RNA gene, partial sequence	100	77	CCTACGGGAGGCAGCAGTAGGGAATTTTCGGCAATGGGGGAAACCCTGACCGAGCAACGCCGCGTGAAGGAAGAAGGTTTTCGGATTGTAAACTTCTGTTATAAAGGAAGAACGGCGGCTACAGGAAATGGTAGCCGAGTGACGGTACTTTATTAGAAAGCCACGGCTAACTACGTGCCAGCAGCCGCGGTAATACGTAGGTGGCAAGCGTTATCCGGAATTATTGGGCGTAAAGAGGGAGCAGGCGGCAGCAAGGGTCTGTGGTGAAAGCCTGAAGCTTAACTTCAGTAAGCCATAGAAACCAGGCAGCTAGAGTGCAGGAGAGGATCGTGGAATTCCATGTGTAGCGGTGAAATGCGTAGATATATGGAGGAACACCAGTGGCGAAGGCGACGATCT…	0.675742	0.111087	0.4717	0.653572	0.577007	0.908738	0.928317	1.31249	3.45569	0.690699
k__Bacteria, p__Firmicutes, c__Erysipelotrichi, o__Erysipelotrichales, f__Erysipelotrichaceae, g__, s__	NR_113243	Erysipelatoclostridium ramosum strain JCM 1298 16S ribosomal RNA gene, partial sequence	98.92	77	CCTACGGGTGGCAGCAGTAGGGAATTTTCGGCAATGGGGGAAACCCTGACCGAGCAACGCCGCGTGAAGGAAGAAGGTTTTCGGATTGTAAACTTCTGTTATAAAGGAAGAACGGCGGCTACAGGAAATGGTAGCCGAGTGACGGTACTTTATTAGAAAGCCACGGCTAACTACGTGCCAGCAGCCGCGGGAATACGTAGGGGGCAAGCGTTATCCGGAATTATTGGGCGTAAAGAGGGAGCAGGCGGCAGCAAGGGTCTGTGGTGAAAGCCTGAAGCTTAACTTCAGTAAGCCATAGAAACCAGGCAGCTAGAGTGCAGGAGAGGATCGTGGAATTCCATGTGTAGCGGTGAAATGCGTAGATATATGGAGGAACACCAGTGGCGAAGGCGACGATCT…	0.0324898	0.129106	0.551348	0.754566	0.872716	0.00228364	0.0576211	0.00530779	3.42605	0.319681
k__Bacteria, p__Firmicutes, c__Erysipelotrichi, o__Erysipelotrichales, f__Erysipelotrichaceae, g__, s__	NR_113243	Erysipelatoclostridium ramosum strain JCM 1298 16S ribosomal RNA gene, partial sequence	98.92	77	CCTACGGGTGGCTGCAGTAGGGAATTTTCGGCAATGGGGGAAACCCTGACCGAGCAACGCCGCGTGAAGGAAGAAGGTTTTCGGATTGTAAACTTCTGTTATAAAGGAAGAACGGCGGCTACAGGAAATGGTAGCCGAGTGACGGGACTTTATTAGAAAGCCACGGCTAACTACGTGCCAGCAGCCGCGGTAATACGTAGGTGGCAAGCGTTATCCGGAATTATTGGGCGTAAAGAGGGAGCAGGCGGCAGCAAGGGTCTGTGGTGAAAGCCTGAAGCTTAACTTCAGTAAGCCATAGAAACCAGGCAGCTAGAGTGCAGGAGAGGATCGTGGAATTCCATGTGTAGCGGTGAAATGCGTAGATATATGGAGGAACACCAGTGGCGAAGGCGACGATCT…	0.0121463	0.00610847	0.598104	0.779483	0.701864	0.00610847	0.00610847	0.00610847	3.11278	4.01913
k__Bacteria, p__Proteobacteria, c__Gammaproteobacteria, o__Enterobacteriales, f__Enterobacteriaceae, g__, s__	NR_074902	Escherichia fergusonii strain ATCC 35469 16S ribosomal RNA gene, complete sequence	100	78	CCTACGGGAGGCAGCAGTGGGGAATATTGCACAATGGGCGCAAGCCTGATGCAGCCATGCCGCGTGTATGAAGAAGGCCTTCGGGTTGTAAAGTACTTTCAGCGGGGAGGAAGGGAGTAAAGTTAATACCTTTGCTCATTGACGTTACCCGCAGAAGAAGCACCGGCTAACTCCGTGCCAGCAGCCGCGGTAATACGGAGGGTGCAAGCGTTAATCGGAATTACTGGGCGTAAAGCGCACGCAGGCGGTTTGTTAAGTCAGATGTGAAATCCCCGGGCTCAACCTGGGAACTGCATCTGATACTGGCAAGCTTGAGTCTCGTAGAGGGGGGTAGAATTCCAGGTGTAGCGGTGAAATGCGTAGAGATCTGGAGGAATACCGGTGGCGAAGGCGGCCCCC…	9.66781	2.07825	0.771545	0.922991	1.61772	1.05873	1.84464	1.86397	0.818302	2.56586e-05
k__Bacteria, p__Proteobacteria, c__Gammaproteobacteria, o__Enterobacteriales, f__Enterobacteriaceae, g__, s__	NR_074902	Escherichia fergusonii strain ATCC 35469 16S ribosomal RNA gene, complete sequence	99.79	78	TCCTACGGGAGGCAGCAGTGGGGAATATTGCACAATGGGCGCAAGCCTGATGCAGCCATGCCGCGTGTATGAAGAAGGCCTTCGGGTTGTAAAGTACTTTCAGCGGGGAGGAAGGGAGTAAAGTTAATACCTTTGCTCATTGACGTTACCCGCAGAAGAAGCACCGGCTAACTCCGTGCCAGCAGCCGCGGTAATACGGAGGGTGCAAGCGTTAATCGGAATTACTGGGCGTAAAGCGCACGCAGGCGGTTTGTTAAGTCAGATGTGAAATCCCCGGGCTCAACCTGGGAACTGCATCTGATACTGGCAAGCTTGAGTCTCGTAGAGGGGGGTAGAATTCCAGGTGTAGCGGTGAAATGCGTAGAGATCTGGAGGAATACCGGTGGCGAAGGCGGCCCC…	4.95124	2.29623	0.771696	0.972696	1.62155	0.924042	1.91314	1.7638	0.815853	2.50506e-05
k__Bacteria, p__Proteobacteria, c__Gammaproteobacteria, o__Enterobacteriales, f__Enterobacteriaceae, g__, s__	NR_074902	Escherichia fergusonii strain ATCC 35469 16S ribosomal RNA gene, complete sequence	99.79	78	TCCTACGGGAGGCAGCAGTGGGGAATATTGCACAATGGGCGCAAGCCTGATGCAGCCATGCCGCGTGTATGAAGAAGGCCTTCGGGTTGTAAAGTACTTTCAGCGGGGAGGAAGGGAGTAAAGTTAATACCTTTACTCATTGACGTTACCCGCAGAAGAAGCACCGGCTAACTCCGTGCCAGCAGCCGCGGTAATACGGAGGGTGCAAGCGTTAATCGGAATTACTGGGCGTAAAGCGCACGCAGGCGGTTTGTTAAGTCAGATGTGAAATCCCCGGGCTCAACCTGGGAACTGCATCTGATACTGGCAAGCTTGAGTCTCGTAGAGGGGGGTAGAATTCCAGGTGTAGCGGTGAAATGCGTAGAGATCTGGAGGAATACCGGTGGCGAAGGCGGCCCC…	3.69964	1.40744	0.766153	0.837632	1.05633	0.910453	1.32742	1.98112	0.538492	0.0225511
k__Bacteria, p__Proteobacteria, c__Gammaproteobacteria, o__Enterobacteriales, f__Enterobacteriaceae, g__, s__	NR_074902	Escherichia fergusonii strain ATCC 35469 16S ribosomal RNA gene, complete sequence	99.57	78	CCTACGGGTGGCAGCAGTGGGGAATATTGCACAATGGGCGCAAGCCTGATGCAGCCATGCCGCGTGTATGAAGAAGGCCTTCGGGTTGTAAAGTACTTTCAGCGGGGAGGAAGGGAGTAAAGTTAATACCTTTGCTCATTGACGTTACCCGCAGAAGAAGCACCGGCTAACTCCGTGCCAGCAGCCGCGGTAATACGGAGGGTGCAAGCGTTAATCGGAATTACTGGGCGTAAAGCGCACGCAGGCGGTTTGTTAAGTCAGATGTGAAATCCCCGGGCTCAACCTGGGAACTGCATCTGATACTGGCAAGCTTGAGTCTCGTAGAGGGGGGTAGAATTCCAGGTGTAGCGGTGAAATGCGTAGAGATCTGGAGGAATACCGGTGGCGAAGGCGGCCCCC…	1.12874	2.06118	0.661221	0.876809	1.36119	0.973432	1.71078	1.80136	0.842078	6.57324e-05
k__Bacteria, p__Proteobacteria, c__Gammaproteobacteria, o__Enterobacteriales, f__Enterobacteriaceae, g__, s__	NR_074902	Escherichia fergusonii strain ATCC 35469 16S ribosomal RNA gene, complete sequence	100	78	CCTACGGGAGGCAGCAGTGGGGAATATTGCACAATGGGCGCAAGCCTGATGCAGCCATGCCGCGTGTATGAAGAAGGCCTTCGGGTTGTAAAGTACTTTCAGCGGGGAGGAAGGGAGTAAAGTTAATACCTTTGCTCATTGACGTTACCCGCAGAAGAAGCACCGGCTAACTCCGTGCCAGCAGCCGCGGTAATACGGAGGGTGCAAGCGTTAATCGGAATTACTGGGCGTAAAGCGCACGCAGGCGGTTTGTTAAGTCAGATGTGAAATCCCCGGGCTCAACCTGGGAACTGCATCTGATACTGGCAAGCTTGAGTCTCGTAGAGGGGGGTAGAATTCCAGGTGTAGCGGTGAAATGCGTAGAGATCTGGAGGAATACCGGTGGCGAAGGCGGCCCCC…	0.50556	2.38835	0.721858	0.896897	1.34166	0.551868	1.47399	1.51927	0.719875	0.00147201
k__Bacteria, p__Proteobacteria, c__Gammaproteobacteria, o__Enterobacteriales, f__Enterobacteriaceae, g__, s__	NR_074902	Escherichia fergusonii strain ATCC 35469 16S ribosomal RNA gene, complete sequence	99.79	78	CCTACGGGAGGCAGCAGTGGGGAATATTGCACAATGGGCGCAAGCCTGATGCAGCCATGCCGCGTGTATGAAGAAGGCCTTCGGGTTGTAAAGTACTTTCAGCGGGGAGGAAGGGAGTAAAGTTAATACCTTTGCTCATTGACGTTACCCGCAGAAGAAGCACCGGCTAACTCCGTGCCAGCAGCCGCGGTAATACGGAGGGTGCAAGCGTTAATCGGAATTACTGGGCGTAAAGCGCACGCAGGCGGTTTGTTAAGTCAGATGTGAAATCCCCGGGCTCAACCTGGGAACTGCATCTGATACTGGCAAGCTTGAGTCTCGTAGAGGGGGGTAGAATTCCAGGTGTAGCGGTGAAATGCGTAGAGATCTGGAGGAATACCGGTGGCGAAGGCGGCCCCC…	0.402156	2.4538	0.658707	0.82478	1.29629	0.685731	1.14716	1.0017	0.972688	0.810164
k__Bacteria, p__Proteobacteria, c__Gammaproteobacteria, o__Enterobacteriales, f__Enterobacteriaceae, g__, s__	NR_074902	Escherichia fergusonii strain ATCC 35469 16S ribosomal RNA gene, complete sequence	99.57	78	CCTACGGGAGGCTGCAGTGGGGAATATTGCACAATGGGCGCAAGCCTGATGCAGCCATGCCGCGTGTATGAAGAAGGCCTTCGGGTTGTAAAGTACTTTCAGCGGGGAGGAAGGGAGTAAAGTTAATACCTTTGCTCATTGACGTTACCCGCAGAAGAAGCACCGGCTAACTCCGTGCCAGCAGCCGCGGTAATACGGAGGGTGCAAGCGTTAATCGGAATTACTGGGCGTAAAGCGCACGCAGGCGGTTTGTTAAGTCAGATGTGAAATCCCCGGGCTCAACCTGGGAACTGCATCTGATACTGGCAAGCTTGAGTCTCGTAGAGGGGGGTAGAATTCCAGGTGTAGCGGTGAAATGCGTAGAGATCTGGAGGAATACCGGTGGCGAAGGCGGCCCCC…	0.325905	2.19581	0.739946	1.00039	1.88961	0.943941	1.97854	1.9022	0.857925	4.02598
k__Bacteria, p__Proteobacteria, c__Gammaproteobacteria, o__Enterobacteriales, f__Enterobacteriaceae, g__, s__	NR_074902	Escherichia fergusonii strain ATCC 35469 16S ribosomal RNA gene, complete sequence	100	78	CCTACGGGAGGCAGCAGTGGGGAATATTGCACAATGGGCGCAAGCCTGATGCAGCCATGCCGCGTGTATGAAGAAGGCCTTCGGGTTGTAAAGTACTTTCAGCGGGGAGGAAGGGAGTAAAGTTAATACCTTTGCTCATTGACGTTACCCGCAGAAGAAGCACCGGCTAACTCCGTGCCAGCAGCCGCGGTAATACGGAGGGTGCAAGCGTTAATCGGAATTACTGGGCGTAAAGCGCACGCAGGCGGTTTGTTAAGTCAGATGTGAAATCCCCGGGCTCAACCTGGGAACTGCATCTGATACTGGCAAGCTTGAGTCTCGTAGAGGGGGGTAGAATTCCAGGTGTAGCGGTGAAATGCGTAGAGATCTGGAGGAATACCGGTGGCGAAGGCGGCCCCC…	0.244321	2.56626	0.750396	0.884238	1.23745	0.570927	1.27262	1.33029	0.826441	0.0521932
k__Bacteria, p__Proteobacteria, c__Gammaproteobacteria, o__Enterobacteriales, f__Enterobacteriaceae, g__, s__	NR_074902	Escherichia fergusonii strain ATCC 35469 16S ribosomal RNA gene, complete sequence	98.71	78	CCTACGGGGTGCTGCAGTGGGGAATATTGCACAATGGGCGCAAGCCTGATGCAGCCATGCCGCGTGTATGAAGAAGGCCTTCGGGTTGTAAAGTACTTTCAGCGGGGAGGAAGGGAGTAAAGTTAATACCTTTACTCATTGACGTTACCCGCAGAAGAAGCACCGGCTAACTCCGTGCCAGCAGCCGCGGTAATACGGAGGGTGCAAGCGTTAATCGGAATTACTGGGCGTAAAGCGCACGCAGGCGGTTTGTTAAGTCAGATGTGAAATCCCCGGGCTCAACCTGGGAACTGCATCTGATACTGGCAAGCTTGAGTCTCGTAGAGGGGGGTAGAATTCCAGGTGTAGCGGTGAAATGCGTAGAGATCTGGAGGAATACCGGTGGCGAAGGCGGCCCCC…	0.0585941	1.60076	0.842998	1.00177	2.05726	1.27745	2.34013	2.67296	0.422729	0.00126625
k__Bacteria, p__Proteobacteria, c__Gammaproteobacteria, o__Enterobacteriales, f__Enterobacteriaceae, g__, s__	NR_074902	Escherichia fergusonii strain ATCC 35469 16S ribosomal RNA gene, complete sequence	99.14	78	CCTACGGGTGGCTGCAGTGGGGAATATTGCACAATGGGCGCAAGCCTGATGCAGCCATGCCGCGTGTATGAAGAAGGCCTTCGGGTTGTAAAGTACTTTCAGTGGGGAGGAAGGGAGTAAAGTTAATACCTTTGCTCATTGACGTTACCCGCAGAAGAAGCACCGGCTAACTCCGTGCCAGCAGCCGCGGTAATACGGAGGGTGCAAGCGTTAATCGGAATTACTGGGCGTAAAGCGCACGCAGGCGGTTTGTTAAGTCAGATGTGAAATCCCCGGGCTCAACCTGGGAACTGCATCTGATACTGGCAAGCTTGAGTCTCGTAGAGGGGGGTAGAATTCCAGGTGTAGCGGTGAAATGCGTAGAGATCTGGAGGAATACCGGTGGCGAAGGCGGCCCCC…	0.0451297	2.98222	1.57534	1.59195	3.21222	1.79163	5.04917	3.91628	0.711671	0.298567
k__Bacteria, p__Proteobacteria, c__Gammaproteobacteria, o__Enterobacteriales, f__Enterobacteriaceae, g__, s__	NR_074902	Escherichia fergusonii strain ATCC 35469 16S ribosomal RNA gene, complete sequence	99.14	78	CCTACGGGTGGCTGCAGTGGGGAATATTGCACAATGGGCGCAAGCCTGATGCAGCCATGCCGCGTGTATGAAGAAGGCCTTCGGGTTGTAAAGTACTTTCAGTGGGGAGGAAGGGAGTAAAGTTAATACCTTTGCTCATTGACGTTACCCGCAGAAGAAGCACCGGCTAACTCCGTGCCAGCAGCCGCGGTAATACGGAGGGTGCAAGCGTTAATCGGAATTACTGGGCGTAAAGCGCACGCAGGCGGTTTGTTAAGTCAGATGTGAAATCCCCGGGCTCAACCTGGGAACTGCATCTGATACTGGCAAGCTTGAGTCTCGTAGAGGGGGGTAGAATTCCAGGTGTAGCGGTGAAATGCGTAGAGATCTGGAGGAATACCGGTGGCGAAGGCGGCCCCC…	0.0389759	1.59406	1.09601	1.28778	2.39547	0.765262	1.21792	2.44399	0.270618	0.00190361
k__Bacteria, p__Proteobacteria, c__Gammaproteobacteria, o__Enterobacteriales, f__Enterobacteriaceae, g__, s__	NR_074902	Escherichia fergusonii strain ATCC 35469 16S ribosomal RNA gene, complete sequence	99.78	78	CCTACGGGAGGCAGCAGTGGGGAATATTGCACAATGGGCGCAAGCCTGATGCAGCCATGCCGCGTGTATGAAGAAGGCCTTCGGGTTGTAAAGTACTTTCAGCGGGGAGGAAGGGAGTAAAGTTAATACCTTTGCTCATTGACGTTACCCGCAGAAGAAGCACCGGCTAACTCCGTGCCAGCAGCCGCGGTAATACGGAGGGTGCAAGCGTTAATCGGAATTACTGGGCGTAAAGCGCACGCAGGCGGTTTGTTAAGTCAGATGTGAAATCCCCGGGCTCAACCTGGGAACTGCATCTGATACTGGCAAGCTTGAGTCTCGTAGAGGGGGGTAGAATTCCAGGTGTAGCGGTGAAATGCGTAGAGATCTGGAGGAATACCGGTGGCGAAGGCGGCCCCC…	0.0218585	2.73234	0.263098	1.83383	1.57382	5.31817	3.29435	4.05332	1.92118	0.0170229
k__Bacteria, p__Proteobacteria, c__Gammaproteobacteria, o__Enterobacteriales, f__Enterobacteriaceae, g__, s__	NR_074902	Escherichia fergusonii strain ATCC 35469 16S ribosomal RNA gene, complete sequence	99.78	78	CCTACGGGAGGCAGCAGTGGGGAATATTGCACAATGGGCGCAAGCCTGATGCAGCCATGCCGCGTGTATGAAGAAGGCCTTCGGGTTGTAAAGTACTTTCAGCGGGGAGGAAGGGAGTAAAGTTAATACCTTTGCTCATTGACGTTACCCGCAGAAGAAGCACCGGCTAACTCCGTGCCAGCAGCCGCGGTAATACGGAGGGTGCAAGCGTTAATCGGAATTACTGGGCGTAAAGCGCACGCAGGCGGTTTGTTAAGTCAGATGTGAAATCCCCGGGCTCAACCTGGGAACTGCATCTGATACTGACAAGCTTGAGTCTCGTAGAGGGGGGTAGAATTCCAGGTGTAGCGGTGAAATGCGTAGAGATCTGGAGGAATACCGGTGGCGAAGGCGGCCCCC…	0.0218081	0.663719	0.249376	0.349241	0.404774	1.05291	0.875087	0.634285	0.215401	32.7437
k__Bacteria, p__Proteobacteria, c__Gammaproteobacteria, o__Enterobacteriales, f__Enterobacteriaceae, g__, s__	NR_074902	Escherichia fergusonii strain ATCC 35469 16S ribosomal RNA gene, complete sequence	99.78	78	CCTACGGGAGGCAGCAGTGGGGAATATTGCACAATGGGCGCAAGCCTGATGCAGCCATGCCGCGTGTATGAAGAAGGCCTTCGGGTTGTAAAGTACTTTCAGCGGGGAGGAAGGGAGTAAAGTTAATACCTTTGCTCATTGACGTTACCCGCAGAAGAAGCACCGGCTAACTCCGTGCCAGCAGCCGCGGTAATACGGAGGGTGCAAGCGTTAATCGGAATTACTGGGCGTAAAGCGCACGCAGGCGGTTTGTTAAGTCAGATGTGAAATCCCCGGGCTCAACCTGGGAACTGCATCTGATACTGGCAAGCTTGAGTCTCGTAGAGGGGGGTAGAATTCCAGGTGTAGCGGTGAAATGCGTAGAGATCTGGAGGAATACCGGTGGCGAAGGTGGCCCCC…	0.0185941	2.97659	0.694913	0.774757	0.733876	0.286799	0.632065	1.12737	1.21172	0.0358794
k__Bacteria, p__Proteobacteria, c__Gammaproteobacteria, o__Enterobacteriales, f__Enterobacteriaceae, g__, s__	NR_074902	Escherichia fergusonii strain ATCC 35469 16S ribosomal RNA gene, complete sequence	99.57	78	CCTACGGGAGGCAGCAGTGGGGAATATTGCACAATGGGCGCAAGCCTGATGCAGCCATGCCGCGTGTATGAAGAAGGCCTTCGGGTTGTAAAGTACTTTCAGCGGGGAGGAAGGGAGTAAAGTTAATACCTTTGCTCATTGACGTTACCCGCAGAAGAAGCACCGGCTAACTCCGTGCCAGCAGCCGCGGTAATACGGAGGGTGCAAGCGTTAATCGGAATTACTGGGCGTAAAGCGCACGCAGGCGGTTTGTTAAGTCAGATGTGAAATCCCCGGGCTCAACCTGGGAACTGCATCTGATACTGGCAAGCTTGAGTCTCGTAGAGGGGGGTAGAATTCCAGGTGTAGCGGTGAAATGCGTAGAGATCTGGAGGAACACCGGTGGCGAAGGCGGCCCCC…	0.0179275	22.1398	2.2926	8.40718	6.80512	2.47697	2.27192	10.155	0.408405	0.06059
k__Bacteria, p__Proteobacteria, c__Gammaproteobacteria, o__Enterobacteriales, f__Enterobacteriaceae, g__, s__	NR_074902	Escherichia fergusonii strain ATCC 35469 16S ribosomal RNA gene, complete sequence	99.57	78	CCTACGGGAGGCAGCAGTGGGGAATATTGCACAATGGGCGCAAGCCTGATGCAGCCATGCCGCGTGTATGAAGAAGGCCTTCGGGTTGTAAAGTACTTTCAGCGGGGAGGAAGGGAGTAAAGTTAATACCTTTGCTCATTGACGTTACCCGCAGAAGAAGCACCGGCTAACTCCGTGCCAGCAGCCGCGGTAATACGGAGGGTGCAAGCGTTAATCGGAATTACTGGGCGTAAAGCGCACGCAGGCGGTTTGTTAAGTCAGATGTGAAATCCCCGGGCTCAACCTGGGAACTGCATCTGATACTGGCAAGCTTGAGTCTCGTAGAGGGGGTAGAATTCCAGGTGTAGCGGTGAATGCGTAGAGATCTGGAGGAATACCGGTGGCGAAGGCGGCCCCCTG…	0.0117887	1.56109	0.72048	1.01269	0.766831	0.00629373	2.04399	1.71892	1.3151	0.0315636
k__Bacteria, p__Proteobacteria, c__Gammaproteobacteria, o__Enterobacteriales, f__Enterobacteriaceae, g__, s__	NR_074902	Escherichia fergusonii strain ATCC 35469 16S ribosomal RNA gene, complete sequence	99.78	78	CCTACGGGAGGCAGCAGTGGGGAATATTGCACAATGGGCGCAAGCCTGATGCAGCCATGCCGCGTGTATGAAGAAGGCCTTCGGGTTGTAAAGTACTTTCAGCGGGGAGGAAGGGAGTAAAGTTAATACCTTTGCTCATTGACGTTACCCGCAGAAGAAGCACCGGCTAACTCCGTGCCAGCAGCCGCGGTAATACGGAGGGTGCAAGCGTTAATCGGAATTACTGGGCGTAAAGCGCACGCAGGCGGTTTTTTAAGTCAGATGTGAAATCCCCGGGCTCAACCTGGGAACTGCATCTGATACTGGCAAGCTTGAGTCTCGTAGAGGGGGGTAGAATTCCAGGTGTAGCGGTGAAATGCGTAGAGATCTGGAGGAATACCGGTGGCGAAGGCGGCCCCC…	0.00688574	3.30146	1.13336	1.52827	1.64327	0.674223	4.40484	5.20434	1.86659	0.0968877
k__Bacteria, p__Proteobacteria, c__Gammaproteobacteria, o__Enterobacteriales, f__Enterobacteriaceae, g__, s__	NR_074902	Escherichia fergusonii strain ATCC 35469 16S ribosomal RNA gene, complete sequence	99.79	78	CCTACGGGAGGCAGCAGTGGGGAATATTGCACAATGGGCGCAAGCCTGATGCAGCCATGCCGCGTGTATGAAGAAGGCCTTCGGGTTGTAAAGTACTTTCAGCGGGGAGGAAGGGAGTAAAGTTAATACCTTTGCTCATTGACGTTACCCGCAGAAGAAGCACCGGCTAACTCCGTGCCAGCAGCCGCGGTAATACGGAGGGTGCAAGCGTTAATCGGAATTACTGGGCGTAAAGCGCACGCAGGCGGTTTGTTAAGTCAGATGTGAAATCCCCGGGCTCAACCTGGGAACTGCATCTGATACTGGCAAGCTTGAGTCTCGTAGAGGGGGGTAGAATTCCAGGTGTAGCGGTGAAATGCGTAGAGATCTGGAGGAATACCGGTGGCGAAGGCGGCCCCC…	0.00600981	2.09389	1.48194	2.00263	0.936421	0.484607	1.41489	1.41032	1.80217	0.0123456
k__Bacteria, p__Proteobacteria, c__Gammaproteobacteria, o__Enterobacteriales, f__Enterobacteriaceae, g__, s__	NR_074902	Escherichia fergusonii strain ATCC 35469 16S ribosomal RNA gene, complete sequence	99.57	78	CCTACGGGAGGCAGCAGTGGGGAATATTGCACAATGGGCGCAAGCCTGATGCAGCCATGCCGCGTGTATGAAGAAGGCCTTCGGGTTGTAAAGTACTTTCAGCGGGGAGGAAGGGAGTAAAGTTAATACCTTTGCTCATTGACGTTACCCGCAGAAGAAGCACCGGCTAACTCCGTGCCAGCAGCCGCGGTAATACGGAGGGTGCAAGCGTTAATCGGAATTACTGGGCGTAAAGCGCACGCAGGCGGTTTGTTAAGTCAGATGTGAAGTCCCCGGGCTCAACCTGGGAACTGCATCTGATACTGGCAAGCTTGAGTCTCGTAGAGGGGGGTAGAATTCCAGGTGTAGCGGTGAAATGCGTAGAGATCTGGAGGAATACCGGTGGCGAAGGCGGCCCCC…	0.00480439	2.168	0.570498	0.482171	0.613124	5.38842	7.71904	17.0466	0.79676	0.965711
k__Bacteria, p__Proteobacteria, c__Gammaproteobacteria, o__Enterobacteriales, f__Enterobacteriaceae, g__, s__	NR_074902	Escherichia fergusonii strain ATCC 35469 16S ribosomal RNA gene, complete sequence	98.92	78	CCTACGGGGGGCAGCAGTGGGGAATATTGCACAATGGGCGCAAGCCTGATGCAGCCATGCCGCGTGTATGAAGAAGGCCTTCGGGTTGTAAAGTACTTTCAGCGGGGAGGAAGGGAGTAAAGTTAATACCTTTGCTCATTGACGTTACCCGCAGAAGAAGCACCGGCTAACTCCGTGCCAGCAGCCGCGGCAATACGGAGGGGGCAAGCGTTAATCGGAATTACTGGGCGTAAAGCGCACGCAGGCGGTTTGTTAAGTCAGATGTGAAATCCCCGGGCTCAACCTGGGAACTGCATCTGATACTGGCAAGCTTGAGTCTCGTAGAGGGGGGTAGAATTCCAGGTGTAGCGGTGAAATGCGTAGAGATCTGGAGGAATACCGGTGGCGAAGGCGGCCCCC…	0.00451857	4.50377	1.29007	1.5441	2.8561	0.01642	0.414312	0.0763291	0.447523	2.98197
k__Bacteria, p__Proteobacteria, c__Gammaproteobacteria, o__Enterobacteriales, f__Enterobacteriaceae, g__, s__	NR_074902	Escherichia fergusonii strain ATCC 35469 16S ribosomal RNA gene, complete sequence	100	78	CTACGGGAGGCAGCAGTGGGGAATATTGCACAATGGGCGCAAGCCTGATGCAGCCATGCCGCGTGTATGAAGAAGGCCTTCGGGTTGTAAAGTACTTTCAGCGGGGAGGAAGGGAGTAAAGTTAATACCTTTGCTCATTGACGTTACCCGCAGAAGAAGCACCGGCTAACTCCGTGCCAGCAGCCGCGGTAATACGGAGGGTGCAAGCGTTAATCGGAATTACTGGGCGTAAAGCGCACGCAGGCGGTTTGTTAAGTCAGATGTGAAATCCCCGGGCTCAACCTGGGAACTGCATCTGATACTGGCAAGCTTGAGTCTCGTAGAGGGGGGTAGAATTCCAGGTGTAGCGGTGAAATGCGTAGAGATCTGGAGGAATACCGGTGGCGAAGGCGGCCCCCT…	0.00343205	5.85243	2.91235	3.04261	2.68778	13.4545	169.918	32.6853	1.11535	0.0216183
k__Bacteria, p__Proteobacteria, c__Gammaproteobacteria, o__Enterobacteriales, f__Enterobacteriaceae, g__, s__	NR_074902	Escherichia fergusonii strain ATCC 35469 16S ribosomal RNA gene, complete sequence	99.78	78	CCTACGGGAGGCAGCAGTGGGGAATATTGCACAATGGGCGCAAGCCTGATGCAGCCATGCCGCATGTATGAAGAAGGCCTTCGGGTTGTAAAGTACTTTCAGCGGGGAGGAAGGGAGTAAAGTTAATACCTTTGCTCATTGACGTTACCCGCAGAAGAAGCACCGGCTAACTCCGTGCCAGCAGCCGCGGTAATACGGAGGGTGCAAGCGTTAATCGGAATTACTGGGCGTAAAGCGCACGCAGGCGGTTTGTTAAGTCAGATGTGAAATCCCCGGGCTCAACCTGGGAACTGCATCTGATACTGGCAAGCTTGAGTCTCGTAGAGGGGGGTAGAATTCCAGGTGTAGCGGTGAAATGCGTAGAGATCTGGAGGAATACCGGTGGCGAAGGCGGCCCCC…	0.00272243	2.52965	1.12111	1.25596	1.26994	4.51676	0.892071	2.09435	3.57943	0.0272532
k__Bacteria, p__Proteobacteria, c__Gammaproteobacteria, o__Enterobacteriales, f__Enterobacteriaceae, g__, s__	NR_074902	Escherichia fergusonii strain ATCC 35469 16S ribosomal RNA gene, complete sequence	99.74	78	CCTCCGGGTTGTAAAGTACTTTCAGCGGGGAGGAAGGGAGTAAAGTTAATACCTTTGCTCATTGACGTTACCCGCAGAAGAAGCACCGGCTAACTCCGTGCCAGCAGCCGCGGTAATACGGAGGGTGCAAGCGTTAATCGGAATTACTGGGCGTAAAGCGCACGCAGGCGGTTTGTTAAGTCAGATGTGAAATCCCCGGGCTCAACCTGGGAACTGCATCTGATACTGGCAAGCTTGAGTCTCGTAGAGGGGGGTAGAATTCCAGGTGTAGCGGTGAAATGCGTAGAGATCTGGAGGAATACCGGTGGCGAAGGCGGCCCCCTGGACGAAGACTGACGCTCAGGTGCGAAAGCGTGGGGAGCAAACAGGATTAGATACCCTGGTAGTC	0.00269602	0.0275202	0.0275202	0.145069	0.0275202	0.0275202	0.0275202	0.0426429	0.0275202	1.61954
k__Bacteria, p__Proteobacteria, c__Gammaproteobacteria, o__Enterobacteriales, f__Enterobacteriaceae, g__, s__	NR_074902	Escherichia fergusonii strain ATCC 35469 16S ribosomal RNA gene, complete sequence	100	78	CCTACTAGGAGGCAGCAGTGGGGAATATTGCACAATGGGCGCAAGCCTGATGCAGCCATGCCGCGTGTATGAAGAAGGCCTTCGGGTTGTAAAGTACTTTCAGCGGGGAGGAAGGGAGTAAAGTTAATACCTTTGCTCATTGACGTTACCCGCAGAAGAAGCACCGGCTAACTCCGTGCCAGCAGCCGCGGTAATACGGAGGGTGCAAGCGTTAATCGGAATTACTGGGCGTAAAGCGCACGCAGGCGGTTTGTTAAGTCAGATGTGAAATCCCCGGGCTCAACCTGGGAACTGCATCTGATACTGGCAAGCTTGAGTCTCGTAGAGGGGGGTAGAATTCCAGGTGTAGCGGTGAAATGCGTAGAGATCTGGAGGAATACCGGTGGCGAAGGCGGCCCC…	0.00235145	1.44522	1.07633	0.683221	1.24316	0.0315528	1.90558	2.69199	0.0315528	0.0315528
k__Bacteria, p__Proteobacteria, c__Gammaproteobacteria, o__Enterobacteriales, f__Enterobacteriaceae, g__, s__	NR_074902	Escherichia fergusonii strain ATCC 35469 16S ribosomal RNA gene, complete sequence	99.57	78	CCTACGGGAGGCAGCAGTGGGGAATATTGCACAATGGGCGCAAGCCTGATGCAGCCATGCCGCGTGTATGAAGAAGGCCTTCGGGTTGTAAAGTACTTTCAGCGGGGAGGAAGGGAGTAAAGTTAATACCTTTGCTCATTGACGTTACCCGCAGAAGAAGCACCGGCTAACTCCGTGCCAGCAGCCGCGGTAATACGGAGGGTGCAAGCGTTAATCGGAATTACTGGGCGTAAAGCGCACGCAGGCGGTTTGTTAAGTCAGATGTGAAATCCCCGGGCTCAACCTGGGAGCTGCATCTGATACTGGCAAGCTTGAGTCTCGTAGAGGGGGGTAGAATTCCAGGTGTAGCGGTGAAATGCGTAGAGATCTGGAGGAATACCGGTGGCGAAGGCGGCCCCC…	0.002087	1.16311	0.417308	0.704621	0.225645	2.2245	5.38888	9.41558	0.035551	6040.95
k__Bacteria, p__Proteobacteria, c__Gammaproteobacteria, o__Enterobacteriales, f__Enterobacteriaceae, g__, s__	NR_074902	Escherichia fergusonii strain ATCC 35469 16S ribosomal RNA gene, complete sequence	99.35	78	CCTACGGGAGGCAGCAGTGGGGAATATTGCACAATGGGCGCAAGCCTGATGCAGCCATGCCGCGTGTATGAAGAAGGCCTTCGGGTTGTAAAGTACTTTCAGCGGGGAGGAAGGGAGTAAAGTTAATACCTTTGCTCATTGACGTTACCCGCAGAAGAAGCACCGGCTAACTCCGTGCCAGCAGCCGCGGTAATACGGAGGGTGCAAGCGTTAATCGGAATTACTGGGCGTAAAGCGCACGCAGGCGGTTTGTTAAGTCAGATGTGAAATCCCCGGGCTCAACCTGGGAACTGCATCTGATACTGGCAAGCTTGAGTCTCGTAGAGGGGGGTAGAATTCCAGGTGTAGCGGTGAAATGCGTAGAGATCTGGAGGAATACTGGTGGCGAAGGCGGCCCCC…	0.00179022	3.05847	0.461012	0.147223	0.0779325	0.0414446	0.0414446	0.128438	0.0414446	260.016
k__Bacteria, p__Proteobacteria, c__Gammaproteobacteria, o__Enterobacteriales, f__Enterobacteriaceae, g__, s__	NR_074902	Escherichia fergusonii strain ATCC 35469 16S ribosomal RNA gene, complete sequence	99.57	78	CCTACGGGAGGCAGCAGTGGGGAATATTGCACAATGGGCGCAAGCCTGATGCAGCCATGCCGCGTGTATGAAGAAGGCCTTCGGGTTGTAAAGTACTTTCAGCGGGGAGGAAGGGAGTAAAGTTAATACCTTTGCTCATTGACGTTACCCGCAGAAGAAGCACCGGCTAACTCCGTGCCAGCAGCCGCGGAAATACGGAGGGTGCAAGCGTTAATCGGAATTACTGGGCGTAAAGCGCACGCAGGCGGTTTGTTAAGTCAGATGTGAAATCCCCGGGCTCAACCTGGGAACTGCATCTGATACTGGCAAGCTTGAGTCTCGTAGAGGGGGGTAGAATTCCAGGTGTAGCGGTGAAATGCGTAGAGATCTGGAGGAATACCGGTGGCGAAGGCGGCCCCC…	0.00179022	6.5336	0.510705	1.72239	2.86076	0.0414446	0.0414446	0.0414446	5.87794	2.50298
k__Bacteria, p__Proteobacteria, c__Gammaproteobacteria, o__Enterobacteriales, f__Enterobacteriaceae, g__, s__	NR_074902	Escherichia fergusonii strain ATCC 35469 16S ribosomal RNA gene, complete sequence	99.79	78	CCTACGGGAGGCAGCAGTGGGGAATATTGCACAATGGGCGCAAGCCTGATGCAGCCATGCCGCGTGTATGAAGAAGGCCTTCGGGTTGTAAAGTACTTTCAGCGGGGAGGAAGGGAGTAAAGTTAATACCTTTGCTCATTGACGTTACCCGCAGAAGAAGCACCGGCTAACTCCGTGCCAGCAGCCGCGGTAATACGGAGGGTGCAAGCGTTAATCGGAATTACTGGGCGTAAAGCGCACGCAGGCGGTTTGTTAAGTCAGATGTGAAATCCCCGGGCTCAACCTGGGAACTGCATCTGATACTGGCAAGCTTGAGTCTCGTAGAGGGGGGTAGAATTCCAGGTGTAGCGGTGAAATGCGTAGAGATCTGGAGGAATACCGGTGGCGAAGGCGGCCCCC…	0.00170649	3.18215	0.814458	1.23791	3.53563	15.5669	18.0156	13.6776	2.56134	0.436093
k__Bacteria, p__Proteobacteria, c__Gammaproteobacteria, o__Enterobacteriales, f__Enterobacteriaceae, g__, s__	NR_074902	Escherichia fergusonii strain ATCC 35469 16S ribosomal RNA gene, complete sequence	99.57	78	CCTACGGGAGGCAGCAGTGGGGAATATTGCACAATGGGCGCAAGCCTGATGCAGCCATGCCGCGTGTATGAAGAAGGCCCTCGGGTTGTAAAGTACTTTCAGCGGGGAGGAAGGGAGTAAAGTTAATACCTTTGCTCATTGACGTTACCCGCAGAAGAAGCACCGGCTAACTCCGTGCCAGCAGCCGCGGTAATACGGAGGGTGCAAGCGTTAATCGGAATTACTGGGCGTAAAGCGCACGCAGGCGGTTTGTTAAGTCAGATGTGAAATCCCCGGGCTCAACCTGGGAACTGCATCTGATACTGGCAAGCTTGAGTCTCGTAGAGGGGGGTAGAATTCCAGGTGTAGCGGTGAAATGCGTAGAGATCTGGAGGAATACCGGTGGCGAAGGCGGCCCCC…	0.00130318	0.0569336	1.10872	1.2328	3.4978	6.41339	5.63442	0.954056	0.0569336	2881.56
k__Bacteria, p__Proteobacteria, c__Gammaproteobacteria, o__Enterobacteriales, f__Enterobacteriaceae, g__, s__	NR_074902	Escherichia fergusonii strain ATCC 35469 16S ribosomal RNA gene, complete sequence	99.57	78	CCTACGGGAGGCAGCAGTGGGGAATATTGCACAATGGGCGCAAGCCTGATGCAGCCATGCCGCGTGTATGAAGAAGGCCTTCGGGTTGTAAAGTACTTTCAGCGGGGAGGAAGGGAGTAAAGTTAATACCTTTACTCATTGACGTTACCCGCAGAAGAAGCACCGGCTAACTCCGTGCCAGCAGCCGCGGTAATACGGAGGGTGCAAGCGTTAATCGGAATTACTGGGCGTAAAGCGCACGCAGGCGGTTTGTTAAGTCAGATGTGAAATCCCCGGGCTCAACCTGGGAACTGCATCTGATACTGGCAAGCTTGAGTCTCGTAGAGGGGGGTAGAATTCCGGGTGTAGCGGTGAAATGCGTAGAGATCTGGAGGAATACCGGTGGCGAAGGCGGCCCCC…	0.00115479	2.36652	0.150445	0.35335	0.264306	0.0642496	3.24231	2.75281	0.0642496	0.322217
k__Bacteria, p__Proteobacteria, c__Gammaproteobacteria, o__Enterobacteriales, f__Enterobacteriaceae, g__, s__	NR_074902	Escherichia fergusonii strain ATCC 35469 16S ribosomal RNA gene, complete sequence	99.57	78	CCTACGGGAGGCAGCAGTGGGGAATATTGCACAATGGGCGCAAGCCTGATGCAGCCATGCTGCGTGTATGAAGAAGGCCTTCGGGTTGTAAAGTACTTTCAGCGGGGAGGAAGGGAGTAAAGTTAATACCTTTGCTCATTGACGTTACCCGCAGAAGAAGCACCGGCTAACTCCGTGCCAGCAGCCGCGGTAATACGGAGGGTGCAAGCGTTAATCGGAATTACTGGGCGTAAAGCGCACGCAGGCGGTTTGTTAAGTCAGATGTGAAATCCCCGGGCTCAACCTGGGGAACTGCATCTGATACTGGCAAGCTTGAGTCTCGTAGAGGGGGGTAGAATTCCAGGTGTAGCGGTGAAATGCGTAGAGATCTGGAGGAATACCGGTGGCGAAGGCGGCCCC…	0.00112838	0.0657535	0.153967	0.0657535	0.208671	0.0657535	0.0657535	0.203772	0.0657535	6009.29
k__Bacteria, p__Proteobacteria, c__Gammaproteobacteria, o__Enterobacteriales, f__Enterobacteriaceae, g__, s__	NR_074902	Escherichia fergusonii strain ATCC 35469 16S ribosomal RNA gene, complete sequence	99.78	78	CCTACGGGAGGCAGCAGTGGGGAATATTGCACAATGGGCGCAAGCCTGATGCAGCCATGCCGCGTGTATGAAGAAGGCCTTCGGGTTGTAAAGTACTTTCAGCGGGGAGGAAGGGAGTAAAGTTAATACCTTTGCTCATTGACGTTACCCGCAGAAGAAGCACCGGCTAACTCCGTGCCAGCAGCCGCGGTAATACGGAGGGTGCAAGCGTTAATCGGAATTACTGGGCGTAAAGCGCACGCAGGCGGTTTGTTAAGTCAGATGTGAAATCCCCGGGCTCAACCTGGGAACTGCATCTGATACTGGCAAGCTTGAGTCTCGTAGAGGGGGGTAGAATTCCAGGTGTAGCGGTGAAATGCGTAGAGATCTGGAGGAATACCGGTGGCGAAGGCGGCCCCC…	0.000890342	1.1411	0.831749	0.888071	4.31146	0.0833331	2.72771	0.839317	0.0833331	356.92
k__Bacteria, p__Proteobacteria, c__Gammaproteobacteria, o__Enterobacteriales, f__Enterobacteriaceae, g__, s__	NR_074902	Escherichia fergusonii strain ATCC 35469 16S ribosomal RNA gene, complete sequence	99.57	78	CCTACGGGAGGCAGCAGTGGGGAATATTGCACAATGGGCGCAAGCCTGATGCAGCCATGCCGCGTGTATGAAGAAGGCCTTCGGGTTGTAAAGTACTTTCAGCGGGGAGGAAGGGAGTAAAGTTAATACCTTTGCTCATTGACGTTACCCGCAGAAGAAGCACCGGCTAACTCCGTGCCAGCAGCCGCGGTAATACGGAGGGTGCAAGCGTTAATCGGAATTACTGGGCGTAAAGCGCACGCAGGCGGTTTGTTAAGTCAGATGTGAAACCCCCGGGCTCAACCTGGGAACTGCATCTGATACTGGCAAGCTTGAGTCTCGTAGAGGGGGGTAGAATTCCAGGTGTAGCGGTGAAATGCGTAGAGATCTGGAGGAATACCGGTGGCGAAGGCGGCCCCC…	0.000858013	0.0864731	0.0864731	0.0743268	1.34418	0.0864731	2.13944	1.51605	0.0864731	74.8723
k__Bacteria, p__Proteobacteria, c__Gammaproteobacteria, o__Enterobacteriales, f__Enterobacteriaceae, g__, s__	NR_074902	Escherichia fergusonii strain ATCC 35469 16S ribosomal RNA gene, complete sequence	99.78	78	CCTACGGGAGGCAGCAGTGGGGAATATTGCACAATGGGCGCAAGCCTGATGCAGCCATGCCGCGTGTATGAAGAAGGCCTTCGGGTTGTAAAGTACTTTCAGCGGGGAGGAAGGGAGTAAAGTTAATACCTTTGCTCATTGACGTTACCCGCAGAAGAAGCACCGGCTAACTCCGTGCCAGCAGCCGCGGTAATACGGAGGGTGCAAGCGTTAATCGGAATTACTGGGCGTAAAGCGCACGCAGGCGGTTTGTTAAGTCAGATGTGAAATCCCCGGGCTCAACCTGGGAACTGCATCTGATACTGGCAAGCTTGAGTCTCGTAGAGGGGGGTAGAATTCCAGGTGTAGCGGTGAAATGCGTAGAGATCTGGAGGAATACCGGTGGCGAAGGCGGCCCCC…	0.000783818	4.78276	0.0946585	0.184334	0.545215	0.0946585	0.0946585	0.92619	0.0946585	151.156
k__Bacteria, p__Proteobacteria, c__Gammaproteobacteria, o__Enterobacteriales, f__Enterobacteriaceae, g__, s__	NR_074902	Escherichia fergusonii strain ATCC 35469 16S ribosomal RNA gene, complete sequence	99.78	78	CCTACGGGAGGCAGCAGTGGGGAATATTGCACAATGGGCGCAAGCCTGATGCAGCCATGCCGCGTGTATGAAGAAGGCCTTCGGGTTGTAAAGTACTTTCAGCGGGGAGGAAGGGAGTAAAGTTAATACCTTTGCTCATTGACGTTACCCGCAGAAGAAGCACCGGCTAACTCCGTGCCAGCAGCCGCGGTAATACGGAGGGTGCAAGCGTTAATCGGAATTACTGGGCGTAAAGCGCACGCAGGTGGTTTGTTAAGTCAGATGTGAAATCCCCGGGCTCAACCTGGGAACTGCATCTGATACTGGCAAGCTTGAGTCTCGTAGAGGGGGGTAGAATTCCAGGTGTAGCGGTGAAATGCGTAGAGATCTGGAGGAATACCGGTGGCGAAGGCGGCCCCC…	0.000783818	0.0946585	0.0946585	1.68099	2.08345	0.0946585	1.03281	1.85238	0.0946585	0.47472
k__Bacteria, p__Proteobacteria, c__Gammaproteobacteria, o__Enterobacteriales, f__Enterobacteriaceae, g__, s__	NR_074902	Escherichia fergusonii strain ATCC 35469 16S ribosomal RNA gene, complete sequence	99.79	78	CCTACGGGAGGCAGCAGTGGGGAATATTGCACAATGGGCGCAAGCCTGATGCAGCCATGCCGCGTGTATGAAGAAGGCCTTCGGGTTGTAAAGTACTTTCAGCGGGGAGGAAGGGAGTAAAGTTAATACCTTTGCTCATTGACGTTACCCGCAGAAGAAGCACCGGCTAACTCCGTGCCAGCAGCCGCGGTAATACGGAGGGTGCAAGCGTTAATCGGAATTACTGGGCGTAAAGCGCACGCAGGCGGTTTGTTAAGTCAGATGTGAAATCCCCGGGCTCAACCTGGGAACTGCATCTGATACTGGCAAGCTTGAGTCTCGTAGAGGGGGGTAGAATTCCAGGTGTAGCGGTGAAATGCGTAGAGATCTGGAGGAATACCGGTGGCGAAGGCGGCCCCC…	0.000709622	2.86341	1.83641	0.9703	2.38719	0.104556	11.5908	12.6814	3.30985	22.5727
k__Bacteria, p__Proteobacteria, c__Gammaproteobacteria, o__Enterobacteriales, f__Enterobacteriaceae, g__, s__	NR_074902	Escherichia fergusonii strain ATCC 35469 16S ribosomal RNA gene, complete sequence	100	78	CCTACGGGAGGCAGCAGTGGGGAATATTGCACAATGGGCGCAAGCCTGATGCAGCCATGCCGCGTGTATGAAGAAGGCCTTCGGGTTGTAAAGTACTTTCAGCGGGGAGGAAGGGAGTAAAGTTAATACCTTTGCTCATTGACGTTACCCGCAGAAGAAGCACCGGCTAACTCCGTGCCAGCAGCCGCGGTAATACGGAGGGTGCAAGCGTTAATCGGAATTACTGGGCGTAAAGCGCACGCAGGCGGTTTGTTAAGTCAGATGTGAAATCCCCGGGCTCAACCTGGGAACTGCATCTGATACTGGCAAGCTTGAGTCTCGTAGAGGGGGGTAGAATTCCAGGTGTAGCGGTGAAATGCGTAGAGATCTGGAGGAATACCGGTGGCGAAGGCGGCCCCC…	0.000445171	2.2822	1.85392	8.00067	3.40882	0.166666	7.8423	4.16538	10.5521	14.8744
k__Bacteria, p__Proteobacteria, c__Gammaproteobacteria, o__Enterobacteriales, f__Enterobacteriaceae, g__, s__	NR_074902	Escherichia fergusonii strain ATCC 35469 16S ribosomal RNA gene, complete sequence	99.14	78	CCTACGGGAGGCAGCAGTGGGGAATATTGCACAATGGGCGCAAGCCTGATGCAGCCATGCCGCGTGTATGAAGAAGGCCTTCGGGTTGTAAAGTACTTTCAGCGGGGAGGAAGGGAGTAAAGTTAATACCTTTGCTCATTGACGTTACCCGCAGAAGAAGCACCGGCTAACTCCGTGCCAGCAGCCGCGGTAATACGGAGGGTGCAAGCGTTAATCGGAATTACTGGGCGTAAAGCGCACGCAGGCGGTTTGTTAAGTCAGATGTGAAATCCCCGGGCTTAACCTGGGAACTGCATCTGATACTGGCAAGCTTGAGTCTCGTGGAGGGGGGTAGAATTCCAGGTGTAGCGGTGAAATGCGTAGAGATCTGGAGGAATACCGGTGGCGAAGGCGGCCCCC…	0.000296781	8.17917	3.08064	4.03838	3.14239	0.249999	2.72771	6.12621	0.249999	0.249999
k__Bacteria, p__Proteobacteria, c__Gammaproteobacteria, o__Enterobacteriales, f__Enterobacteriaceae, g__, s__	NR_074902	Escherichia fergusonii strain ATCC 35469 16S ribosomal RNA gene, complete sequence	99.78	78	CCTACGGGAGGCAGCAGTGGGGAATATTGCACAATGGGCGCAAGCCTGATGCAGCCATGCCGCGTGTATGAAGAAGGCCTTCGGGTTGTAAAGTACTTTCAGCGGGGAGGAAGGGAGTAAAGTTAATACCTTTGCTCATTGACGTTACCCGCAGAAGAAGCACCGGCTAACTCCGTGCCAGCAGCCGCGGTAATACGGAGGGTGCAAGCGTTAATCGGAATTACTGGGCGTAAGGCGCACGCAGGCGGTTTGTTAAGTCAGATGTGAAATCCCCGGGCTCAACCTGGGAACTGCATCTGATACTGGCAAGCTTGAGTCTCGTAGAGGGGGGTAGAATTCCAGGTGTAGCGGTGAAATGCGTAGAGATCTGGAGGAATACCGGTGGCGAAGGCGGCCCCC…	0.000222586	17.0444	2.1468	1.43256	5.18148	0.333332	3.63695	13.5071	0.333332	26.1904
k__Bacteria, p__Proteobacteria, c__Gammaproteobacteria, o__Enterobacteriales, f__Enterobacteriaceae, g__, s__	NR_074902	Escherichia fergusonii strain ATCC 35469 16S ribosomal RNA gene, complete sequence	99.78	78	CCTACGGGAGGCAGCAGTGGGGAATATTGCACAATGGGCGCAAGCCTGATGCAGCCATGCCGCGTGTATGAAGAAGGCCTTCGGGTTGTAAAGTACTTTCAGCGGGGAGGAAGGGAGTAAAGTTAATACCTTTGCTCATTGACGTTACCCGCAGAAGAAGTACCGGCTAACTCCGTGCCAGCAGCCGCGGTAATACGGAGGGTGCAAGCGTTAATCGGAATTACTGGGCGTAAAGCGCACGCAGGCGGTTTGTTAAGTCAGATGTGAAATCCCCGGGCTCAACCTGGGAACTGCATCTGATACTGGCAAGCTTGAGTCTCGTAGAGGGGGGTAGAATTCCAGGTGTAGCGGTGAAATGCGTAGAGATCTGGAGGAATACCGGTGGCGAAGGCGGCCCCC…	0.00014839	0.499999	1.17078	0.499999	0.499999	0.499999	5.45543	1.93688	0.499999	140.932
k__Bacteria, p__Proteobacteria, c__Gammaproteobacteria, o__Enterobacteriales, f__Enterobacteriaceae, g__, s__	NR_074902	Escherichia fergusonii strain ATCC 35469 16S ribosomal RNA gene, complete sequence	99.78	78	CCTACGGGAGGCAGCAGTGGGGAATATTGCACAATGGGCGCAAGCCTGATGCAGCCATGCCGCGTGTATGAAGAAGGCCTTCGGGTTGTAAAGTACTTTCAGCGGGGAGGAAGGGAGTAAAGTTAATACCTTTGCTCATTGACGTTACCCGCAGAAGAAGCACCGGCTAACTCCGTGCCAGCAGCCGCGGTAATACGGAGGGTGCAAGCGTTAATCGGAATTACTGGGCGTAAAGCGCACGCAGGCGGTTTGTTAAGTCAGATGTGAAATCCCCGGGCTCAACCTGGGAACTGCATCTGATACTGGCAAGCTTGAGTCTCGTAGAGGGGGGTAGAATTCCAGGTGTAGCGGTGAAATGCGTAGAGATCTGGAGGAATACCGGTGGCGAAGGCGGCCCCC…	0.00014839	0.499999	2.64893	0.486839	0.646566	0.499999	0.499999	38.5843	0.499999	101.235
k__Bacteria, p__Proteobacteria, c__Gammaproteobacteria, o__Enterobacteriales, f__Enterobacteriaceae, g__, s__	NR_074902	Escherichia fergusonii strain ATCC 35469 16S ribosomal RNA gene, complete sequence	99.57	78	CCTACGGGAGGCAGCAGTGGGGAATATTGCACAATGGGCGCAAGCCTGATGCAGCCATGCCGCGTGTATGAAGAAGGCCTTCGGGTTGTAAAGTACTTTCAGCGGGGAGGAAGGGAGTAAAGTTAATACCTTTGCTCATTGACGTTACCCGCAGAAGAAGCACCGGCTAACTCCGTGCCAGCAGCCGCGGTAATACGGAGGGTGCAAGCGTTAATCGGAATTACTGGGCGTAAAGCGCACGCAGGCGGTTTGTTAAGTCAGATGTGAAATCCCCGGGCTCAACCTGGGGACTGCATCTGATACTGGCAAGCTTGAGTCTCGTAGAGGGGGGTAGAATTCCAGGTGTAGCGGTGAAATGCGTAGAGATCTGGAGGAATACCGGTGGCGAAGGCGGCCCCC…	7.41952e-05	0.999997	5.29786	10.5398	7.05293	103.161	25.2321	11.334	0.999997	20.7448
k__Bacteria, p__Proteobacteria, c__Gammaproteobacteria, o__Enterobacteriales, f__Enterobacteriaceae, g__, s__	NR_074902	Escherichia fergusonii strain ATCC 35469 16S ribosomal RNA gene, complete sequence	99.57	78	CCTACGGGAGGCAGCAGTGGGGAATATTGCACAATGGGCGCAGGCCTGATGCAGCCATGCCGCGTGTATGAAGAAGGCCTTCGGGTTGTAAAGTACTTTCAGCGGGGAGGAAGGGAGTAAAGTTAATACCTTTGCTCATTGACGTTACCCGCAGAAGAAGCACCGGCTAACTCCGTGCCAGCAGCCGCGGTAATACGGAGGGTGCAAGCGTTAATCGGAATTACTGGGCGTAAAGCACACGCAGGCGGTTTGTTAAGTCAGATGTGAAATCCCCGGGCTCAACCTGGGAACTGCATCTGATACTGGCAAGCTTGAGTCTCGTAGAGGGGGGTAGAATTCCAGGTGTAGCGGTGAAATGCGTAGAGATCTGGAGGAATACCGGTGGCGAAGGCGGCCCCC…	7.41952e-05	131.487	5.29786	6.47332	41.4251	0.999997	24.7411	6.97279	0.999997	3.34338
k__Bacteria, p__Proteobacteria, c__Gammaproteobacteria, o__Enterobacteriales, f__Enterobacteriaceae, g__, s__	NR_074902	Escherichia fergusonii strain ATCC 35469 16S ribosomal RNA gene, complete sequence	99.57	78	CCTACGGGAGGCAGCAGTGGGGAATATTGCACAATGGGCGCAAGCCTGATGCAGCCATGCCGCGTGTATGAAGAAGGCCTTCGGGTTGTAAAGTACTTTCAGCGGGGAGGAAGGGAGTAAAGTTAATACCTTTGCTCATTGACGTTACCCGCAGAAGAAGCACCGGCTAACTCCGTGCCAGCAGCCGCGGTAATACGGAGGGTGCAAGCGTTAATCAGAATTACTGGGCGTAAAGCGCACGCAGGCGGTTTGTTAAGTCAGATGTGAAATCCCCGGGCTCAACCTGGGAACTGCATCTGATACTGGCAAGCTTGAGTCTCGTAGAGGGGGGTAGAATTCCAGGTGTAGCGGTGAAATGCGTAGAGATCTGGAGGAATACCGGTGGCGAAGGCGGCCCCC…	7.41952e-05	0.999997	0.999997	3.66643	6.46566	0.999997	10.9109	0.999997	0.999997	1.67169
k__Bacteria, p__Proteobacteria, c__Gammaproteobacteria, o__Enterobacteriales, f__Enterobacteriaceae, g__, s__	NR_074902	Escherichia fergusonii strain ATCC 35469 16S ribosomal RNA gene, complete sequence	99.78	78	CCTACGGGAGGCAGCAGTGGGGAATATTGCACAATGGGCGCAAGCCTGATGCAGCCATGCCGCGTGTATGAAGAAGGCCTTCGGGTTGTAAAGTACTTTCAGCGGGGAGGAAGGGAGTAAAGTTAATACCTTTGCTCATTGACGTTACCCGCAGAAGAAGCACCGGCTAACTCCGTGCCAGCAGTCGCGGTAATACGGAGGGTGCAAGCGTTAATCGGAATTACTGGGCGTAAAGCGCACGCAGGCGGTTTGTTAAGTCAGATGTGAAATCCCCGGGCTCAACCTGGGAACTGCATCTGATACTGGCAAGCTTGAGTCTCGTAGAGGGGGGTAGAATTCCAGGTGTAGCGGTGAAATGCGTAGAGATCTGGAGGAATACCGGTGGCGAAGGCGGCCCCC…	7.4195e-05	1	5.29787	0.973681	21.07	1	1	1.54951	1	613.393
k__Bacteria, p__Proteobacteria, c__Gammaproteobacteria, o__Enterobacteriales, f__Enterobacteriaceae, g__, s__	NR_074902	Escherichia fergusonii strain ATCC 35469 16S ribosomal RNA gene, complete sequence	99.57	78	CCTACGGGAGGCAGCGGTGGGGAATATTGCACAATGGGCGCAAGCCTGATGCAGCCATGCCGCGTGTATGAAGAAGGCCTTCGGGTTGTAAAGTACTTTCAGCGGGGAGGAAGGGAGTAAAGTTAATACCTTTGCTCATTGACGTTACCCGCAGAAGAAGCACCGGCTAACTCCGTGCCAGCAGCCGCGGTAATACGGAGGGTGCAAGCGTTAATCGGAATTACTGGGCGTAAAGCGCACGCAGGCGGTTTGTTAAGTCAGATGTGAAGTCCCCGGGCTCAACCTGGGAACTGCATCTGATACTGGCAAGCTTGAGTCTCGTAGAGGGGGGTAGAATTCCAGGTGTAGCGGTGAAATGCGTAGAGATCTGGAGGAATACCGGTGGCGAAGGCGGCCCCC…	7.4195e-05	1	1	1	2.58627	1	1	18.7943	1	158.244
k__Bacteria, p__Proteobacteria, c__Gammaproteobacteria, o__Enterobacteriales, f__Enterobacteriaceae, g__, s__	NR_074902	Escherichia fergusonii strain ATCC 35469 16S ribosomal RNA gene, complete sequence	99.78	78	CCTACGGGAGGCAGCAGTGGGGAATATTGCACAATGGGCGCAAGCCTGATGCAGCCATGCCGCGTGTATGAAGAAGGCCTTCGGGTTGTAAAGTACTTTCAGCGGGGAGGAAGGGAGTAAAGTTAATACCTTTGCTCATTGACGTTACCCGCAGAAGAAGCACCGGCTAACTCCGTGCCAGCAGCCGCGGTAATACGGAGGGTGCAAGCGTTAATCGGAATTACTGGGCGTAAAGCGCACGCAGGCGGTTTGTTAAGTCAGATGTGAAATCCCCGGGCTCAACCTGGGAACTGCATCTGATACTGGCAAGCTTGAGTCTCGTAGAGGGGGGTAGAATTCCAGGTGTAGCGGTGAAATGCGTAGAGATCTGGAGGAATACCGGTGGCGAAGGCAGCCCCC…	7.4195e-05	1	1	3.43815	1.29314	1	21.8218	9.78454	1	155.157
k__Bacteria, p__Proteobacteria, c__Gammaproteobacteria, o__Enterobacteriales, f__Enterobacteriaceae, g__, s__	NR_074902	Escherichia fergusonii strain ATCC 35469 16S ribosomal RNA gene, complete sequence	99.78	78	CCTACGGGAGGCAGCAGTGGGGAATATTGCACAATGGGCGCAAGCCTGATGCAGCCATGCCGCGTGTATGAAGAAGGCCTTCGGGTTGTAAAGTACTTTCAGCGGGGAGGAAGGGAGTAAAGTTAATACCTTTGCTCATTGACGTTACCCGCAGAAGAAGCACCGGCTAACTCCGTGCCAGCAGCCGCGGTAATACGGAGGGTGCAAGCGTTAATCGGAATTACTGGGCGTAAAGCGCACGCAGGCGGTTTGTTAAGTCAGATGTGAAATCCCCGGGCTCAACCTGGGAACTGCATCTGATACTGGCAAGCTTGAGTCTCGTAGAGGGGGGTAGAATTCCAGGTGTAGCGGTGAAATGCGTAGAGATCTGGAGGAATACCGGTGGCGAAGGCGGCCCCC…	7.4195e-05	1	4.68314	11.2276	30.1488	1	1	15.6953	1	6.68677
k__Bacteria, p__Proteobacteria, c__Gammaproteobacteria, o__Enterobacteriales, f__Enterobacteriaceae, g__, s__	NR_074902	Escherichia fergusonii strain ATCC 35469 16S ribosomal RNA gene, complete sequence	99.57	78	CCTACGGGAGGCAGCAGTGGGGAATATTGCACAATGGGCGCAAGCCTGATGCAGCCATGCCGCGTGTATGAAGAAGGCCTTCGGGTTGTAAAGTACTTTCAGCGGGGAGGAAGGGAGTAAAGTTAATACCTTTGCTCATTGACGTTACCCGCAGAAGAAGCACCGGCTAACTCCGTGCCAGCAGCCGCGGTAATACGGAGGGTGCAAGCGTTAATCGGAATTACTGGGCGTAAAGCGCACGCAGGCGGTTTGTTAAGTCAGATGTGAAATCCCCGGGCTCAACCTGGGAACTGCATCTGATACTAGCAAGCTTGAGTCTCGTAGAGGGGGGTAGAATTCCAGGTGTAGCGGTGAAATGCGTAGAGATCTGGAGGAATACCGGTGGCGAAGGCGGCCCCC…	7.4195e-05	113.07	1	1.94736	1.29314	1	1	2.32427	54.5094	1
k__Bacteria, p__Proteobacteria, c__Gammaproteobacteria, o__Enterobacteriales, f__Enterobacteriaceae, g__, s__	NR_074902	Escherichia fergusonii strain ATCC 35469 16S ribosomal RNA gene, complete sequence	99.57	78	CCTACGGGAGGCAGCAGTGGGGAATATTGCACAATGGGCGCAAGCCTGATGCAGCCATGCCGCGTGTATGAAGAAGGCCTTCGGGTTGTAAAGTACTTTCAGCGGGGAGGAAGGGAGTAAAGTTAATACCTTTGCTCATTGACGTTACCCGCAGAAGAAGCACCGGCTAACTCCGTGCCAGCAGCCGCGGTAATACGGAGGGTGCAAGCGTTAATCGGAATTACTGGGCGTAAAGCGCACGCAGGCGGTTTGTTAGGTCAGATGTGAAATCCCCGGGCTCAACCTGGGAACTGCATCTGATACTGGCAAGCTTGAGTCTCGTAGAGGGGGGTAGAATTCCAGGTGTAGCGGTGAAATGCGTAGAGATCTGGAGGAATACCGGTGGCGAAGGCGGCCCCC…	7.4195e-05	13.6933	1	0.973681	1	1	104.528	71.3906	1	1
k__Bacteria, p__Proteobacteria, c__Gammaproteobacteria, o__Enterobacteriales, f__Enterobacteriaceae, g__, s__	NR_074902	Escherichia fergusonii strain ATCC 35469 16S ribosomal RNA gene, complete sequence	99.57	78	CCTACGGGAGGCAGCAGTGGGGAATATTGCACAATGGGCGCAAGCCTGATGCAGCCATGCCGCGTGTATGAAGAAGGCCTTCGGGTTGTAAAGTACTTTCAGCGGGGAGGAAGGGAGTAAAGTTAATACCTTTGCTCATTGACGTTACCCGCAGAAGAAGCACCGGCTAACTCCGTGCCAGCAGCCGCGGTAATACGGAGGGTGCAAGCGTTAATCGGAATTACTGGGCGTAAAGCGCACGCAGGCGGTTTGTTAAGTCAGATGTGAAATCCCCGGGCTCAACCTGGGAACTGCATCTGATACTGGCAAGCTTGAGTCTCGTAGAGGGGGGTAGAATTCCAGGTGTAGCGGTGGAATGCGTAGAGATCTGGAGGAATACCGGTGGCGAAGGCGGCCCCC…	7.4195e-05	1	1	9.68024	5.28234	1	1	21.1186	1	1
k__Bacteria, p__Proteobacteria, c__Gammaproteobacteria, o__Enterobacteriales, f__Enterobacteriaceae, g__, s__	NR_114080	Escherichia vulneris strain NBRC 102420 16S ribosomal RNA gene, partial sequence	99.79	79	TCCTACGGGAGGCAGCAGTGGGGAATATTGCACAATGGGCGCAAGCCTGATGCAGCCATGCCGCGTGTATGAAGAAGGCCTTCGGGTTGTAAAGTACTTTCAGCGGGGAGGAAGGCGATACGGTTAATAACCGTGTCGATTGACGTTACCCGCAGAAGAAGCACCGGCTAACTCCGTGCCAGCAGCCGCGGTAATACGGAGGGTGCAAGCGTTAATCGGAATTACTGGGCGTAAAGCGCACGCAGGCGGTCTGTCAAGTCGGATGTGAAATCCCCGGGCTCAACCTGGGAACTGCATTCGAAACTGACAGGCTAGAGTCTTGTAGAGGGGGGTAGAATTCCAGGTGTAGCGGTGAAATGCGTAGAGATCTGGAGGAATACCGGTGGCGAAGGCGGCCCC…	7.4195e-05	1	1	1	1	1	1	58.2535	1	1
k__Bacteria, p__Proteobacteria, c__Gammaproteobacteria, o__Enterobacteriales, f__Enterobacteriaceae, g__, s__	NR_114080	Escherichia vulneris strain NBRC 102420 16S ribosomal RNA gene, partial sequence	99.14	79	CCTACGGGTGGCTGCAGTGGGGAATATTGCACAATGGGCGCAAGCCTGATGCAGCCATGCCGCGTGTATGAAGAAGGCCTTCGGGTTGTAAAGTACTTTCAGCGGGGAGGAAGGCGATACGGTTAATAACCGTGTCGATTGACGTTACCCGCAGAAGAAGCACCGGCTAACTCCGTGCCAGCAGCCGCGGTAATACGGAGGGTGCAAGCGTTAATCGGAATTACTGGGCGTAAAGCGCACGCAGGCGGTCTGTCAAGTCGGATGTGAAATCCCCGGGCTCAACCTGGGAACTGCATTCGAAACTGACAGGCTAGAGTCTTGTAGAGGGGGGTAGAATTCCAGGTGTAGCGGTGAAATGCGTAGAGATCTGGAGGAATACCGGTGGCGAAGGCGGCCCCC…	7.4195e-05	1	1	1	1	1	1	37.4222	1	1
k__Bacteria, p__Firmicutes, c__Clostridia, o__Clostridiales, f__Ruminococcaceae, g__, s__	NR_074333	Ethanoligenens harbinense strain YUAN-3 16S ribosomal RNA gene, complete sequence	92.53	80	CCTACGGGAGGCAGCAGTGGGGAATATTGCACAATGGGGGAAACCCTGATGCAGCGACGCCGCGTGGGGGAAGACGGTTTTCGGATTGTAAACCTCTGTCTTGTGGGACGATAGTGACGGTACCACAGGAGGAAGCCATGGCTAACTACGTGCCAGCAGCCGCGGTAATACGTAGATGGCGAGCGTTGTCCGGAATTACTGGGTGTAAAGGGAGTGTAGGCGGGCTGGTAAGTTGAATGTGAAACCTTCGGGCTCAACCCGGAGCGTGCGTTCAAAACTGCTGGTCTTGAGTGAAGTAGAGGCAGGCGGAATTCCCGGTGTAGCGGTGGAATGCGTAGATATCGGGAGGAACACCAGTGGCGAAGGCGGCCTGCTGGGCTTTTACTGACGCTGAGGCTC…	0.00111293	0.0666665	0.780522	0.194736	0.0666665	0.0666665	0.0666665	0.0666665	0.0666665	0.0666665
k__Bacteria, p__Firmicutes, c__Clostridia, o__Clostridiales, f__Ruminococcaceae, g__, s__	NR_044644	Eubacterium desmolans strain ATCC 43058 16S ribosomal RNA gene, complete sequence	97.96	81	CCTACGGGAGGCAGCAGTGGGGAATATTGCGCAATGGGGGAAACCCTGACGCAGCAACGCCGCGTGATTGAAGAAGGCCTTCGGGTTGTAAAGATCTTTAATTCGGGACGAATTTTGACGGTACCGAAAGAATAAGCTCCGGCTAACTACGTGCCAGCAGCCGCGGTAATACGTAGGGAGCAAGCGTTATCCGGATTTACTGGGTGTAAAGGGCGCGCAGGCGGGCCGGCAAGTTGGAAGTGAAATCCGGGGGCTTAACCCCCGAACTGCTTTCAAAACTGCTGGTCTTGAGTGATGGAGAGGCAGGCGGAATTCCGTGTGTAGCGGTGAAATGCGTAGATATACGGAGGAACACCAGTGGCGAAGGCGGCCTGCTGGACATTAACTGACGCTGAGGCG…	1.54159	0.00157462	0.434048	0.098863	0.213785	1.06501	0.0183565	0.140579	0.0236827	0.000542084
k__Bacteria, p__Firmicutes, c__Clostridia, o__Clostridiales, f__Ruminococcaceae, g__, s__	NR_044644	Eubacterium desmolans strain ATCC 43058 16S ribosomal RNA gene, complete sequence	96.4	81	CCTACGGGAGGCAGCAGTGGGGAATATTGCGCAATGGGGGAAACCCTGACGCAGCAACGCCGCGTGATTGAAGAAGGCCTTCGGGTTGTAAAGATCTTTAATCAGGGACGAAACAAATGACGGTACCTGAAGAATAAGCTCCGGCTAACTACGTGCCAGCAGCCGCGGTAATACGTAGGGAGCAAGCGTTATCCGGATTTACTGGGTGTAAAGGGCGCGCAGGCGGGCCGGTAAGTTGGAAGTGAAATCTATGGGCTTAACCCATAAACTGCTTTCAAAACTGCTGGTCTTGAGTGATGGAGAGGCAGGCGGAATTCCGTGTGTAGCGGTGAAATGCGTAGATATACGGAGGAACACCAGTGGCGAAGGCGGCCTGCTGGACATTAACTGACGCTGAGG…	0.939087	1.63562	0.0878122	0.121582	1.18278	0.179479	1.08008	0.0147832	0.0201201	7.90076e-05
k__Bacteria, p__Firmicutes, c__Clostridia, o__Clostridiales, f__Ruminococcaceae, g__, s__	NR_044644	Eubacterium desmolans strain ATCC 43058 16S ribosomal RNA gene, complete sequence	96.17	81	CCTACGGGAGGCAGCAGTGGGGAATATTGCGCAATGGGGGAAACCCTGACGCAGCAACGCCGCGTGATTGAAGAAGGCCTTCGGGTTGTAAAGATCTTTAATCAGGGACGAAACAAATGACGGTACCTGAAGAATAAGCTCCGGCTAACTACGTGCCAGCAGCCGCGGTAATACGTAGGGAGCAAGCGTTATCCGGATTTACTGGGTGTAAAGGGCGCGCAGGCGGGCCGGCAAGTTGGAAGTGAAATCTATGGGCTTAACCCATAAACTGCTTTCAAAACTGTTGGTCTTGAGCGATGGAGAGGCAGGCGGAATTCCGTGTGTAGCGGTGAAATGCGTAGATATACGGAGGAACACCAGTGGCGAAGGCGGCCTGCTGGACATTAACTGACGCTGAGG…	0.882124	0.00309802	8.41095e-05	8.41095e-05	0.170652	0.433342	8.41095e-05	8.41095e-05	8.41095e-05	8.41095e-05
k__Bacteria, p__Firmicutes, c__Clostridia, o__Clostridiales, f__Ruminococcaceae, g__, s__	NR_044644	Eubacterium desmolans strain ATCC 43058 16S ribosomal RNA gene, complete sequence	96.62	81	CCTACGGGAGGCAGCAGTGGGGAATATTGCGCAATGGGGGAAACCCTGACGCAGCAACGCCGCGTGATTGAAGAAGGCCTTCGGGTTGTAAAGATCTTTAATCAGGGACGAAACAAATGACGGTACCTGAAGAATAAGCTCCGGCTAACTACGTGCCAGCAGCCGCGGTAATACGTAGGGAGCAAGCGTTATCCGGATTTACTGGGTGTAAAGGGCGCGCAGGCGGGCCGGCAAGTTGGAAGTGAAATCTATGGGCTTAACCCATAAACTGCTTTCAAAACTGCTGGTCTTGAGTGATGGAGAGGCAGGCGGAATTCCGTGTGTAGCGGTGAAATGCGTAGATATACGGAGGAACACCAGTGGCGAAGGCGGCCTGCTGGACATTAACTGACGCTGAGG…	0.799259	0.591003	0.013303	0.0410297	0.30368	0.303248	0.17054	0.00756841	0.00660908	0.0077197
k__Bacteria, p__Firmicutes, c__Clostridia, o__Clostridiales, f__Ruminococcaceae, g__, s__	NR_044644	Eubacterium desmolans strain ATCC 43058 16S ribosomal RNA gene, complete sequence	95.49	81	CCTACGGGTGGCTGCAGTGGGGAATATTGCGCAATGGGGGAAACCCTGACGCAGCAACGCCGCGTGATTGAAGAAGGCCTTCGGGTTGTAAAGATCTTTAATCAGGGACGAAACAAATGACGGTACCTGAAGAATAAGCTCCGGCTAACTACGTGCCAGCAGCCGCGGTAATACGTAGGGAGCAAGCGTTATCCGGATTTACTGGGTGTAAAGGGCGCGCAGGCGGGCCGGCAAGTTGGAAGTGAAATCTATGGGCTTAACCCATAAACTGCTTTCAAAACTGTTGGTCTTGAGTGATGGAGAGGCAGGCGGAATTCCGTGTGTAGCGGTGAAATGCGTAGATATACGGAGGAACACCAGTGGCGAAGGCGGCCTGCTGGACATTAACTGACGCTGAGG…	0.0919648	0.000806776	0.000806776	0.000806776	0.263663	0.718326	0.000806776	0.000806776	0.000806776	0.000806776
k__Bacteria, p__Firmicutes, c__Clostridia, o__Clostridiales, f__Ruminococcaceae, g__, s__	NR_044644	Eubacterium desmolans strain ATCC 43058 16S ribosomal RNA gene, complete sequence	96.85	81	CCTACGGGAGGCAGCAGTGGGGAATATTGCGCAATGGGGGAAACCCTGACGCAGCAACGCCGCGTGATTGAAGAAGGCCTTCGGGTTGTAAAGATCTTTAATCAGGGACGAAATAAATGACGGTACCTGAAGAATAAGCTCCGGCTAACTACGTGCCAGCAGCCGCGGTAATACGTAGGGAGCAAGCGTTATCCGGATTTACTGGGTGTAAAGGGCGCGCAGGCGGGCCGGCAAGTTGGAAGTGAAATCTATGGGCTTAACCCATAAACTGCTTTCAAAACTGCTGGTCTTGAGTGATGGAGAGGCAGGCGGAATTCCGTGTGTAGCGGTGAAATGCGTAGATATACGGAGGAACACCAGTGGCGAAGGCGGCCTGCTGGACATTAACTGACGCTGAGG…	0.0889549	10.5425	0.363854	0.657153	1.00412	0.000834075	1.75363	0.124852	0.0498861	0.000834075
k__Bacteria, p__Firmicutes, c__Clostridia, o__Clostridiales, f__Ruminococcaceae, g__, s__	NR_044644	Eubacterium desmolans strain ATCC 43058 16S ribosomal RNA gene, complete sequence	96.62	81	CCTACGGGAGGCAGCAGTGGGGAATATTGCGCAATGGGGGAAACCCTGACGCAGCAACGCCGCGTGATTGAAGAAGGCCTTCGGGTTGTAAAGATCTTTAATCAGGGACGAAATAAATGACGGTACCTGAAGAATAAGCTCCGGCTAACTACGTGCCAGCAGCCGCGGTAATACGTAGGGAGCAAGCGTTATCCGGATTTACTGGGTGTAAAGGGCGCGCAGGCGGGCCGGTAAGTTGGAAGTGAAATCTATGGGCTTAACCCATAAACTGCTTTCAAAACTGCTGGTCTTGAGTGATGGAGAGGCAGGCGGAATTCCGTGTGTAGCGGTGAAATGCGTAGATATACGGAGGAACACCAGTGGCGAAGGCGGCCTGCTGGACATTAACTGACGCTGAGG…	0.0311557	0.0764671	0.112989	0.00927498	2.79416	0.00238142	4.38645	0.00238142	0.064905	0.179721
k__Bacteria, p__Firmicutes, c__Clostridia, o__Clostridiales, f__Ruminococcaceae, g__, s__	NR_044644	Eubacterium desmolans strain ATCC 43058 16S ribosomal RNA gene, complete sequence	95.26	81	CCTACGGGGGGCTGCAGTGGGGAATATTGCGCAATGGGGGAAACCCTGACGCAGCAACGCCGCGTGATTGAAGAAGGCCTTCGGGTTGTAAAGATCTTTAATCAGGGACGAAACAAATGACGGTACCTGAAGAATAAGCTCCGGCTAACTACGTGCCAGCAGCCGCGGTAATACGTAGGGAGCAAGCGTTATCCGGATTTACTGGGTGCAAAGGGCGCGCAGGCGGGCCGGTAAGTTGGAAGTGAAATCTATGGGCTTAACCCATAAACTGCTTTCAAAACTGCTGGTCTTGAGTGATGGAGAGGCAGGCGGAATTCCGTGTGTAGCGGTGAAATGCGTAGATATACGGAGGAACACCAGTGGCGAAGGCGGCCTGCTGGACATTAACTGACGCTGAGG…	0.00893433	0.00830448	0.00830448	0.00830448	0.225515	0.00830448	0.00830448	0.00830448	0.00830448	0.00830448
k__Bacteria, p__Firmicutes, c__Clostridia, o__Clostridiales, f__Ruminococcaceae, g__, s__	NR_044644	Eubacterium desmolans strain ATCC 43058 16S ribosomal RNA gene, complete sequence	96.4	81	CCTACGGGAGGCAGCAGTGGGGAATATTGCGCAATGGGGGAAACCCTGACGCAGCAACGCCGCGTGATTGAAGAAGGCCTTCGGGTTGTAAAGATCTTTAATCAGGGACGAAATAAATGACGGTACCTGAAGAATAAGCTCCGGCTAACTACGTGCCAGCAGCCGCGGTAATACGTAGGGAGCAAGCGTTATCCGGATTTACTGGGTGTAAAGGGCGCGCAGGCGGGCCGGTAAGTTGGAAGTGAAATCTATGGGCTTAACCCATAAACTGCTTTCAAAACTGCTGGTCTTGAGTGATGGAGAGGCAGGCGGAATTCCGTGTGTAGCGGTGAAATGCGTAGATATACGGAGGAACACCAGTGGCGAAGGCGGCCTGCTGGACATTAACTGACGCTGAGG…	0.00467676	0.0158646	0.111444	0.0154471	2.19686	0.0158646	2.40179	0.0158646	0.0158646	0.0265208
k__Bacteria, p__Firmicutes, c__Clostridia, o__Clostridiales, f__Ruminococcaceae, g__, s__	NR_044644	Eubacterium desmolans strain ATCC 43058 16S ribosomal RNA gene, complete sequence	96.83	81	CCTACGGGTGGCTGCAGTGGGGAATATTGCGCAATGGGGGAAACCCTGACGCAGCAACGCCGCGTGATTGAAGAAGGCCTTCGGGTTGTAAAGATCTTTAATTCGGGACGAATTTTGACGGTACCGAAAGAATAAGCTCCGGCTAACTACGTGCCAGCAGCCGCGGTAATACGTAGGGAGCAAGCGTTATCCGGATTTACTGGGTGTAAAGGGCGCGCAGGCGGGCCGGCAAGTTGGAAGTGAAATCCGGGGGCTTAACCCCCGAACTGCTTTCAAAACTGTTGGTCTTGAGTGATGGAGAGGCAGGCGGAATTCCGTGTGTAGCGGTGAAATGCGTAGATATACGGAGGAACACCAGTGGCGAAGGCGGCCTGCTGGACATTAACTGACGCTGAGGCG…	0.00355403	0.0208763	0.0208763	0.0609806	0.836873	0.0208763	0.0208763	0.0208763	0.0208763	0.235134
k__Bacteria, p__Firmicutes, c__Clostridia, o__Clostridiales, f__Ruminococcaceae, g__Oscillospira, s__	NR_043142	Flavonifractor plautii strain Prevot S1 16S ribosomal RNA gene, partial sequence	100	82	CCTACGGGAGGCAGCAGTGGGGAATATTGGGCAATGGGCGCAAGCCTGACCCAGCAACGCCGCGTGAAGGAAGAAGGCTTTCGGGTTGTAAACTTCTTTTGTCGGGGACGAAACAAATGACGGTACCCGACGAATAAGCCACGGCTAACTACGTGCCAGCAGCCGCGGTAATACGTAGGTGGCAAGCGTTATCCGGATTTACTGGGTGTAAAGGGCGTGTAGGCGGGATTGCAAGTCAGATGTGAAAACTGGGGGCTCAACCTCCAGCCTGCATTTGAAACTGTAGTTCTTGAGTGCTGGAGAGGCAATCGGAATTCCGTGTGTAGCGGTGAAATGCGTAGATATACGGAGGAACACCAGTGGCGAAGGCGGATTGCTGGACAGTAACTGACGCTGAGG…	4.49503	0.0381589	0.830251	0.623471	0.562501	1.02806	0.397048	0.274387	0.831361	1.6506e-05
k__Bacteria, p__Firmicutes, c__Clostridia, o__Clostridiales, f__Ruminococcaceae, g__Oscillospira, s__	NR_043142	Flavonifractor plautii strain Prevot S1 16S ribosomal RNA gene, partial sequence	99.55	82	CCTACGGGAGGCAGCAGTGGGGAATATTGGGCAATGGGCGCAAGCCTGACCCAGCAACGCCGCGTGAAGGAAGAAGGCTTTCGGGTTGTAAACTTCTTTTGTCAGGGACGAAACAAATGACGGTACCTGACGAATAAGCCACGGCTAACTACGTGCCAGCAGCCGCGGTAATACGTAGGTGGCAAGCGTTATCCGGATTTACTGGGTGTAAAGGGCGTGTAGGCGGGATTGCAAGTCAGATGTGAAAACTGGGGGCTCAACCTCCAGCCTGCATTTGAAACTGTAGTTCTTGAGTGCTGGAGAGGCAATCGGAATTCCGTGTGTAGCGGTGAAATGCGTAGATATACGGAGGAACACCAGTGGCGAAGGCGGATTGCTGGACAGTAACTGACGCTGAGG…	0.0832496	0.116633	1.15513	0.246384	0.380924	1.39437	0.251289	0.137022	4.366	0.848763
k__Bacteria, p__Firmicutes, c__Clostridia, o__Clostridiales, f__Ruminococcaceae, g__Oscillospira, s__	NR_043142	Flavonifractor plautii strain Prevot S1 16S ribosomal RNA gene, partial sequence	98.87	82	CCTACGGGGTGCTGCAGTGGGGAATATTGGGCAATGGGCGCAAGCCTGACCCAGCAACGCCGCGTGAAGGAAGAAGGCTTTCGGGTTGTAAACTTCTTTTGTCGGGGACGAAACAAATGACGGTACCCGACGAATAAGCCACGGCTAACTACGTGCCAGCAGCCGCGGTAATACGTAGGTGGCAAGCGTTATCCGGATTTACTGGGTGTAAAGGGCGTGTAGGCGGGATTGCAAGTCAGATGTGAAAACTGGGGGCTCAACCTCCAGCCTGCATTTGAAACTGTAGTTCTTGAGTGCTGGAGAGGCAATCGGAATTCCGTGTGTAGCGGTGAAATGCGTAGATATACGGAGGAACACCAGTGGCGAAGGCGGATTGCTGGACAGTAACTGACGCTGAGG…	0.00933983	0.00794394	1.18847	1.18683	0.929935	1.13133	0.0866754	0.624642	1.9114	0.00794394
k__Bacteria, p__Firmicutes, c__Clostridia, o__Clostridiales, f__Ruminococcaceae, g__Oscillospira, s__	NR_043142	Flavonifractor plautii strain Prevot S1 16S ribosomal RNA gene, partial sequence	98.87	82	CCTACGGGTGGCTGCAGTGGGGAATATTGGGCAATGGGCGCAAGCCTGACCCAGCAACGCCGCGTGAAGGAAGAAGGCTTTCGGGTTGTAAACTTCTTTTGTCGGGGACGAAACAAATGACGGTACCCGACGAATAAGCCACGGCTAACTACGTGCCAGCAGCCGCGGTAATACGTAGGCGGCAAGCGTTATCCGGATTTACTGGGTGTAAAGGGCGTGTAGGCGGGATTGCAAGTCAGATGTGAAAACTGGGGGCTCAACCTCCAGCCTGCATTTGAAACTGTAGTTCTTGAGTGCTGGAGAGGCAATCGGAATTCCGTGTGTAGCGGTGAAATGCGTAGATATACGGAGGAACACCAGTGGCGAAGGCGGATTGCTGGACAGTAACTGACGCTGAGG…	0.00614379	0.0120764	1.7539	0.795592	0.965398	0.886332	0.0120764	0.585742	1.80516	0.0120764
N/A	NR_043142	Flavonifractor plautii strain Prevot S1 16S ribosomal RNA gene, partial sequence	88.63	82	CCTACGGGGGGCAGCAGTGGGGAATCTTCCGCAATGGACGAAAGTCTGACGGAGCAACGCCGCGTGAGTGATGAAGGATTTCGGTCTGTAAAGCTCTGTTGTTTATGACGAACGTGCAGTGTGTGAACAATGCATTGCAATGACGGTAGTAAACGAGGAAGCCACGGCTAACTACGTGCCAGCAGCCGCGGTAATACGTAGGTGGCAAGCGTTATCCGGATTTACTGGGTGTAAAGGGCGTGTAGGCGGGATTGCAAGTCAGATGTGAAAACTGGGGGCTCAACCTCCAGCCTGCATTTGAAACTGTAGTTCTTGAGTGCTGGAGAGGCAATCGGAATTCCGTGTGTAGCGGTGAAATGCGTAGATATACGGAGGAACACCAGTGGCGAAGGCGGATTG…	7.4195e-05	1	1	6.01676	2.8206	1	1	1	1	1
k__Bacteria, p__Firmicutes, c__Clostridia, o__Clostridiales, f__Ruminococcaceae, g__Oscillospira, s__	NR_144611	Flintibacter butyricus strain BLS21 16S ribosomal RNA, partial sequence	97.75	83	CCTACGGGAGGCAGCAGTGGGGAATATTGGGCAATGGGCGCAAGCCTGACCCAGCAACGCCGCGTGAAGGAAGAAGGCTTTCGGGTTGTAAACTTCTTTTGTCAGGGACGAAGCAAGTGACGGTACCTGACGAATAAGCCACGGCTAACTACGTGCCAGCAGCCGCGGTAATACGTAGGTGGCAAGCGTTATCCGGATTTACTGGGTGTAAAGGGCGTGTAGGCGGGAAAGCAAGTCAGATGTGAAAACTGTGGGCTCAACCCACAGCCTGCATTTGAAACTGTTTTTCTTGAGTACTGGAGAGGCAGATGGAATTCCTAGTGTAGCGGTGAAATGCGTAGATATTAGGAGGAACACCAGTGGCGAAGGCGATCTGCTGGACAGCAACTGACGCTGAGG…	1.62309	4.57123e-05	0.209216	4.57123e-05	4.57123e-05	0.449068	4.57123e-05	0.0102005	0.00180743	0.0184781
k__Bacteria, p__Firmicutes, c__Clostridia, o__Clostridiales, f__Ruminococcaceae, g__, s__	NR_144611	Flintibacter butyricus strain BLS21 16S ribosomal RNA, partial sequence	93.45	83	CCTACGGGAGGCAGCAGTGGGGAATATTGGGCAATGGGCGCAAGCCTGACCCAGCAACGCCGCGTGAAGGAAGAAGGCTTTCGGGTTGTAAACTTCTTTTAAGAGGGAAGAGCAGAAGACTGTACCTCTAGAATAAGCCACGGCTAACTACGTGCCAGCAGCCGCGGTAATACGTAGGTGGCAAGCGTTGTCCGGATTTACTGGGTGTAAAGGGCGTGCAGCCGGGAATGCAAGTCAGATGTGAAATCCATGGGCTTAACCCATGAACTGCATTTGAAACTGTATTTCTTGAGTACTGGAGAGGCAATCGGAATTCCTAGTGTAGCGGTGAAATGCGTAGATATTAGGAGGAACACCAGTGGCGAAGGCGGATTGCTGGACAGCAACTGACGGTGAGGC…	0.00141924	2.14756	2.21985	0.434248	0.393213	0.0522778	0.0522778	1.12952	2.84963	0.0522778
k__Bacteria, p__Firmicutes, c__Clostridia, o__Clostridiales, f__Lachnospiraceae, g__Coprococcus, s__	NR_144612	Frisingicoccus caecimuris strain PG-426-CC-1 16S ribosomal RNA, partial sequence	98.87	84	CCTACGGGAGGCAGCAGTGGGGAATATTGCACAATGGGGGAAACCCTGATGCAGCGACGCCGCGTGAAGGACGACGTATTTCGGTATGTAAACTTCTATCAGCAAGGAAGATGATGACGGTACTTGACTAAGAAGCCCCGGCTAACTACGTGCCAGCAGCCGCGGTAATACGTAGGGGGCAAGCGTTATCCGGATTTACTGGGTGTAAAGGGAGCGTAGGCGGCCATGCAAGTCAGAAGTGAAAGCCCGGGGCTCAACCCCGGGACTGCTTTTGAAACTGTAAGGCTAGATTGCCGGAGAGGTAAGCGGAATTCCTAGTGTAGCGGTGAAATGCGTAGATATTAGGAGGAACACCAGTGGCGAAGGCGGCTTACTGGACGGTGAATGACGCTGAGGCTC…	0.129688	0.0510614	17.0043	0.13289	0.0907155	0.983798	1.98259	10.8872	2.88431	0.152712
k__Bacteria, p__Firmicutes, c__Clostridia, o__Clostridiales, f__Lachnospiraceae, g__Coprococcus, s__	NR_144612	Frisingicoccus caecimuris strain PG-426-CC-1 16S ribosomal RNA, partial sequence	98.64	84	CCTACGGGAGGCAGCAGTGGGGAATATTGCACAATGGGGGAAACCCTGATGCAGCAACGCCGCGTGAAGGATGACGTATTTCGGTATGTAAACTTCTATCAGCAAGGAAGATGATGACGGTACTTGACTAAGAAGCCCCGGCTAACTACGTGCCAGCAGCCGCGGTAATACGTAGGGGGCAAGCGTTATCCGGATTTACTGGGTGTAAAGGGAGCGTAGGCGGCCATGCAAGTCAGAAGTGAAAGCCCGGGGCTCAACCCCGGGACTGCTTTTGAAACTGTAAGGCTAGATTGCCGGAGAGGTAAGCGGAATTCCTAGTGTAGCGGTGAAATGCGTAGATATTAGGAGGAACACCAGTGGCGAAGGCGGCTTACTGGACGGTGAATGACGCTGAGGCTC…	0.00220898	18.7862	155.806	9.35917	2.66283	4.82826	1.21397	3.18526	0.669632	501.113
k__Bacteria, p__Firmicutes, c__Clostridia, o__Clostridiales, f__Lachnospiraceae, g__Coprococcus, s__	NR_144612	Frisingicoccus caecimuris strain PG-426-CC-1 16S ribosomal RNA, partial sequence	97.73	84	CCTACGGGGTGCTGCAGTGGGGAATATTGCACAATGGGGGAAACCCTGATGCAGCGACGCCGCGTGAAGGACGACGTATTTCGGTATGTAAACTTCTATCAGCAAGGAAGATGATGACGGTACTTGACTAAGAAGCCCCGGCTAACTACGTGCCAGCAGCCGCGGTAATACGTAGGGGGCAAGCGTTATCCGGATTTACTGGGTGTAAAGGGAGCGTAGGCGGCCATGCAAGTCAGAAGTGAAAGCCCGGGGCTCAACCCCGGGACTGCTTTTGAAACTGTAAGGCTAGATTGCCGGAGAGGTAAGCGGAATTCCTAGTGTAGCGGTGAAATGCGTAGATATTAGGAGGAACACCAGTGGCGAAGGCGGCTTACTGGACGGTGAATGACGCTGAGGCTC…	7.41952e-05	0.999997	89.4812	0.999997	29.2085	0.999997	0.999997	24.705	0.999997	1904.48
k__Bacteria, p__Firmicutes, c__Clostridia, o__Clostridiales, f__Lachnospiraceae, g__Coprococcus, s__	NR_144612	Frisingicoccus caecimuris strain PG-426-CC-1 16S ribosomal RNA, partial sequence	97.95	84	CCTACGGGTGGCTGCAGTGGGGAATATTGCACAATGGGGGAAACCCTGATGCAGCGACGCCGCGTGAAGGATGACGTATTTCGGTATGTAAACTTCTATCAGCAAGGAAGATGATGACGGTACTTGACTAAGAAGCCCCGGCTAACTACGTGCCAGCAGCCGCGGTAATACGTAGGGGGCAAGCGTTATCCGGATTTACTGGGTGTAAAGGGAGCGTAGGCGGCCATGCAAGTCAGAAGTGAAAGCCCGGGGCTCAACCCCGGGACTGCTTTTGAAACTGTAAGGCTAGATTGCCGGAGAGGTAAGCGGAATTCCTAGTGTAGCGGTGAAATGCGTAGATATTAGGAGGAACACCAGTGGCGAAGGCGGCTTACTGGACGGTGAATGACGCTGAGGCTC…	7.4195e-05	1	306.194	32.6496	3.7608	1	75.6964	2.32427	1	21.1165
k__Bacteria, p__Firmicutes, c__Clostridia, o__Clostridiales, f__Ruminococcaceae, g__, s__	NR_104846	Gemmiger formicilis strain X2-56 16S ribosomal RNA gene, partial sequence	94.32	85	CCTACGGGAGGCAGCAGTGGGGAATATTGCACAATGGGGGAAACCCTGATGCAGCGACGCCGCGTGGAGGAAGAAGGTCTTCGGATTGTAAACTCCTGTCCCAGGGGACGATAATGACGGTACCCTGGGAGGAAGCACCGGCTAACTACGTGCCAGCAGCCGCGGTAAAACGTAGGGTGCAAGCGTTGTCCGGAATTACTGGGTGTAAAGGGAGCGCAGGCGGATTGGCAAGTTGGGAGTGAAATCTATGGGCTCAACCCATAAATTGCTTTCAAAACTGTCAGTCTTGAGTGGTGTAGAGGTAGGCGGAATTCCCGGTGTAGCGGTGGAATGCGTAGATATCGGGAGGAACACCAGTGGCGAAGGCGGCCTACTGGGCACTAACTGACGCTGAGGCTC…	7.4195e-05	1	1	2.92104	1	1	1	1	1	18.6168
k__Bacteria, p__Firmicutes, c__Erysipelotrichi, o__Erysipelotrichales, f__Erysipelotrichaceae, g__Holdemania, s__	NR_029335	Holdemania filiformis strain J1-31B-1 16S ribosomal RNA gene, partial sequence	100	86	CCTACGGGAGGCAGCAGTAGGGAATTTTCGGCAATGGGCGAAAGCCTGACCGAGCAACGCCGCGTGAGTGAAGAAGGCCTTCGGGTTGTAAAGCTCTGTTGTGAAGGAAGAACGGCTCATACAGGGAATGGTATGGGAGTGACGGTACTTTACCAGAAAGCCACGGCTAACTACGTGCCAGCAGCCGCGGTAATACGTAGGTGGCGAGCGTTATCCGGAATTATTGGGCGTAAAGGGTGCGCAGGCGGTTTGTTAAGTTTAAGGTGAAAGCGTGGGGCTTAACCCCATATAGCCTTAGAAACTGACAGACTAGAGTACAGGAGAGGGCAATGGAATTCCATGTGTAGCGGTAAAATGCGTAGATATATGGAGGAACACCAGTGGCGAAGGCGGTTGCCT…	0.0263932	0.0384936	0.295697	0.246572	0.292167	0.00281114	0.030672	0.886555	0.745688	0.629294
k__Bacteria, p__Firmicutes, c__Erysipelotrichi, o__Erysipelotrichales, f__Erysipelotrichaceae, g__Holdemania, s__	NR_029335	Holdemania filiformis strain J1-31B-1 16S ribosomal RNA gene, partial sequence	99.35	86	CCTACGGGAGGCAGCAGTAGGGAATTTTCGGCAATGGGCGAAAGCCTGACCGAGCAACGCCGCGTGAGTGAAGAAGGCCTTCGGGTTGTAAAGCTCTGTTGTGAAGGAAGAACGGCTCATACAGGGAATGGTATGGGAGTGACGGTACTTTACCAGAAAGCCACGGCTGACTACGTGCCAGCAGCCGCGGTAATACGTAGGTGGCGAGCGTTATCCGGAATTATTGGGCGTAAAGGGTGCGCAGGCGGTTTTTTAAGTTTAAGGTGAAAGCGTGGGGCTTAACCCCATATAGCCTTAGAAACTGAGAGACTAGAGTACAGGAGAGGGCAATGGAATTCCATGTGTAGCGGTAAAATGCGTAGATATATGGAGGAACACCAGTGGCGAAGGCGGTTGCCT…	0.00668568	0.607849	0.864741	0.215515	0.615835	0.347199	0.121085	1.74323	1.75655	0.0110976
k__Bacteria, p__Firmicutes, c__Erysipelotrichi, o__Erysipelotrichales, f__Erysipelotrichaceae, g__Holdemania, s__	NR_029335	Holdemania filiformis strain J1-31B-1 16S ribosomal RNA gene, partial sequence	98.49	86	CCTACGGGTGGCAGCAGTAGGGAATTTTCGGCAATGGGCGAAAGCCTGACCGAGCAACGCCGCGTGAGTGAAGAAGGCCTTCGGGTTGTAAAGCTCTGTTGTGAAGGAAGAACGGCTCATACAGGGAATGGTATGAGAGTGACGGTACTTTACCAGAAAGCCACGGCTAACTACGTGCCAGCAGCCGCGGTAATACGTAGGTGGCGAGCGTTATCCGGAATTATTGGGCGTAAAGGGTGCGCAGGCGGTTTTTTAAGTTTAAGGTGAAAGCGTGGGGCTTAACCCTATATAGCCTTAGAAACTGAGAGACTAGAGTACAGGAGAGGGCAATGGAATTCCATGTGTAGCGGTAAAATGCGTAGATATATGGAGGAACACCAGTGGCGAAGGCGGTTGCCT…	7.41952e-05	27.3864	0.999997	1.71907	2.82059	0.999997	0.999997	0.999997	39.2052	221.428
k__Bacteria, p__Firmicutes, c__Erysipelotrichi, o__Erysipelotrichales, f__Erysipelotrichaceae, g__Holdemania, s__	NR_125628	Holdemania massiliensis strain AP2 16S ribosomal RNA gene, partial sequence	100	87	CCTACGGGAGGCAGCAGTAGGGAATTTTCGGCAATGGGCGAAAGCCTGACCGAGCAACGCCGCGTGAGTGAAGAAGGCCTTCGGGTTGTAAAGCTCTGTTGTGAAGGAAGAACGGCTCATAGAGGGAATGCTATGGGAGTGACGGTACTTTACCAGAAAGCCACGGCTAACTACGTGCCAGCAGCCGCGGTAATACGTAGGTGGCGAGCGTTATCCGGAATTATTGGGCGTAAAGGGTGCGCAGGCGGTTTGAAAAGTTTAAGGTGAAAGCGTGGGGCTTAACCCCATACAGCCTTAGAAACTGTCAGACTAGAGTACAGGAGAGGGCAATGGAATTCCATGTGTAGCGGTAAAATGCGTAGATATATGGAGGAACACCAGTGGCGAAGGCGGTTGCCT…	7.4195e-05	1	16.4214	3.66644	2.58627	1	1	1	1	15.8732
k__Bacteria, p__Firmicutes, c__Clostridia, o__Clostridiales, f__Lachnospiraceae, g__, s__	NR_133762	Hungatella effluvii strain UB-B.2 16S ribosomal RNA, partial sequence	99.55	88	CCTACGGGAGGCAGCAGTGGGGAATATTGGACAATGGGCGAAAGCCTGATCCAGCGACGCCGCGTGAGTGAAGAAGTATTTCGGTATGTAAAGCTCTATCAGCAGGGAAGAAAATGACGGTACCTGACTAAGAAGCCCCGGCTAACTACGTGCCAGCAGCCGCGGTAATACGTAGGGGGCAAGCGTTATCCGGATTTACTGGGTGTAAAGGGAGCGTAGACGGTTAAGCAAGTCTGAAGTGAAAGCCCGGGGCTCAACCCCGGTACTGCTTTGGAAACTGTTTGACTTGAGTGCAGGAGAGGTAAGTGGAATTCCTAGTGTAGCGGTGAAATGCGTAGATATTAGGAGGAACACCAGTGGCGAAGGCGGCTTACTGGACTGTAACTGACGTTGAGGCTC…	0.00942718	2.9098	5.25369	5.2727	0.614384	3.34744	0.531657	3.16664	1.15349	2.13716
k__Bacteria, p__Firmicutes, c__Clostridia, o__Clostridiales, f__Ruminococcaceae, g__, s__	NR_044425	Hydrogenoanaerobacterium saccharovorans strain SW512 16S ribosomal RNA gene, partial sequence	94.77	89	CCTACGGGAGGCAGCAGTGGGGGATATTGCACAATGGGCGCAAGCCTGATGCAGCGACGCCGCGTGGAGGAAGAAGGTTTTCGGATTGTAAACTCCTGTCTTCAGGGACGATAATGACGGTACCTGAGGAGGAAGCCACGGCTAACTACGTGCCAGCAGCCGCGGTAATACGTAGGTGGCAAGCGTTGTCCGGAATTACTGGGTGTAAAGGGAGCGTAGGCGGGATTGCAAGTTAAATGTGAAATCTATCGGCTCAACCGGTAGCTGCGTTTAAAACTGTAGTTCTTGAGTGAAGTAGAGGCAGGCGGAATTCCTAGTGTAGCGGTGAAATGCGTAGATATTAGGAGGAACACCAGTGGCGAAGGCGGCCTGCTGGGCTTTTACTGACGCTGAGGCTCG…	0.00206448	0.0359389	3.94609	2.57953	0.524861	1.12438	0.392125	12.1184	0.0359389	0.0828386
k__Bacteria, p__Firmicutes, c__Clostridia, o__Clostridiales, f__Ruminococcaceae, g__, s__	NR_147371	Intestinibacillus massiliensis strain Marseille-P3216 16S ribosomal RNA, partial sequence	98.19	90	CCTACGGGAGGCAGCAGTGGGGAATATTGCGCAATGGGGGAAACCCTGACGCAGCAACGCCGCGTGATTGAAGAAGGCCTTCGGGTTGTAAAGATCTTTAATCAGGGACGAAAAATGACGGTACCTGAAGAATAAGCTCCGGCTAACTACGTGCCAGCAGCCGCGGTAATACGTAGGGAGCAAGCGTTATCCGGATTTACTGGGTGTAAAGGGCGCGCAGGCGGGCCGGCAAGTTGGAAGTGAAATCCGGGGGCTTAACCCCCGAACTGCTTTCAAAACTGCTGGTCTTGAGTGATGGAGAGGCAGACGGAATTCCGTGTGTAGCGGTGAAATGCGTAGATATACGGAGGAACACCAGTGGCGAAGGCGGCCTGCTGGACATTAACTGACGCTGAGGCG…	0.722608	0.000102677	0.452427	0.0926411	0.177467	0.819092	0.0149923	0.130172	0.0292799	0.000102677
k__Bacteria, p__Firmicutes, c__Clostridia, o__Clostridiales, f__Ruminococcaceae, g__, s__	NR_147371	Intestinibacillus massiliensis strain Marseille-P3216 16S ribosomal RNA, partial sequence	97.05	90	CCTACGGGTGGCTGCAGTGGGGAATATTGCGCAATGGGGGAAACCCTGACGCAGCAACGCCGCGTGATTGAAGAAGGCCTTCGGGTTGTAAAGATCTTTAATCAGGGACGAAAAATGACGGTACCTGAAGAATAAGCTCCGGCTAACTACGTGCCAGCAGCCGCGGTAATACGTAGGGAGCAAGCGTTATCCGGATTTACTGGGTGTAAAGGGCGCGCAGGCGGGCCGGCAAGTTGGAAGTGAAATCCGGGGGCTTAACCCCCGAACTGCTTTCAAAACTGCTGGTCTTGAGTGATGGAGAGGCAGACGGAATTCCGTGTGTAGCGGTGAAATGCGTAGATATACGGAGGAACATCAGTGGCGAAGGCGGCCTGCTGGACATTAACTGACGCTGAGGCG…	0.0215357	0.00344521	0.216505	0.0981156	0.300108	0.791789	0.00344521	0.00344521	0.00344521	0.0409859
k__Bacteria, p__Firmicutes, c__Clostridia, o__Clostridiales, f__Ruminococcaceae, g__, s__	NR_147371	Intestinibacillus massiliensis strain Marseille-P3216 16S ribosomal RNA, partial sequence	99.32	90	CCTACGGGTGGCAGCAGTGGGGAATATTGCGCAATGGGGGAAACCCTGACGCAGCAACGCCGCGTGATTGAAGAAGGCCTTCGGGTTGTAAAGATCTTTAATGAGGGACGAAAAATGACGGTACCTCAAGAATAAGCTCCGGCTAACTACGTGCCAGCAGCCGCGGTAATACGTAGGGAGCAAGCGTTATCCGGATTTACTGGGTGTAAAGGGCGAGTAGGCGGGCTGGCAAGTTGGGAGTGAAATCCGGGGGCTTAACCCCCGAACTGCTTTCAAAACTGCTGGTCTTGAGTGATGGAGAGGCAGGCGGAATTCCGTGTGTAGCGGTGAAATGCGTAGATATACGGAGGAACACCAGTGGCGAAGGCGGCCTGCTGGACATTAACTGACGCTGAGGCG…	0.0120636	0.00615033	9.54618	0.137734	0.00615033	0.00615033	0.00615033	0.00615033	3.18488	21.1741
k__Bacteria, p__Firmicutes, c__Clostridia, o__Clostridiales, f__Ruminococcaceae, g__, s__	NR_147371	Intestinibacillus massiliensis strain Marseille-P3216 16S ribosomal RNA, partial sequence	98.19	90	CCTACGGGAGGCAGCAGTGGGGAATATTGCGCAATGGGGGAAACCCTGACGCAGCAACGCCGCGTGATTGAAGAAGGCCTTCGGGTTGTAAAGATCTTTAATTGGGGACGAAAAATGACGGTACCCAAAGAATAAGCTCCGGCTAACTACGTGCCAGCAGCCGCGGTAATACGTAGGGAGCAAGCGTTATCCGGATTTACTGGGTGTAAAGGGCGAGTAGGCGGGCTGGCAAGTTGGGAGTGAAATCCCGGGGCTTAACCCCGGAACTGCTTTCAAAACTGCTGGTCTTGAGTGATGGAGAGGCAGGCGGAATTCCGTGTGTAGCGGTGAAATGCGTAGATATACGGAGGAACACCAGTGGCGAAGGCGGCCTGCTGGACATTAACTGACGCTGAGGAG…	0.00567698	0.0130694	2.97733	13.662	1.64414	0.0130694	0.0130694	0.0130694	25.7042	12.2395
k__Bacteria, p__Firmicutes, c__Clostridia, o__Clostridiales, f__Ruminococcaceae, g__, s__	NR_147371	Intestinibacillus massiliensis strain Marseille-P3216 16S ribosomal RNA, partial sequence	97.05	90	CCTACGGGTGGCAGCAGTGGGGAATATTGCGCAATGGGGGAAACCCTGACGCAGCAACGCCGCGTGATTGAAGAAGGCCTTCGGGTTGTAAAGATCTTTAATTGGGGACGAATTTTGACGGTACCCAAAGAATAAGCTCCGGCTAACTACGTGCCAGCAGCCGCGGTAATACGTAGGGAGCAAGCGTTATCCGGATTTACTGGGTGTAAAGGGCGAGTAGGCGGGCTGGCAAGTTGGGAGTGAAATCCCGGGGCTTAACCCCGGAACTGCTTTCAAAACTGCTGGTCTTGAGTGATGGAGAGGCAGGCGGAATTCCGTGTGTAGCGGTGAAATGCGTAGATATACGGAGGAACACCAGTGGCGAAGGCGGCCTGCTGGACATTAACTGACGCTGAGGAG…	0.00362231	0.0204828	15.9517	95.5052	9.42394	0.0204828	0.0204828	0.0204828	72.1949	53.8079
k__Bacteria, p__Firmicutes, c__Clostridia, o__Clostridiales, f__Ruminococcaceae, g__, s__	NR_147371	Intestinibacillus massiliensis strain Marseille-P3216 16S ribosomal RNA, partial sequence	96.83	90	CCTACGGGGGGCTGCAGTGGGGAATATTGCGCAATGGGGGAAACCCTGACGCAGCAACGCCGCGTGATTGAAGAAGGCCTTCGGGTTGTAAAGATCTTTAATTGGGGACGAATTTTGACGGTACCCAAAGAATAAGCTCCGGCTAACTACGTGCCAGCAGCCGCGGTAATACGTAGGGAGCAAGCGTTATCCGGATTTACTGGGTGTAAAGGGCGAGTAGGCGGGCTGGCAAGTTGGGAGTGAAATCCCGGGGCTTAACCCCGGAACTGCTTTCAAAACTGCTGGTCTTGAGTGATGGAGAGGCAGGCGGAATTCCGTGTGTAGCGGTGAAATGCGTAGATATACGGAGGAACACCAGTGGCGAAGGCGGCCTGCTGGACATTAACTGACGCTGAGGAG…	7.4195e-05	1	111.255	1127.35	148.81	1	1	1	190.783	1
k__Bacteria, p__Firmicutes, c__Clostridia, o__Clostridiales, f__Ruminococcaceae, g__Oscillospira, s__	NR_118554	Intestinimonas butyriciproducens strain SRB-521-5-I 16S ribosomal RNA gene, partial sequence	100	91	CCTACGGGAGGCAGCAGTGGGGAATATTGGGCAATGGGCGAAAGCCTGACCCAGCAACGCCGCGTGAAGGAAGAAGGCCCTCGGGTTGTAAACTTCTTTTGTCAGGGACGAAGCAAGTGACGGTACCTGACGAATAAGCCACGGCTAACTACGTGCCAGCAGCCGCGGTAATACGTAGGTGGCAAGCGTTATCCGGATTTACTGGGTGTAAAGGGCGTGTAGGCGGGAGTGCAAGTCAGATGTGAAAACTATGGGCTCAACCCATAGCCTGCATTTGAAACTGTACTTCTTGAGTGATGGAGAGGCAGGCGGAATTCCCTGTGTAGCGGTGAAATGCGTAGATATAGGGAGGAACACCAGTGGCGAAGGCGGCCTGCTGGACATTAACTGACGCTGAGG…	1.58126	0.00435526	0.514821	0.369917	0.379745	0.317488	0.00316965	0.0436872	0.172697	4.69216e-05
k__Bacteria, p__Firmicutes, c__Clostridia, o__Clostridiales, f__Ruminococcaceae, g__Oscillospira, s__	NR_118554	Intestinimonas butyriciproducens strain SRB-521-5-I 16S ribosomal RNA gene, partial sequence	98.87	91	CCTACGGGGTGCTGCAGTGGGGAATATTGGGCAATGGGCGAAAGCCTGACCCAGCAACGCCGCGTGAAGGAAGAAGGCCCTCGGGTTGTAAACTTCTTTTGTCAGGGACGAAGCAAGTGACGGTACCTGACGAATAAGCCACGGCTAACTACGTGCCAGCAGCCGCGGTAATACGTAGGTGGCAAGCGTTATCCGGATTTACTGGGTGTAAAGGGCGTGTAGGCGGGAGTGCAAGTCAGATGTGAAAACTATGGGCTCAACCCATAGCCTGCATTTGAAACTGTACTTCTTGAGTGATGGAGAGGCAGGCGGAATTCCCTGTGTAGCGGTGAAATGCGTAGATATAGGGAGGAACACCAGTGGCGAAGGCGGCCTGCTGGACATTAACTGACGCTGAGG…	0.00127677	0.0581115	0.923601	0.526022	1.14237	0.0581115	0.0581115	0.0900444	0.0581115	5.69392
k__Bacteria, p__Proteobacteria, c__Gammaproteobacteria, o__Enterobacteriales, f__Enterobacteriaceae, g__, s__	NR_114152	Klebsiella oxytoca strain NBRC 102593 16S ribosomal RNA gene, partial sequence	99.78	92	CCTACGGGAGGCAGCAGTGGGGAATATTGCACAATGGGCGCAAGCCTGATGCAGCCATGCCGCGTGTATGAAGAAGGCCTTCGGGTTGTAAAGTACTTTCAGCGGGGAGGAAGGGAGTGAGGTTAATAACCTCATTCATTGACGTTACCCGCAGAAGAAGCACCGGCTAACTCCGTGCCAGCAGCCGCGGTAATACGGAGGGTGCAAGCGTTAATCGGAATTACTGGGCGTAAAGCGCACGCAGGCGGTCTGTCAAGTCGGATGTGAAATCCCCGGGCTCAACCTGGGAACTGCATTCGAAACTGGCAGGCTGGAGTCTTGTAGAGGGGGGTAGAATTCCAGGTGTAGCGGTGAAATGCGTAGAGATCTGGAGGAATACCGGTGGCGAAGGCGGCCCCC…	0.0457337	0.298777	0.00162233	0.263798	0.26566	2.4487	0.321902	0.671188	0.00162233	0.00162233
k__Bacteria, p__Proteobacteria, c__Gammaproteobacteria, o__Enterobacteriales, f__Enterobacteriaceae, g__, s__	NR_114152	Klebsiella oxytoca strain NBRC 102593 16S ribosomal RNA gene, partial sequence	99.14	92	CCTACGGGTGGCTGCAGTGGGGAATATTGCACAATGGGCGCAAGCCTGATGCAGCCATGCCGCGTGTATGAAGAAGGCCTTCGGGTTGTAAAGTACTTTCAGCGGGGAGGAAGGGAGTGAGGTTAATAACCTTATTCATTGACGTTACCCGCAGAAGAAGCACCGGCTAACTCCGTGCCAGCAGCCGCGGTAATACGGAGGGTGCAAGCGTTAATCGGAATTACTGGGCGTAAAGCGCACGCAGGCGGTCTGTCAAGTCGGATGTGAAATCCCCGGGCTCAACCTGGGAACTGCATTCGAAACTGGCAGGCTGGAGTCTTGTAGAGGGGGGTAGAATTCCAGGTGTAGCGGTGAAATGCGTAGAGATCTGGAGGAATACCGGTGGCGAAGGCGGCCCCC…	0.00753416	0.725453	0.00984782	0.316425	0.520195	5.66249	0.974586	0.813544	0.00984782	0.0987752
k__Bacteria, p__Proteobacteria, c__Gammaproteobacteria, o__Enterobacteriales, f__Enterobacteriaceae, g__, s__	NR_114152	Klebsiella oxytoca strain NBRC 102593 16S ribosomal RNA gene, partial sequence	99.14	92	CCTACGGGAGGCAGCAGTGGGGAATATTGCACAATGGGCGCAAGCCTGATGCAGCCATGCCGCGTGTATGAAGAAGGCCTTCGGGTTGTAAAGTACTTTCAGCGGGGAGGAAGGGAGTGAGGTTAATAACCTTATTCATTGACGTTACCCGCAGAAGAAGCACCGGCTAACTCCGTGCCAGCAGCCGCGGTAATACGGAGGGTGCAAGCGTTAATCGGAATTACTGGGCGTAAAGCGCACGCAGGCGGTCTGTCAAGTCGGATGTGAAATCCCCGGGCTCAACCTGGGAACTGCATTCTAAACTGGCAGGCTGGAGTCTTGTAGAGGGGGGTAGAATTCCAGGTGTAGCGGTGAAATGCGTAGAGATCTGGAGGAATACCGGGGGCGAAGGCGGCCCCC…	0.00156764	0.0473292	0.0473292	0.0473292	0.250009	3.40179	0.0473292	0.25668	0.0473292	0.0473292
k__Bacteria, p__Proteobacteria, c__Gammaproteobacteria, o__Enterobacteriales, f__Enterobacteriaceae, g__, s__	NR_025635	Klebsiella variicola strain F2R9 16S ribosomal RNA gene, partial sequence	99.57	93	CCTACGGGAGGCAGCAGTGGGGAATATTGCACAATGGGCGCAAGCCTGATGCAGCCATGCCGCGTGTATGAAGAAGGCCTTCGGGTTGTAAAGTACTTTCAGCGGGGAGGAAGGCGGTGAGGTTAATAACCTCATCGATTGACGTTACCCGCAGAAGAAGCACCGGCTAACTCCGTGCCAGCAGCCGCGGTAATACGGAGGGTGCAAGCGTTAATCGGAATTACTGGGCGTAAAGCGCACGCAGGCGGTCTGTCAAGTCGGATGTGAAATCCCCGGGCTCAACCTGGGAACTGCATTCGAAACTGGCAGGCTAGAGTCTTGTAGAGGGGGGTAGAATTCCAGGTGTAGCGGTGAAATGCGTAGAGATCTGGAGGAATACCGGTGGCGAAGGCGGCCCCC…	7.4195e-05	1	1	1	1	1	1	1	1	1.67169
k__Bacteria, p__Firmicutes, c__Clostridia, o__Clostridiales, f__Lachnospiraceae, g__, s__	NR_147396	Lachnoclostridium pacaense strain Marseille-P3100 16S ribosomal RNA, partial sequence	100	94	CCTACGGGAGGCAGCAGTGGGGAATATTGCACAATGGGCGAAAGCCTGATGCAGCGACGCCGCGTGAGTGAAGAAGTATCTCGGTATGTAAAGCTCTATCAGCAGGGAAGAAAATGACGGTACCTGACTAAGAAGCCCCGGCTAACTACGTGCCAGCAGCCGCGGTAATACGTAGGGGGCAAGCGTTATCCGGATTTACTGGGTGTAAAGGGAGCGTAGACGGCGATGCAAGTCTGAAGTGAAAGCCCGGGGCTCAACCCCGGGACTGCTTTGGAAACTGTGTGGCTGGAGTGCAGGAGAGGTAAGTGGAATTCCTAGTGTAGCGGTGAAATGCGTAGATATTAGGAGGAACACCAGTGGCGAAGGCGGCTTACTGGACTGTAACTGACGTTGAGGCTC…	0.849666	0.354439	0.399883	0.461553	0.116599	0.733617	0.263599	0.182944	0.405541	0.00542789
k__Bacteria, p__Firmicutes, c__Clostridia, o__Clostridiales, f__Lachnospiraceae, g__, s__	NR_147396	Lachnoclostridium pacaense strain Marseille-P3100 16S ribosomal RNA, partial sequence	95.69	94	CCTACGGGAGGCAGCAGTGGGGGATATTGCACAATGGAGGAAACTCTGATGCAGCGACGCCGCGTGAGTGAAGAAGTATTTCGGTATGTAAAGCTCTATCAGCAGGGAAGAAAATGACGGTACCTGACTAAGAAGCCCCGGCTAACTACGTGCCAGCAGCCGCGGTAATACGTAGGGGGCAAGCGTTATCCGGATTTACTGGGTGTAAAGGGAGCGTAGACGGCGACGCAAGTCTGAAGTGAAATACCCGGGCTCAACCTGGGAACTGCTTTGGAAACTGTGTTGCTAGAGTGCTGGAGAGGTAAGCGGAATTCCTAGTGTAGCGGTGAAATGCGTAGATATTAGGAAGAACACCAGTGGCGAAGGCGGCTTACTGGACAGTAACTGACGTTGAGGCTC…	0.718469	0.000103268	0.251881	0.415475	1.02703	1.18237	0.0791048	0.0460062	0.0337745	0.00153542
k__Bacteria, p__Firmicutes, c__Clostridia, o__Clostridiales, f__Lachnospiraceae, g__, s__	NR_147396	Lachnoclostridium pacaense strain Marseille-P3100 16S ribosomal RNA, partial sequence	95.92	94	CCTACGGGAGGCAGCAGTGGGGGATATTGCACAATGGAGGAAACTCTGATGCAGCGACGCCGCGTGAGTGAAGAAGTATTTCGGTATGTAAAGCTCTATCAGCAGGGAAGAAAATGACGGTACCTGACTAAGAAGCCCCGGCTAACTACGTGCCAGCAGCCGCGGTAATACGTAGGGGGCAAGCGTTATCCGGATTTACTGGGTGTAAAGGGAGCGTAGACGGCGACGCAAGTCTGAAGTGAAATACCCGGGCTCAACCTGGGAACTGCTTTGGAAACTGTGTTGCTGGAGTGCTGGAGAGGTAAGCGGAATTCCTAGTGTAGCGGTGAAATGCGTAGATATTAGGAAGAACACCAGTGGCGAAGGCGGCTTACTGGACAGTAACTGACGTTGAGGCTC…	0.0875747	0.00084722	0.634782	1.51108	3.94902	0.532119	0.236115	0.119096	0.0230907	0.00084722
k__Bacteria, p__Firmicutes, c__Clostridia, o__Clostridiales, f__Lachnospiraceae, g__, s__	NR_147396	Lachnoclostridium pacaense strain Marseille-P3100 16S ribosomal RNA, partial sequence	95.91	94	CCTACGGGAGGCAGCAGTGGGGGATATTGCACAATGGAGGAAACTCTGATGCAGCGACGCCGCGTGAGTGAAGAAGTATTTCGGTATGTAAAGCTCTATCAGCAGGGAAGAAAATGACGGTACCTGACTAAGAAGCCCCGGCTAACTACGTGCCAGCAGCCGCGGTAATACGTAGGGGGCAAGCGTTATCCGGATTTACTGGGTGTAAAGGGAGCGTAGACGGCGATGCAAGTCTGAAGTGAAATACCCGGGCTCAACCTGGGAACTGCTTTGGAAACTGTGTTGCTAGAGTGCTGGAGAGGTAAGCGGAATTCCTAGTGTAGCGGTGAAATGCGTAGATATTAGGAAGAACACCAGTGGCGAAGGCGGCTTACTGGACAGTAACTGACGTTGAGGCTC…	0.0236744	0.00313398	0.403614	0.433312	2.25359	0.230014	0.0341944	0.00313398	0.00313398	0.338134
k__Bacteria, p__Firmicutes, c__Clostridia, o__Clostridiales, f__Lachnospiraceae, g__, s__	NR_147396	Lachnoclostridium pacaense strain Marseille-P3100 16S ribosomal RNA, partial sequence	95.23	94	CCTACGGGTGGCAGCAGTGGGGGATATTGCACAATGGAGGAAACTCTGATGCAGCGACGCCGCGTGAGTGAAGAAGTATTTCGGTATGTAAAGCTCTATCAGCAGGGAAGAAAATGACGGTACCTGACTAAGAAGCCCCGGCTAACTACGTGCCAGCAGCCGCGGTAATACGTAGGGGGCAAGCGTTATCCGGATTTACTGGGTGTAAAGGGAGCGTAGACGGCGATGCAAGTCTGAAGTGAAATACCCGGGCTCAACCTGGGAACTGCTTTGGAAACTGTGTTGCTGGAGTGCTGGAGAGGTAAGCGGAATTCCTAGTGTAGCGGTGAAATGCGTAGATATTAGGAAGAACACCAGTGGCGAAGGCGGCTTACTGGACAGTAACTGACGTTCAGGCTC…	0.020484	0.00362209	0.432551	0.327989	2.67431	0.00362209	0.0395202	0.00362209	0.00362209	0.00362209
k__Bacteria, p__Firmicutes, c__Clostridia, o__Clostridiales, f__Lachnospiraceae, g__, s__	NR_147396	Lachnoclostridium pacaense strain Marseille-P3100 16S ribosomal RNA, partial sequence	95.68	94	CCTACGGGAGGCAGCAGTGGGGGATATTGCACAATGGAGGAAACTCTGATGCAGCGACGCCGCGTGAGTGAAGAAGTATTTCGGTATGTAAAGCTCTATCAGCAGGGAAGAAAATGACGGTACCTGACTAAGAAGCCCCGGCTAACTACGTGCCAGCAGCCGCGGTAATACGTAGGGGGCAAGCGTTATCCGGATTTACTGGGTGTAAAGGGAGCGTAGACGGCGATGCAAGTCTGAAGTGAAATACCCGGGCTCAACCTGGGAACTGCTTTGGAAACTGTATGGCTAGAGTGCTGGAGAGGTAAGCGGAATTCCTAGTGTAGCGGTGAAATGCGTAGATATTAGGAAGAACACCAGTGGCGAAGGCGGCTTACTGGACAGTAACTGACGTTCAGGCTC…	0.0181649	0.00408453	0.441985	2.39763	4.03441	0.383365	1.3839	0.182289	0.129301	0.00682808
k__Bacteria, p__Firmicutes, c__Clostridia, o__Clostridiales, f__Lachnospiraceae, g__, s__	NR_147396	Lachnoclostridium pacaense strain Marseille-P3100 16S ribosomal RNA, partial sequence	96.59	94	CCTACGGGAGGCAGCAGTGGGGAATATTGCACAATGGGCGAAAGCCTGATGCAGCAACGCCGCGTGAGTGAAGAAGTATCTCGGTATGTAAAGCTCTATCAGCAGGGAAGAAAATGACGGTACCTGACTAAGAAGCCCCGGCTAACTACGTGCCAGCAGCCGCGGTAATACGTAGGGGGCAAGCGTTATCCGGATTTACTGGGTGTAAAGGGAGCGCAGACGGCACTGCAAGTCTGAAGTGAAAGCCCGGGGCTCAACCCCGGGACTGCTTTGGAAACTGTAGAGCTAGAGTGCTGGAGAGGCAAGCGGAATTCCTAGTGTAGCGGTGAAATGCGTAGATATTAGGAAGAACACCAGTGGCGAAGGCGGCTTGCTGGACAGTAACTGACGTTCAGGCTC…	0.0149794	0.00495315	0.00495315	0.877181	4.744	0.00495315	0.00495315	1.54738	0.00495315	1.36376
k__Bacteria, p__Firmicutes, c__Clostridia, o__Clostridiales, f__Lachnospiraceae, g__, s__	NR_147396	Lachnoclostridium pacaense strain Marseille-P3100 16S ribosomal RNA, partial sequence	95.24	94	CCTACGGGAGGCAGCAGTGGGGGATATTGCACAATGGAGGAAACTCTGATGCAGCGACGCCGCGTGAGTGAAGAAGTATTTCGGTATGTAAAGCTCTATCAGCAGGGAAGAAAATGACGGTACCTGACTAAGAAGCCCCGGCTAACTACGTGCCAGCAGCCGCGGTAATACGTAGGGGGCAAGCGTTATCCGGATTTACTGGGTGTAAAGGGAGCGTAGACGGCGACGCAAGTCTGAAGTGAAATACCCGGGCTCAACTTGGGAACTGCTTTGGAAACTGTGTTGCTAGAGTGCTGGAGAGGTAAGCGGAATTCCTAGTGTAGCGGTGAAAATGCGTAGATATTAGGAAGAACACCAGTGGCGAAGGCGGCTTACTGGACAGTAACTGACGTTGAGGCT…	0.00981272	0.0075611	1.41742	2.86467	1.86255	0.709669	0.0075611	0.0075611	0.0075611	0.0075611
k__Bacteria, p__Firmicutes, c__Clostridia, o__Clostridiales, f__Lachnospiraceae, g__, s__	NR_147396	Lachnoclostridium pacaense strain Marseille-P3100 16S ribosomal RNA, partial sequence	95.25	94	CCTACGGGAGGCAGCAGTGGGGGATATTGCACAATGGAGGAAACTCTGATGCAGCGACGCCGCGTGAGTGAAGAAGTATTTCGGTATGTAAAGCTCTATCAGCAGGGAAGAAAATGACGGTACCTGACTAAGAAGCCCCGGCTAACTACGTGCCAGCAGCCGCGGTAATACGTAGGGGGCAAGCGTTATCCGGATTTACTGGGTGTAAAGGGAGCGTAGACGGCGACACAAGTCTGAAGTGAAATACCCGGGCTCAACCTGGGAACTGCTTTGGAAACTGTGTTGCTAGAGTGCTGGAGAGGTAAGCGGAATTCCTAGTGTAGCGGTGAAATGCGTAGATATTAGGAAGAACACCAGTGGCGAAGGCGGCTTACTGGACAGTAACTGACGTTGAGGCTC…	0.00791351	0.00937574	2.47323	3.26471	7.58641	0.00937574	0.00937574	0.00937574	0.00937574	0.00937574
k__Bacteria, p__Firmicutes, c__Clostridia, o__Clostridiales, f__Lachnospiraceae, g__, s__	NR_147396	Lachnoclostridium pacaense strain Marseille-P3100 16S ribosomal RNA, partial sequence	94.77	94	CCTACGGGTGGCTGCAGTGGGGGATATTGCACAATGGAGGAAACTCTGATGCAGCGACGCCGCGTGAGTGAAGAAGTATTTCGGTATGTAAAGCTCTATCAGCAGGGAAGAAAATGACGGTACCTGACTAAGAAGCCCTGGCTAACTACGTGCCAGCAGCCGCGGTAATACGTAGGGGGCAAGCGTTATCCGGATTTACTGGGTGTAAAGGGAGCGTAGACGGCGACGCAAGTCTGAAGTGAAATACCCGGGCTCAACCTGGGAACTGCTTTGGAAACTGTGTTGCTGGAGTGCTGGAGAGGTAAGCGGAATTCCTAGTGTAGCGGTGAAATGCGTAGATATTAGGAAGAACACCAGTGGCGAAGGCGGCTTACTGGACAGTAACTGACGTTGAGGCTC…	0.00783932	0.00946447	0.221617	0.604751	3.62281	0.00946447	0.00946447	0.00946447	0.00946447	0.00946447
k__Bacteria, p__Firmicutes, c__Clostridia, o__Clostridiales, f__Lachnospiraceae, g__, s__	NR_147396	Lachnoclostridium pacaense strain Marseille-P3100 16S ribosomal RNA, partial sequence	94.55	94	CCTACGGGGGGCTGCAGTGGGGGATATTGCACAATGGAGGAAACTCTGATGCAGCGACGCCGCGTGAGTGAAGAAGTATTTCGGTATGTAAAGCTCTATCAGCAGGGAAGAAAATGACGGTACCTGACTAAGAAGCCCCGGCTAACTACGTGCCAGCAGCCGCGGTAATACGTAGGGGGCAAGCGTTATCCGGATTTACTGGGTGTAAAGGGAGCGTAGACGGCGACACAAGTCTGAAGTGAAATACCCGGGCTCAACCTGGGAACTGCTTTGGAAACTGTGTTGCTAGAGTGCTGGAGAGGTAAGCGGAATTCCTAGTGTAGCGGTGAAATGCGTAGATATTAGGAAGAACACCAGTGGCGAAGGCGGCTTACTGGACAGTAACTGACGTTGAGGCTC…	0.00233096	0.0318303	0.917697	2.43791	9.94959	0.0318303	1.60629	0.0318303	0.0318303	0.0318303
k__Bacteria, p__Firmicutes, c__Clostridia, o__Clostridiales, f__Lachnospiraceae, g__, s__	NR_147396	Lachnoclostridium pacaense strain Marseille-P3100 16S ribosomal RNA, partial sequence	94.55	94	CCTACGGGCGGCTGCAGTGGGGGATATTGCACAATGGAGGAAACTCTGATGCAGCGACGCCGCGTGAGTGAAGAAGTATTTCGGTATGTAAAGCTCTATCAACAGGGAAGAAAATGACGGTACCTGACTAAGAAGCCCCGGCTAACTACGTGCCAGCAGCCGCGGTAATACGTAGGGGGCAAGCGTTATCCGGATTTACTGGGTGTAAAGGGAGCGTAGACGGCGACGCAAGTCTGAAGTGAAATACCCGGGCTCAACCTGGGAACTGCTTTGGAAACTGTGTTGCTAGAGTGCTGGAGAGGTAAGCGGAATTCCTAGTGTAGCGGTGAAATGCGTAGATATTAGGAAGAACACCAGTGGCGAAGGCGGCTTACTGGACAGTAACTGACGTTGAGGCTC…	0.000890342	0.0833331	0.975652	1.74703	11.8143	7.82147	0.0833331	3.71908	0.0833331	0.0833331
k__Bacteria, p__Firmicutes, c__Clostridia, o__Clostridiales, f__Lachnospiraceae, g__, s__	NR_147396	Lachnoclostridium pacaense strain Marseille-P3100 16S ribosomal RNA, partial sequence	97.5	94	CCTACGGGAGGCAGCAGTGGGGAATATTGCACAATGGGCGAAAGCCTGATGCAGCGACGCCGCGTGAGTGAAGAAGTATCTCGGTATGTAAAGCTCTATCAGCAGGGAAGAAAATGACGGTACCTGACTAAGAAGCCCCGGCTAACTACGTGCCAGCAGCCGCGGTAATACGTAGGGGGCAAGCGTTATCCGGATTTACTGGGTGTAAAGGGAGCGCAGACGGCGATGCAAGTCTGGAGTGAAAGCCCGGGGCTCAACCCCGGGACTGCTTTGGAAACTGTATGGCTAGAGTGCTGGAGAGGCAAGCGGAATTCCTAGTGTAGCGGTGAAATGCGTAGATATTAGGAAGAACACCAGTGGCGAAGGCGGCTTGCTGGACAGTAACTGACGTTCAGGCTC…	7.4195e-05	1	1	2.57861	7.5216	1	1	1	1	4734.98
k__Bacteria, p__Firmicutes, c__Clostridia, o__Clostridiales, f__Lachnospiraceae, g__, s__	NR_147396	Lachnoclostridium pacaense strain Marseille-P3100 16S ribosomal RNA, partial sequence	94.55	94	CCTACGGGGGGCTGCAGTGGGGGATATTGCACAATGGAGGAAACTCTGATGCAGCGACGCCGCGTGAGCGAAGAAGTATTTCGGTATGTAAAGCTCTATCAGCAGGGAAGAAAATGACGGTACCTGACTAAGAAGCCCCGGCTAACTACGTGCCAGCAGCCGCGGTAATACGTAGGGGGCAAGCGTTATCCGGATTTACTGGGTGTAAAGGGAGCGTAGACGGCGATGCAAGTCTGAAGTGAAATACCCGGGCTCAACCTGGGAACTGCTTTGGAAACTGTATGGCTAGAGTGCTGGAGAGGTAAGCGGAATTCCTAGTGTAGCGGTGAAATGCGTAGATATTAGGAAGAACACCAGTGGCGAAGGCGGCTTACTGGACAGTAACTGACGTTCAGGCTC…	7.4195e-05	1	19.474	6.13091	56.412	1	1	1	1	1
k__Bacteria, p__Firmicutes, c__Bacilli, o__Lactobacillales, f__Streptococcaceae, g__Lactococcus, s__	NR_113925	Lactococcus lactis subsp. cremoris strain NBRC 100676 16S ribosomal RNA gene, partial sequence	100	95	CCTACGGGAGGCAGCAGTAGGGAATCTTCGGCAATGGACGAAAGTCTGACCGAGCAACGCCGCGTGAGTGAAGAAGGTTTTCGGATCGTAAAACTCTGTTGGTAGAGAAGAACGTTGGTGAGAGTGGAAAGCTCATCAAGTGACGGTAACTACCCAGAAAGGGACGGCTAACTACGTGCCAGCAGCCGCGGTAATACGTAGGTCCCGAGCGTTGTCCGGATTTATTGGGCGTAAAGCGAGCGCAGGTGGTTTATTAAGTCTGGTGTAAAAGGCAGTGGCTCAACCATTGTATGCATTGGAAACTGGTAGACTTGAGTGCAGGAGAGGAGAGTGGAATTCCATGTGTAGCGGTGAAATGCGTAGATATATGGAGGAACACCGGTGGCGAAAGCGGCTCTC…	0.00112838	0.0657535	0.0657535	0.576206	1.28986	0.0657535	2.15229	0.0657535	0.0657535	28.98
k__Bacteria, p__Firmicutes, c__Erysipelotrichi, o__Erysipelotrichales, f__Erysipelotrichaceae, g__Coprobacillus, s__	NR_144615	Longibaculum muris strain MT10-315-CC-1.2-2 16S ribosomal RNA, partial sequence	96.77	96	CCTACGGGAGGCAGCAGTAGGGAATTTTCGGCAATGGGCGAAAGCCTGACCGAGCAACGCCGCGTGAGGGAGGAAGTACTTCGGTATGTAAACCTCTGTTATAAAGGAAGAACGGCATATGTAGGGAATGACATATGAGTGACGGTACTTTATGAGGAAGCCACGGCTAACTACGTGCCAGCAGCCGCGGTAATACGTAGGTGGCGAGCGTTATCCGGAATCATTGGGCGTAAAGAGGGAGCAGGCGGCAATAGAGGTCTGCGGTGAAAGCCCGAAGCTAAACTTCGGTAAGCCGTGGAAACCAAATAGCTAGAGAGCAGCAGAGGATCGTGGAATTCCATGTGTAGCGGTGAAATGCGTAGATATATGGAGGAACACCAGTGGCGAAGGCGACGATCT…	0.0277445	0.109856	0.399408	0.246927	0.970273	0.58069	0.330079	0.269058	0.251507	0.00267422
k__Bacteria, p__Firmicutes, c__Erysipelotrichi, o__Erysipelotrichales, f__Erysipelotrichaceae, g__Coprobacillus, s__	NR_144615	Longibaculum muris strain MT10-315-CC-1.2-2 16S ribosomal RNA, partial sequence	96.56	96	CCTACGGGGGGCAGCAGTAGGGAATTTTCGGCAATGGGCGAAAGCCTGACCGAGCAACGCCGCGTGAGGGAGGAAGTACTTCGGTATGTAAACCTCTGTTATAAAGGAAGAACGGCATATGTAGGGAATGACATATGAGTGACGGTACTTTATGAGGAAGCCACGGCTAACTACGTGCCAGCAGCCGCGGTAATACGTAGGTGGCGAGCGTTATCCGGAATCATTGGGCGTAAAGAGGGAGCAGGCGGCAATAGAGGTCTGCGGTGAAAGCCCGAAGCTAAACTTCGGTAAGCCGTGGAAACCAAATAGCTAGAGAGCAGCAGAGGATCGTGGAATTCCATGTGTAGCGGTGAAATGCGTAGATATATGGAGGAACACCAGTGGCGAAGGCGACGATCT…	0.0080189	0.00925252	0.455296	0.393264	1.62656	0.679076	0.228918	0.0286738	0.688814	0.499141
k__Bacteria, p__Firmicutes, c__Clostridia, o__Clostridiales, f__Veillonellaceae, g__Megamonas, s__	NR_041590	Megamonas funiformis strain YIT 11815 16S ribosomal RNA gene, partial sequence	98.5	97	CCTACGGGAGGCAGCAGTGGGGAATCTTCCGCAATGGGCGAAAGCCTGACGGAGCAACGCCGCGTGAACGATGAAGGTCTTAGGATCGTAAAGTTCTGTTGTTAGGGACGAAGGGTAAGAATCATAATAAGGTTTTTATTTGACGGTACCTAACGAGGAAGCCACGGCTAACTACGTGCCAGCAGCCGCGGTAATACGTAGGCGGCAAGCGTTGTCCGGAATTATTGGGCGTAAAGGGAGCGCAGGCGGGAAACTAAGCGGATCTTAAAAGTGCGGGGCTCAACCCCGTGATGGGGTCCGAACTGGTTTTCTTGAGTGCAGGAGAGGAAAGCGGAATTCCCAGTGTAGCGGTGAAATGCGTAGATATTGGGAAGAACACCAGTGGCGAAGGCGGCTTTC…	0.0759954	36.1902	0.0167265	0.0740926	0.734803	0.0916343	0.976049	28.166	0.0775313	0.000976309
k__Bacteria, p__Firmicutes, c__Clostridia, o__Clostridiales, f__Veillonellaceae, g__Megamonas, s__	NR_041590	Megamonas funiformis strain YIT 11815 16S ribosomal RNA gene, partial sequence	97.42	97	CCTACGGGTGGCTGCAGTGGGGAATCTTCCGCAATGGGCGAAAGCCTGACGGAGCAACGCCGCGTGAACGATGAAGGTCTTAGGATCGTAAAGTTCTGTTGTTAGGGACGAAGGGTAAGAATCATAATAAGGTTTTTATTTGACGGTACCTAACGAGGAAGCCACGGCTAACTACGTGCCAGCAGCCGCGGTAATACGTAGGCGGCAAGCGTTGTCCGGAATTATTGGGCGTAAAGGGAGCGCAGGCGGGAAACTAAGCGGATCTTAAAAGGGCGGGGCTCAACCCCGTGATGGGGTCCGAACTGGTTTTCTTGAGTGCAGGAGAGGAAAGCGGAATTCCCAGTGTAGCGGTGAAATGCGTAGATATTGGGAAGAACACCAGTGGCGAAGGCGGCTTTC…	7.41952e-05	89.2517	0.999997	0.999997	10.5647	0.999997	0.999997	238.64	0.999997	6989.81
k__Bacteria, p__Firmicutes, c__Clostridia, o__Clostridiales, f__Veillonellaceae, g__Megamonas, s__	NR_041590	Megamonas funiformis strain YIT 11815 16S ribosomal RNA gene, partial sequence	97.42	97	CCTACGGGGTGCTGCAGTGGGGAATCTTCCGCAATGGGCGAAAGCCTGACGGAGCAACGCCGCGTGAACGATGAAGGTCTTAGGATCGTAAAGTTCTGTTGTTAGGGACGAAGGGTAAGAATCATAATAAGGTTTTTATTTGACGGTACCTAACGAGGAAGCCACGGCTAACTACGTGCCAGCAGCCGCGGTAATACGTAGGCGGCAAGCGTTGTCCGGAATTATTGGGCGTAAAGGGAGCGCAGGCGGGAAACTAAGCGGATCTTAAAAGTGCGGGGCTCAACCCCGTGATGGGGTCCGAACTGGTTTTCTTGAGTGCAGGAGAGGAAAGCGGAATTCCCAGTGTAGCGGTGAAATGCGTAGATATTGGGAAGAACACCAGTGGCGAAGGCGGCTTTC…	7.41952e-05	89.2517	0.999997	0.999997	0.999997	0.999997	0.999997	146.283	0.999997	0.999997
k__Bacteria, p__Firmicutes, c__Clostridia, o__Clostridiales, f__Veillonellaceae, g__Mitsuokella, s__	NR_028840	Mitsuokella jalaludinii strain M9 16S ribosomal RNA gene, complete sequence	100	98	CCTACGGGAGGCAGCAGTGGGGAATCTTCCGCAATGGGCGCAAGCCTGACGGAGCAACGCCGCGTGAGTGAAGAAGGGTTTCGACTCGTAAAGCTCTGTTGTCGGGGACGAATGTGGAGATGGTGAATAACCATTTCCAATGACGGTACCTGACGAGGAAGCCACGGCTAACTACGTGCCAGCAGCCGCGGTAATACGTAGGTGGCGAGCGTTGTCCGGAATTATTGGGCGTAAAGGGAGCGCAGGCGGGAAGGTAAGTCTATCTTAAAAGTGCGGGGCTCAACCCCGTGAGGGGATGGAAACTATCTTTCTTGAGTGCAGGAGAGGAAAGCGGAATTCCTAGTGTAGCGGTGAAATGCGTAGATATTAGGAGGAACACCAGTGGCGAAGGCGGCTTTC…	0.0211672	40.7035	0.00350518	0.143604	2.40055	0.00350518	2.21217	0.950436	4.93768	0.693113
k__Bacteria, p__Firmicutes, c__Clostridia, o__Clostridiales, f__Veillonellaceae, g__Mitsuokella, s__	NR_028840	Mitsuokella jalaludinii strain M9 16S ribosomal RNA gene, complete sequence	96.77	98	CCTACGGGAGGCAGCAGTGGGGAATCTTCCGCAATGGGCGCAAGCCTGACGGAGCAACGCCGCGTGAGTGAAGAAGGGTTTCGACTCGTAAAGCTCTGTTGTCGGGGACGAATGTCAGGACTCAGAATATGGGTTCTGAATGACGGTACCTGACGAGGAAGCCACGGCTAACTACGTGCCAGCAGCCGCGGTAATACGTAGGTGGCGAGCGTTGTCCGGAATTATTGGGCGTAAAGGGAGCGCAGGCGGGAAGGTAAGTCTATCTTAAAAGTGCGGGGCTCAACCCCGTGAGGGGATGGAAACTATCTTTCTTGAGTGCAGGAGAGGAAAGCGGAATTCCTAGTGTAGCGGTGAAATGCGTAGATATTAGGAGGAACACCAGTGGCGAAGGCGGCTTTC…	0.00935166	31.9501	0.00793388	0.110017	1.97721	0.00793388	0.709082	0.196698	2.58173	7.81833
k__Bacteria, p__Firmicutes, c__Clostridia, o__Clostridiales, f__Veillonellaceae, g__Mitsuokella, s__	NR_028840	Mitsuokella jalaludinii strain M9 16S ribosomal RNA gene, complete sequence	98.92	98	CCTACGGGTGGCAGCAGTGGGGAATCTTCCGCAATGGGCGCAAGCCTGACGGAGCAACGCCGCGTGAGTGAAGAAGGGTTTCGACTCGTAAAGCTCTGTTGTCGGGGACGAATGTGGAGATGGTGAATAGCTATTTCCAATGACGGTACCTGACGAGGAAGCCACGGCTAACTACGTGCCAGCAGCCGCGGTAATACGTAGGTGGCGAGCGTTGTCCGGAATTATTGGGCGTAAAGGGAGCGCAGGCGGGAAGGTAAGTCTATCTTAAAAGTGCGGGGCTCAACCCCGTGAGGGGATGGAAACTATCTTTCTTGAGTGCAGGAGAGGAAAGCGGAATTCCTAGTGTAGCGGTGAAATGCGTAGATATTAGGAGGAACACCAGTGGCGAAGGCGGCTTTC…	0.00776266	60.047	0.00955794	0.140753	4.02556	0.00955794	1.93698	1.76586	4.22566	5.17728
k__Bacteria, p__Firmicutes, c__Clostridia, o__Clostridiales, f__Veillonellaceae, g__Mitsuokella, s__	NR_028840	Mitsuokella jalaludinii strain M9 16S ribosomal RNA gene, complete sequence	99.78	98	CCTACGGGAGGCAGCAGTGGGGAATCTTCCGCAATGGGCGCAAGCCTGACGGAGCAACGCCGCGTGAGTGAAGAAGGGTTTCGACTCGTAAAGCTCTGTTGTCGGGGACGAATGTGGAGATGGTGAATAACCATTTTCAATGACGGTACCTGACGAGGAAGCCACGGCTAACTACGTGCCAGCAGCCGCGGTAATACGTAGGTGGCGAGCGTTGTCCGGAATTATTGGGCGTAAAGGGAGCGCAGGCGGGAAGGTAAGTCTATCTTAAAAGTGCGGGGCTCAACCCCGTGAGGGGATGGAAACTATCTTTCTTGAGTGCAGGAGAGGAAAGCGGAATTCCTAGTGTAGCGGTGAAATGCGTAGATATTAGGAGGAACACCAGTGGCGAAGGCGGCTTTC…	0.00556464	68.6759	0.0133333	0.45609	4.59545	0.0133333	2.99303	0.852402	9.70523	5.55868
k__Bacteria, p__Firmicutes, c__Clostridia, o__Clostridiales, f__Veillonellaceae, g__Mitsuokella, s__multacida	NR_027596	Mitsuokella multacida strain DSM 20544 16S ribosomal RNA gene, partial sequence	99.79	99	CCTACGGGAGGCAGCAGTGGGGAATCTTCCGCAATGGGCGCAAGCCTGACGGAGCAACGCCGCGTGAGTGAAGAAGGGTTTCGACTCGTAAAGCTCTGTTGTCGGGGACGAATGTGGAGATGGTGAATAACCATTTCCAATGACGGTACCTGACGAGGAAGCCACGGCTAACTACGTGCCAGCAGCCGCGGTAATACGTAGGTGGCGAGCGTTGTCCGGAATTATTGGGCGTAAAGGGAGCGCAGGCGGGAGGTCAAGTCTATCTTAAAAGTGCGGGGCTCAACCCCGTGAGGGGATGGAAACTGGTCTTCTTGAGTGCAGGAGAGGAAAGCGGAATTCCTAGTGTAGCGGTGAAATGCGTAGATATTAGGAGGAACACCAGTGGCGAAGGCGGCTTTC…	0.00563884	49.9092	0.0131579	0.267632	4.41409	0.0131579	1.60666	0.767638	6.03345	5.32409
k__Bacteria, p__Firmicutes, c__Clostridia, o__Clostridiales, f__Lachnospiraceae, g__Dorea, s__	NR_144617	Muricomes intestini strain 2PG-424-CC-1 16S ribosomal RNA, partial sequence	98.19	100	CCTACGGGAGGCAGCAGTGGGGAATATTGCACAATGGGGGAAACCCTGATGCAGCGACGCCGCGTGAAGGATGAAGTATTTCGGTATGTAAACTTCTATCAGCAGGGAAGAAAATGACGGTACCTGACTAAGAAGCCCCGGCTAACTACGTGCCAGCAGCCGCGGTAATACGTAGGGGGCAAGCGTTATCCGGATTTACTGGGTGTAAAGGGAGCGTAGACGGCTGTGCAAGTTTGAAGTGAAAGCCCGGGGCTCAACCGCGGGACTGCTTTGAAAACTGTGCAGCTAGAGTGTCGGAGAGGTAAGTGGAATTCCTAGTGTAGCGGTGAAATTGCGTAGATATTAGGAGGAACACCAGTGGCGAAGGCGGCTTACTGGACGATGACTGACGTTGAGGCT…	0.0234175	0.00316835	0.0612165	0.00316835	0.00316835	0.692799	0.00316835	0.0613675	0.00316835	0.00529651
k__Bacteria, p__Bacteroidetes, c__Bacteroidia, o__Bacteroidales, f__[Odoribacteraceae], g__Odoribacter, s__	NR_074535	Odoribacter splanchnicus strain DSM 220712 16S ribosomal RNA gene, complete sequence	100	101	CCTACGGGAGGCAGCAGTGAGGAATATTGGTCAATGGACGTAAGTCTGAACCAGCCAAGTCGCGTGAGGGAAGACTGCCCTATGGGTTGTAAACCTCTTTTATAAGGGAAGAATAAGTTCTACGTGTAGAATGATGCCTGTACCTTATGAATAAGCATCGGCTAACTCCGTGCCAGCAGCCGCGGTAATACGGAGGATGCGAGCGTTATCCGGATTTATTGGGTTTAAAGGGTGCGTAGGCGGTTTATTAAGTTAGTGGTTAAATATTTGAGCTAAACTCAATTGTGCCATTAATACTGGTAAACTGGAGTACAGACGAGGTAGGCGGAATAAGTTAAGTAGCGGTGAAATGCATAGATATAACTTAGAACTCCGATAGCGAAGGCAGCTTACCAGACT…	7.4195e-05	1	1	1	3.7608	1	1	56.7379	1	3.34339
k__Bacteria, p__Firmicutes, c__Clostridia, o__Clostridiales, f__Ruminococcaceae, g__Oscillospira, s__	NR_118156	Oscillibacter ruminantium strain GH1 16S ribosomal RNA gene, partial sequence	94.81	102	CCTACGGGAGGCAGCAGTGGGGAATATTGGGCAATGGACGCAAGTCTGACCCAGCAACGCCGCGTGAAGGAAGAAGGCTTTCGGGTTGTAAACTTCTTTTGTCAGGGAACAGTAGAAGAGGGTACCTGACGAATAAGCCACGGCTAACTACGTGCCAGCAGCCGCGGTAATACGTAGGTGGCAAGCGTTGTCCGGATTTACTGGGTGTAAAGGGCGTGTAGCCGGAGAGACAAGTCAGATGTGAAATCCGCGGGCTCAACCCGCGAACTGCATTTGAAACTGTTTCCCTTGAGTATCGGAGAGGTAACCGGAATTCCTAGTGTAGCGGTGAAATGCGTAGATATTAGGAAGAACACCAGTGGCGAAGGCGGGTTACTGGACGACAACTGACGGTGAGGC…	0.491107	0.000151077	0.732682	0.760146	1.24588	0.261023	0.000151077	0.000151077	0.497505	0.122861
k__Bacteria, p__Firmicutes, c__Clostridia, o__Clostridiales, f__Ruminococcaceae, g__, s__	NR_118156	Oscillibacter ruminantium strain GH1 16S ribosomal RNA gene, partial sequence	92.99	102	CCTACGGGAGGCAGCAGTGGGGAATATTGGGCAATGGGCGCAAGCCTGACCCAGCAACGCCGCGTGAAGGAAGAAGGCTTTCGGGTTGTAAACTTCTTTTAAGAGGGAAGAGCAGAAGACGGTACCTCTAGAATAAGCCACGGCTAACTACGTGCCAGCAGCCGCGGTAATACGTAGGTGGCAAGCGTTGTCCGGATTTACTGGGTGTAAAGGGCGTGCAGCCGGGTCTGCAAGTCAGATGTGAAATCCATGGGCTCAACCCATGAACTGCATTTGAAACTGTAGATCTTGAGTGTCGGAGGGGCAATCGGAATTCCTAGTGTAGCGGTGAAATGCGTAGATATTAGGAGGAACACCAGTGGCGAAGGCGGATTGCTGGACGATAACTGACGGTGAGGC…	0.0552972	0.789089	3.80172	1.41337	3.62351	0.0419779	0.6035	0.520362	0.605992	0.0723827
k__Bacteria, p__Firmicutes, c__Clostridia, o__Clostridiales, f__Ruminococcaceae, g__Oscillospira, s__	NR_118156	Oscillibacter ruminantium strain GH1 16S ribosomal RNA gene, partial sequence	96.15	102	CCTACGGGAGGCAGCAGTGGGGAATATTGGGCAATGGACGCAAGTCTGACCCAGCAACGCCGCGTGAAGGAAGAAGGCTTTCGGGTTGTAAACTTCTTTTGTCAGGGAAGAGTAGAAGACGGTACCTGACGAATAAGCCACGGCTAACTACGTGCCAGCAGCCGCGGTAATACGTAGGTGGCAAGCGTTGTCCGGATTTACTGGGTGTAAAGGGCGTGCAGCCGGGCCGGCAAGTCAGATGTGAAATCTGGAGGCTTAACCTCCAAACTGCATTTGAAACTGTAGGTCTTGAGTACCGGAGAGGTTATCGGAATTCCTTGTGTAGCGGTGAAATGCGTAGATATAAGGAAGAACACCAGTGGCGAAGGCGGATAACTGGACGGCAACTGACGGTGAGGC…	0.0301925	0.0905137	0.82754	0.257963	0.572654	0.0024574	0.0024574	0.0209427	0.386193	0.0024574
k__Bacteria, p__Firmicutes, c__Clostridia, o__Clostridiales, f__Ruminococcaceae, g__Oscillospira, s__	NR_118156	Oscillibacter ruminantium strain GH1 16S ribosomal RNA gene, partial sequence	94.8	102	CCTACGGGAGGCAGCAGTGGGGAATATTGGGCAATGGGCGCAAGCCTGACCCAGCAACGCCGCGTGAAGGAAGAAGGCTTTCGGGTTGTAAACTTCTTTTAAGAGGGAAGAGCAGAAGACGGTACCTCTTGAATAAGCCACGGCTAACTACGTGCCAGCAGCCGCGGTAATACGTAGGTGGCAAGCGTTGTCCGGATTTACTGGGTGTAAAGGGCGTGCAGCCGGGTGCGCAAGTCAGATGTGAAATCTCAGGGCTCAACCCTGAAACTGCATTTGAAACTGTGCATCTTGAGTGCCGGAGAGGTAATCGGAATTCCTTGTGTAGCGGTGAAATGCGTAGATATAAGGAAGAACACCAGTGGCGAAGGCGGATTACTGGACGGTAACTGACGGTGAGGC…	0.0210312	0.00352785	0.00352785	0.271866	3.17153	0.00352785	0.00352785	0.00352785	0.00352785	0.196213
k__Bacteria, p__Firmicutes, c__Clostridia, o__Clostridiales, f__Ruminococcaceae, g__Oscillospira, s__	NR_118156	Oscillibacter ruminantium strain GH1 16S ribosomal RNA gene, partial sequence	95.25	102	CCTACGGGAGGCAGCAGTGGGGAATATTGGGCAATGGGCGCAAGCCTGACCCAGCAACGCCGCGTGAAGGAAGAAGGCTTTCGGGTTGTAAACTTCTTTTAAGAGGGAAGAGCAGAAGACGGTACCTCTTGAATAAGCCACGGCTAACTACGTGCCAGCAGCCGCGGTAATACGTAGGTGGCAAGCGTTGTCCGGATTTACTGGGTGTAAAGGGCGTGCAGCCGGGCATGCAAGTCAGATGTGAAATCTCAGGGCTCAACCCTGAAACTGCATTTGAAACTGTATGTCTTGAGTGCCGGAGAGGTAATCGGAATTCCTTGTGTAGCGGTGAAATGCGTAGATATAAGGAAGAACACCAGTGGCGAAGGCGGATTACTGGACGGTAACTGACGGTGAGGC…	0.0164002	0.00452403	0.00452403	0.472246	5.22485	0.00452403	0.00452403	0.00452403	0.00452403	0.295011
k__Bacteria, p__Firmicutes, c__Clostridia, o__Clostridiales, f__Ruminococcaceae, g__Oscillospira, s__	NR_118156	Oscillibacter ruminantium strain GH1 16S ribosomal RNA gene, partial sequence	93.67	102	CCTACGGGTGGCTGCAGTGGGGAATATTGGGCAATGGACGCAAGTCTGACCCAGCAACGCCGCGTGAAGGAAGAAGGCTTTCGGGTTGTAAACTTCTTTTGTCAGGGAACAGTAGAAGAGGGTACCTGACGAATAAGCCACGGCTAACTACGTGCCAGCAGCCGCGGTAATACGTAGGTGGCAAGCGTTGTCCGGATTTACTGGGTGTAAAGGGCGTGTAGCCGGAGAGACAAGTCAGATGTGAAATCCGCGGGCTCAACTCGCGAACTGCATTTGAAACTGTTTCCCTTGAGTATCGGAGAGGTAACCGGAATTCCTAGTGTAGCGGTGAAATGCGTAGATATTAGGAAGAACACCAGTGGCGAAGGCGGGTTACTGGACGACAACTGACGGTGAGGC…	0.00184189	0.0402819	0.848908	2.28595	11.5513	2.89526	0.0402819	0.0402819	0.0402819	0.0402819
k__Bacteria, p__Firmicutes, c__Clostridia, o__Clostridiales, f__Ruminococcaceae, g__Oscillospira, s__	NR_118156	Oscillibacter ruminantium strain GH1 16S ribosomal RNA gene, partial sequence	95.48	102	CCTACGGGAGGCAGCAGTGGGGAATATTGGGCAATGGACGCAAGTCTGACCCAGCAACGCCGCGTGAAGGAAGAAGGCTTTCGGGTTGTAAACTTCTTTTGTCAGGGAACAGTAGAAGAGGGTACCTGACGAATAAGCCACGGCTAACTACGTGCCAGCAGCCGCGGTAATACGTAGGTGGCAAGCGTTGTCCGGATTTACTGGGTGTAAAGGGCGTGTAGCCGGGCTGATAAGTCAGATGTGAAATCTGGAGGCTCAACCTCCAAACTGCATTTGAAACTGTCGGTCTTGAGTATCGGAGAGGTAACCGGAATTCCTAGTGTAGCGGTGAAATGTGTAGATATTAGGAAGAACACCAGTGGCGAAGGCGGGTTACTGGACGACAACTGACGGTGAGGC…	7.4195e-05	1	6.44042	43.8364	147.611	71.875	1	1	1	9.59152
k__Bacteria, p__Firmicutes, c__Clostridia, o__Clostridiales, f__Ruminococcaceae, g__Oscillospira, s__	NR_118156	Oscillibacter ruminantium strain GH1 16S ribosomal RNA gene, partial sequence	94.8	102	CCTACGGGGGGCTGCAGTGGGGAATATTGGGCAATGGACGCAAGTCTGACCCAGCAACGCCGCGTGAAGGAAGAAGGCTTTCGGGTTGTAAACTTCTTTTGTCAGGGAACAGTAGAAGAGGGTACCTGACGAATAAGCCACGGCTAACTACGTGCCAGCAGCCGCGGTAATACGTAGGTGGCAAGCGTTGTCCGGATTTACTGGGTGTAAAGGGCGTGTAGCCGGGCTGATAAGTCAGATGTGAAATCTGGAGGCTCAACCTCCAAACTGCATTTGAAACTGTCGGTCTTGAGTATCGGAGAGGTAACCGGAATTCCTAGTGTAGCGGTGAAATGCGTAGATATTAGGAAGAACACCAGTGGCGAAGGCGGGTTACTGGACGACAACTGACGGTGAGGC…	7.4195e-05	1	1	1	9.402	1	1	1	1	2.30499
k__Bacteria, p__Firmicutes, c__Clostridia, o__Clostridiales, f__Ruminococcaceae, g__Oscillospira, s__	NR_074793	Oscillibacter valericigenes strain Sjm18-20 16S ribosomal RNA gene, complete sequence	94.81	103	CCTACGGGAGGCAGCAGTGGGGAATATTGGGCAATGGGCGCAAGCCTGACCCAGCAACGCCGCGTGAAGGAAGAAGGCTTTCGGGTTGTAAACTTCTTTTAAGTGGGAAGAGTAGAAGACGGTACCACTTGAATAAGCCACGGCTAACTACGTGCCAGCAGCCGCGGTAATACGTAGGTGGCAAGCGTTGTCCGGATTTACTGGGTGTAAAGGGCGTGCAGCCGGGCATGCAAGTCAGATGTGAAATCTCAGGGCTTAACCCTGAAACTGCATTTGAAACTGTATGTCTTGAGTGCCGGAGAGGTAATCGGAATTCCTTGTGTAGCGGTGAAATGCGTAGATATAAGGAAGAACACCAGTGGCGAAGGCGGATTACTGGACGGTAACTGACGGTGAGGC…	0.837658	8.85743e-05	0.112419	0.125209	0.726238	0.178692	8.85743e-05	8.85743e-05	0.236339	0.0856741
k__Bacteria, p__Firmicutes, c__Clostridia, o__Clostridiales, f__Ruminococcaceae, g__Oscillospira, s__	NR_074793	Oscillibacter valericigenes strain Sjm18-20 16S ribosomal RNA gene, complete sequence	94.58	103	CCTACGGGAGGCAGCAGTGGGGAATATTGGGCAATGGGCGCAAGCCTGACCCAGCAACGCCGCGTGAAGGAAGAAGGCTTTCGGGTTGTAAACTTCTTTTAAGTGGGAAGAGCAGAAGACGGTACCACTTGAATAAGCCACGGCTAACTACGTGCCAGCAGCCGCGGTAATACGTAGGTGGCAAGCGTTGTCCGGATTTACTGGGTGTAAAGGGCGTGCAGCCGGGCATGCAAGTCAGATGTGAAATCTCAGGGCTTAACCCTGAAACTGCATTTGAAACTGTATGTCTTGAGTGCCGGAGAGGTAATCGGAATTCCTTGTGTAGCGGTGAAATGCGTAGATATAAGGAAGAACACCAGTGGCGAAGGCGGATTACTGGACGGTAACTGACGGTGAGGC…	0.0943703	0.000786212	0.296969	0.360163	0.958229	0.056509	0.000786212	0.000786212	0.400353	0.000786212
k__Bacteria, p__Firmicutes, c__Clostridia, o__Clostridiales, f__Ruminococcaceae, g__Oscillospira, s__	NR_074793	Oscillibacter valericigenes strain Sjm18-20 16S ribosomal RNA gene, complete sequence	93.89	103	CCTACGGGTGGCAGCAGTGGGGAATATTGGGCAATGGGCGCAAGCCTGACCCAGCAACGCCGCGTGAAGGAAGAAGGCTTTCGGGTTGTAAACTTCTTTTAAGAGGGAAGAATAGAAGACGGTACCTCTTGAATAAGCCACGGCTAACTACGTGCCAGCAGCCGCGGTAATACGTAGGTGGCAAGCGTTGTCCGGATTTACTGGGTGTAAAGGGCGTGCAGCCGGGTGCGCAAGTCAGATGTGAAATCTCAGGGCTCAACCCTGAAACTGCATTTGAAACTGTGCATCTTGAGTGCCGGAGAGGTAATCGGAATTCCTTGTGTAGCGGTGAAATGCGTAGATATAAGGAAGAACACCAGTGGCGAAGGCGGATTACTGGACGGTAACTGACGGTGAGGC…	0.0014839	0.0499999	0.0499999	0.0859535	5.18396	0.0499999	0.0499999	0.0499999	0.0499999	66.8484
k__Bacteria, p__Bacteroidetes, c__Bacteroidia, o__Bacteroidales, f__Porphyromonadaceae, g__Parabacteroides, s__distasonis	NR_074376	Parabacteroides distasonis strain ATCC 8503 16S ribosomal RNA gene, complete sequence	97.17	104	CCTACGGGTGGCAGCAGTGAGGAATATTGGTCAATGGCCGAGAGGCTGAACCAGCCAAGTCGCGTGAGGGATGAAGGTTCTATGGATCGTAAACCTCTTTTATAAGGGAATAAAGTGACCCACGTGTGGGTTTTTGTATGTACCTTATGAATAAGGATCGGCTAACTCCGTGCCAGCAGCCGCGGTAATACGGAGGATCCGAGCGTTATCCGGATTTATTGGGTTTAAAGGGTGCGTAGGCGGCCCCTTAAGTCAGCGGTGAAAGTCTGTGGCTCAACCATAGAATTGCCGTTGAAACTGGGAGGCTTGAGTATGTTTGAGGCAGGCGGAATGCGTGGTGTAGCGGTGAAATGCATAGATATCACGCAGAACCCCGATTGCGAAGGCAGCCTGCCAAGC…	0.00213867	0.0346921	0.162468	0.608262	0.13047	0.0346921	0.0346921	3.28118	4.78715	0.0346921
k__Bacteria, p__Bacteroidetes, c__Bacteroidia, o__Bacteroidales, f__Porphyromonadaceae, g__Parabacteroides, s__distasonis	NR_074376	Parabacteroides distasonis strain ATCC 8503 16S ribosomal RNA gene, complete sequence	96.96	104	CCTACGGGAGGCTGCAGTGAGGAATATTGGTCAATGGCCGAGAGGCTGAACCAGCCAAGTCGCGTGAGGGATGAAGGTTCTATGGATCGTAAACCTCTTTTATAAGGGAATAAAGTGACCCACGTGTGGGTTTTTGTATGTACCTTATGAATAAGGATCGGCTAACTCCGTGCCAGCAGCCGCGGTAATACGGAGGATCCGAGCGTTATCCGGATTTATTGGGTTTAAAGGGTGCGTAGGCGGCCCCTTAAGTCAGCGGTGAAAGTCTGTGGCTCAACCATAGAATTGCCGTTGAAACTGGGGGACTTGAGTATGTTTGAGGCAGGCGGAATGCGTGGTGTAGCGGTGAAATGCATAGATATCACGCAGAACCCCGATTGCGAAGGCAGCCTGCCAAGC…	0.00149936	6.27285	0.231743	0.538648	0.157041	0.0494846	0.0494846	0.675876	2.55306	0.0494846
k__Bacteria, p__Bacteroidetes, c__Bacteroidia, o__Bacteroidales, f__Porphyromonadaceae, g__Parabacteroides, s__distasonis	NR_074376	Parabacteroides distasonis strain ATCC 8503 16S ribosomal RNA gene, complete sequence	96.52	104	CCTACGGGTGGCAGCAGTGAGGAATATTGGTCAATGGCCGAGAGGCTGAACCAGCCAAGTCGCGTGAGGGATGAAGGTTCTATGGATCGTAAACCTCTTTTATAAGGGAATAAAGTGACCCACGTGTGGGTTTTTGTATGTACCTTATGAATAAGGATCGGCTAACTCCGTGCCAGCAGCCGCGGTAATACGGAGGATCCGAGCGTTATCCGGATTTATTGGGTTTAAAGGGTGCGTAGGTGGTCTTTTAAGTCAGCGGTGAAAGTCTGTGGCTCAACCATAGAATTGCCGTTGAAACTGGAGGACTTGAGTATGTTTGAGGCAGGCGGAATGCGTGGTGTAGCGGTGAAATGCATAGATATCACGCAGAACCCCGATTGCGAAGGCAGCCTGCCAAGC…	0.0010064	0.0737229	3.1941	1.03466	1.19475	0.0737229	0.0737229	0.62829	4.33549	0.0737229
k__Bacteria, p__Bacteroidetes, c__Bacteroidia, o__Bacteroidales, f__Porphyromonadaceae, g__Parabacteroides, s__distasonis	NR_074376	Parabacteroides distasonis strain ATCC 8503 16S ribosomal RNA gene, complete sequence	99.78	104	CCTACGGGAGGCAGCAGTGAGGAATATTGGTCAATGGCCGAGAGGCTGAACCAGCCAAGTCGCGTGAGGGATGAAGGTTCTATGGATCGTAAACCTCTTTTATAAGGGAATAAAGTGCGGGACGTGTCCCGTTTTGTATGTACCTTATGAATAAGGATCGGCTAACTCCGTGCCAGCAGCCGCGGTAATACGGAGGATCCGAGCGTTATCCGGATTTATTGGGTTTAAAGGGTGCGTAGGCGGCCTTTTAAGTCAGCGGTGAAAGTCTGTGGCTCAACCATAGAATTGCCGTTGAAACTGGGGGGCTTGAGTATGTTTGAGGCAGGCGGAATGCGTGGTGTAGCGGTGAAATGCATAGATATCACGCAGAACCCCGATTGCGAAGGCAGCCTGCCAAGC…	0.000709622	0.104556	0.104556	0.101804	0.104556	176.543	141.964	149.177	0.104556	0.104556
k__Bacteria, p__Bacteroidetes, c__Bacteroidia, o__Bacteroidales, f__Porphyromonadaceae, g__Parabacteroides, s__distasonis	NR_074376	Parabacteroides distasonis strain ATCC 8503 16S ribosomal RNA gene, complete sequence	100	104	CCTACGGGAGGCAGCAGTGAGGAATATTGGTCAATGGCCGAGAGGCTGAACCAGCCAAGTCGCGTGAGGGATGAAGGTTCTATGGATCGTAAACCTCTTTTATAAGGGAATAAAGTGCGGGACGTGTCCCGTTTTGTATGTACCTTATGAATAAGGATCGGCTAACTCCGTGCCAGCAGCCGCGGTAATACGGAGGATCCGAGCGTTATCCGGATTTATTGGGTTTAAAGGGTGCGTAGGCGGCCTTTTAAGTCAGCGGTGAAAGTCTGTGGCTCAACCATAGAATTGCCGTTGAAACTGGGGGGCTTGAGTATGTTTGAGGCAGGCGGAATGCGTGGTGTAGCGGTGAAATGCATAGATATCACGCAGAACCCCGATTGCGAAGGCAGCCTGCCAAGC…	7.4195e-05	1	1	1.83322	1.29314	2229.91	1427.9	1905.18	1	1
k__Bacteria, p__Bacteroidetes, c__Bacteroidia, o__Bacteroidales, f__Porphyromonadaceae, g__Parabacteroides, s__distasonis	NR_074376	Parabacteroides distasonis strain ATCC 8503 16S ribosomal RNA gene, complete sequence	96.09	104	CCTACGGGTGGCAGCAGTGAGGAATATTGGTCAATGGGCGAGAGCCTGAACCAGCCAAGTCGCGTGAGGGATGAAGGTTCTATGGATCGTAAACCTCTTTTATAAGGGAATAAAGTGACCCACGTGTGGGTTTTTGTATGTACCTTATGAATAAGGATCGGCTAACTCCGTGCCAGCAGCCGCGGTAATACGGAGGATCCGAGCGTTATCCGGATTTATTGGGTTTAAAGGGTGCGTAGGTGGTCTTTTAAGTCAGCGGTGAAAGTCTGTGGCTCAACCATAGAATTGCCGTTGAAACTGGGGGACTTGAGTATGTTTGAGGCAGGCGGAATGCGTGGTGTAGCGGTGAAATGCTTAGATATCACGCAGAACCCCGATTGCGAAGGCAGCCTGCCAAGC…	7.4195e-05	1	1	1	1.29314	1	1	31.6779	1	1
k__Bacteria, p__Bacteroidetes, c__Bacteroidia, o__Bacteroidales, f__Porphyromonadaceae, g__Parabacteroides, s__distasonis	NR_074376	Parabacteroides distasonis strain ATCC 8503 16S ribosomal RNA gene, complete sequence	99.57	104	CCTACGGGAGGCAGCAGTGAGGAATATTGGTCAATGGCCGAGAGGCTGAACCAGCCAAGTCGCGTGAGGGATGAAGGTTCTATGGATCGTAAACCTCTTTTATAAGGGAATAAAGTGCGGGACGTGTCCCGTTTTGTATGTACCTTATGAATAAGGATCGGCTAACTCCGTGCCAGCAGCCGCGGTAATACGGAGGATCCGAGCGTTATCCGGATTTATTGGGTTTAAAGGGTGCGTAGGCGGCCTTTTAAGTCAGCGGTGAAAGTCTGTGGCTCAACCATAGAATTGCCGTTGAAACTGGGGGGCTTGAGTATGTTTGAGGCAGGCGGAATGCGTGGTGTAGCGGTGAAATGCTTAGATATCACGCAGAACCCCGATTGCGAAGGCAGCCTGCCAAGC…	7.4195e-05	1	2.34157	1	1	1	25.2321	26.5419	1	1
k__Bacteria, p__Bacteroidetes, c__Bacteroidia, o__Bacteroidales, f__Porphyromonadaceae, g__Parabacteroides, s__distasonis	NR_074376	Parabacteroides distasonis strain ATCC 8503 16S ribosomal RNA gene, complete sequence	98.04	104	CCTACGGGTGGCAGCAGTGAGGAATATTGGTCAATGGGCGAGAGCCTGAACCAGCCAAGTCGCGTGAGGGATGAAGGTTCTATGGATCGTAAACCTCTTTTATAAGGGAATAAAGTGCGGGACGTGTCCCGTTTTGTATGTACCTTATGAATAAGGATCGGCTAACTCCGTGCCAGCAGCCGCGGTAATACGGAGGATCCGAGCGTTATCCGGATTTATTGGGTTTAAAGGGTGCGTAGGCGGCCCCTTAAGTCAGCGGTGAAAGTCTGTGGCTCAACCATAGAATTGCCGTTGAAACTGGGAGGCTTGAGTATGTTTGAGGCAGGCGGAATGCGTGGTGTAGCGGTGAAATGCTTAGATATCACGCAGAACCCCGATTGCGAAGGCAGCCTGCCAAGC…	7.4195e-05	1	1	1	1	73.3936	1	16.2699	1	1
k__Bacteria, p__Bacteroidetes, c__Bacteroidia, o__Bacteroidales, f__Porphyromonadaceae, g__Parabacteroides, s__distasonis	NR_074376	Parabacteroides distasonis strain ATCC 8503 16S ribosomal RNA gene, complete sequence	96.09	104	CCTACGGGAGGCTGCAGTGAGGAATATTGGTCAATGGGCGAGAGCCTGAACCAGCCAAGTCGCGTGAGGGATGAAGGTTCTATGGATCGTAAACCTCTTTTATAAGGGAATAAAGTGACCCACGTGTGGGTTTTTGTATGTACCTTATGAATAAGGATCGGCTAACTCCGTGCCAGCAGCCGCGGTAATACGGAGGATCCGAGCGTTATCCGGATTTATTGGGTTTAAAGGGTGCGTAGGTGGTCTTTTAAGTCAGCGGTGAAAGTCTGTGGCTCAACCATAGAATTGCCGTTGAAACTGGAGGACTTGAGTATGTTTGAGGCAGGCGGAATGCGTGGTGTAGCGGTGAAATGCATAGATATCACGCAGAACCCCGATTGCGAAGGCAGCCTGCCAAGC…	7.4195e-05	1	1	1	1	1	1	12.8836	1	1
k__Bacteria, p__Bacteroidetes, c__Bacteroidia, o__Bacteroidales, f__Porphyromonadaceae, g__Parabacteroides, s__distasonis	NR_074376	Parabacteroides distasonis strain ATCC 8503 16S ribosomal RNA gene, complete sequence	99.13	104	CCTACGGGAGGCAGCAGTGAGGAATATTGGTCAATGGCCGAGAGGCTGAACCAGCCAAGTCGCGTGAGGGATGAAGGTTCTATGGATCGTAAACCTCTTTTATAAGGGAATAAAGTGCGGGACGTGTCCCGTTTTGTATGTACCTTATGAATAAGGATCGGCTAACTCCGTGCCAGCAGCCGCGGTAATACGGAGGATCCGAGCGTTATCCGGATTTATTGGGTTTAAAGGGTGCGTAGGCGGCCCCTTAAGTCAGCGGTGAAAGTCTGTGGCTCAACCATAGAATTGCCGTTGAAACTGGGAGGCTTGAGTATGTTTGAGGCAGGTGGAATGCGTGGTGTAGCGGTGAAATGCATAGATATCACGCAGAACCCCGATTGCGAAGGCAGCCTGCCAAGC…	7.4195e-05	1	1	1	1	39.2533	1	0.774756	1	1
k__Bacteria, p__Bacteroidetes, c__Bacteroidia, o__Bacteroidales, f__Porphyromonadaceae, g__Parabacteroides, s__distasonis	NR_074376	Parabacteroides distasonis strain ATCC 8503 16S ribosomal RNA gene, complete sequence	97.61	104	CCTACGGGAGGCAGCAGTGAGGAATATTGGTCAATGGCCGAGAGGCTGAACCAGCCAAGTCGCGTGAGGGATGAAGGTTCTATGGATCGTAAACCTCTTTTATAAGGGAATAAAGTGACCCACGTGTGGGTTTTTGTATGTACCTTATGAATAAGGATCGGCTAACTCCGTGCCAGCAGCCGCGGTAATACGGAGGATCCGAGCGTTATCCGGATTTATTGGGTTTAAAGGGTGCGTAGGCGGCCTTTTAAGTCAGCGGTGAAAGTCTGTGGCTCAACCATAGAATTGCCGTTGAAACTGGGAGGCTTGAGTATGTTTGAGGCAGGCGGAATGCGTGGTGTAGCGGTGAAATGCTTAGATATCACGCAGAACCCCGATTGCGAAGGCAGCCTGCCAAGC…	7.4195e-05	1	1	1	1.8804	1	1	0.774756	1	1
k__Bacteria, p__Bacteroidetes, c__Bacteroidia, o__Bacteroidales, f__Porphyromonadaceae, g__Parabacteroides, s__distasonis	NR_041342	Parabacteroides distasonis strain JCM 5825 16S ribosomal RNA gene, partial sequence	99.57	104	CCTACGGGAGGCAGCAGTGAGGAATATTGGTCAATGGGCGTAAGCCTGAACCAGCCAAGTCGCGTGAGGGATGAAGGTTCTATGGATCGTAAACCTCTTTTATAAGGGAATAAAGTGCGGGACGTGTCCCGTTTTGTATGTACCTTATGAATAAGGATCGGCTAACTCCGTGCCAGCAGCCGCGGTAATACGGAGGATCCGAGCGTTATCCGGATTTATTGGGTTTAAAGGGTGCGTAGGCGGCCTTTTAAGTCAGCGGTGAAAGTCTGTGGCTCAACCATAGAATTGCCGTTGAAACTGGGGGGCTTGAGTATGTTTGAGGCAGGCGGAATGCGTGGTGTAGCGGTGAAATGCTTAGATATCACGCAGAACCCCGATTGCGAAGGCAGCCTGCCAAGC…	7.41952e-05	0.999997	0.999997	0.999997	0.999997	39.2531	35.652	104.398	0.999997	0.999997
k__Bacteria, p__Bacteroidetes, c__Bacteroidia, o__Bacteroidales, f__Porphyromonadaceae, g__Parabacteroides, s__distasonis	NR_041342	Parabacteroides distasonis strain JCM 5825 16S ribosomal RNA gene, partial sequence	98.91	104	CCTACGGGAGGCAGCAGTGAGGAATATTGGTCAATGGGCGTAAGCCTGAACCAGCCAAGTCGCGTGAGGGATGAAGGTTCTATGGATCGTAAACCTCTTTTATAAGGGAATAAAGTGTGGGACGTGTCCTATTTTGTATGTACCTTATGAATAAGGATCGGCTAACTCCGTGCCAGCAGCCGCGGTAATACGGAGGATCCGAGCGTTATCCGGATTTATTGGGTTTAAAGGGTGCGTAGGCGGCCTTTTAAGTCAGCGGTGAAAGTCTGTGGCTCAACCATAGAATTGCCGTTGAAACTGGGGGGCTTGAGTATGTTTGAGGCAGGCGGAATGCGTGGTGTAGCGGTGAAATGCTTAGATATCACGCAGAACCCCGATTGCGAAGGCAGCCTGCCAAGC…	7.4195e-05	1	1	1	1	70.5392	1	91.8021	1	1
k__Bacteria, p__Bacteroidetes, c__Bacteroidia, o__Bacteroidales, f__Porphyromonadaceae, g__Parabacteroides, s__distasonis	NR_041342	Parabacteroides distasonis strain JCM 5825 16S ribosomal RNA gene, partial sequence	100	104	CCTACGGGAGGCAGCAGTGAGGAATATTGGTCAATGGGCGTAAGCCTGAACCAGCCAAGTCGCGTGAGGGATGAAGGTTCTATGGATCGTAAACCTCTTTTATAAGGGAATAAAGTGCGGGACGTGTCCCGTTTTGTATGTACCTTATGAATAAGGATCGGCTAACTCCGTGCCAGCAGCCGCGGTAATACGGAGGATCCGAGCGTTATCCGGATTTATTGGGTTTAAAGGGTGCGTAGGCGGCCTTTTAAGTCAGCGGTGAAAGTCTGTGGCTCAACCATAGAATTGCCGTTGAAACTGGGGGGCTTGAGTATGTTTGAGGCAGGCGGAATGCGTGGTGTAGCGGTGAAATGCATAGATATCACGCAGAACCCCGATTGCGAAGGCAGCCTGCCAAGC…	7.4195e-05	1	1	1	1	247.094	1	44.8487	1	1
k__Bacteria, p__Bacteroidetes, c__Bacteroidia, o__Bacteroidales, f__Porphyromonadaceae, g__Parabacteroides, s__distasonis	NR_041342	Parabacteroides distasonis strain JCM 5825 16S ribosomal RNA gene, partial sequence	98.92	104	CCTACGGGAGGCAGCAGTGAGGAATATTGGTCAATGGGCGCGAGCCTGAACCAGCCAAGTCGCGTGAGGGATGAAGGTTCTATGGATCGTAAACCTCTTTTATAAGGGAATAAAGTGCGGGACGTGTCCCGTTTTGTATGTACCTTATGAATAAGGATCGGCTAACTCCGTGCCAGCAGCCGCGGTAATACGGAGGATCCGAGCGTTATCCGGATTTATTGGGTTTAAAGGGTGCGTAGGCGGCCTTTTAAGTCAGCGGTGAAAGTCTGTGGCTCAACCATAGAATTGCCGTTGAAACTGGGAGGCTTGAGTATGTTTGAGGCAGGCGGAATGCGTGGTGTAGCGGTGAAATGCTTAGATATCACGCAGAACCCCGATTGCGAAGGCAGCCTGCCAAGC…	7.4195e-05	1	1	1	1	1	50.4643	24.7051	1	1
k__Bacteria, p__Bacteroidetes, c__Bacteroidia, o__Bacteroidales, f__Porphyromonadaceae, g__Parabacteroides, s__distasonis	NR_041342	Parabacteroides distasonis strain JCM 5825 16S ribosomal RNA gene, partial sequence	98.7	104	CCTACGGGAGGCAGCAGTGAGGAATATTGGTCAATGGGCGTAAGCCTGAACCAGCCAAGTCGCGTGAGGGATGAAGGTTCTATGGATCGTAAACCTCTTTTATAAGGGAATAAAGTGTGGGACGTGTCCTATTTTGTATGTACCTTATGAATAAGGATCGGCTAACTCCGTGCCAGCAGCCGCGGTAATACGGAGGATCCGAGCGTTATCCGGATTTATTGGGTTTAAAGGGTGCGTAGGCGGCCTTTTAAGTCAGCGGTGAAAGTCTGTGGCTCAACCATAGAATTGCCGTTGAAACTGGGAGGCTTGAGTATGTTTGAGGCAGGCGGAATGCGTGGTGTAGCGGTGAAATGCTTAGATATCACGCAGAACCCCGATTGCGAAGGCAGCCTGCCAAGC…	7.4195e-05	1	1	1	1	39.2533	1	2.32427	1	1
k__Bacteria, p__Bacteroidetes, c__Bacteroidia, o__Bacteroidales, f__Porphyromonadaceae, g__Parabacteroides, s__distasonis	NR_041342	Parabacteroides distasonis strain JCM 5825 16S ribosomal RNA gene, partial sequence	97.83	104	CCTACGGGTGGCTGCAGTGAGGAATATTGGTCAATGGGCGCGAGCCTGAACCAGCCAAGTCGCGTGAGGGATGAAGGTTCTATGGATCGTAAACCTCTTTTATAAGGGAATAAAGTGCGGGACGTGTCCCGTTTTGTATGTACCTTATGAATAAGGATCGGCTAACTCCGTGCCAGCAGCCGCGGTAATACGGAGGATCCGAGCGTTATCCGGATTTATTGGGTTTAAAGGGTGCGTAGGCGGCCTTTTAAGTCAGCGGTGAAAGTCTGTGGCTCAACCATAGAATTGCCGTTGAAACTGGGAGGCTTGAGTATGTTTGAGGCAGGCGGAATGCGTGGTGTAGCGGTGAAATGCTTAGATATCACGCAGAACCCCGATCGCGAAGGCAGCCTGCCAAGC…	7.4195e-05	1	1	1	1	1	1	0.774756	1	1
k__Bacteria, p__Bacteroidetes, c__Bacteroidia, o__Bacteroidales, f__Porphyromonadaceae, g__Parabacteroides, s__	NR_113076	Parabacteroides goldsteinii strain JCM 13446 16S ribosomal RNA gene, partial sequence	100	105	CCTACGGGAGGCAGCAGTGAGGAATATTGGTCAATGGGCGAGAGCCTGAACCAGCCAAGTCGCGTGAAGGATGAAGGATCTATGGTTTGTAAACTTCTTTTATATGGGAATAAAGTGAGGAACGTGTTCCTTTTTGTATGTACCATATGAATAAGCATCGGCTAACTCCGTGCCAGCAGCCGCGGTAATACGGAGGATGCGAGCGTTATCCGGATTTATTGGGTTTAAAGGGTGCGTAGGTGGTTAATTAAGTCAGCGGTGAAAGTTTGTGGCTCAACCATAAAATTGCCGTTGAAACTGGTTGACTTGAGTATATTTGAGGTAGGCGGAATGCGTGGTGTAGCGGTGAAATGCATAGATATCACGCAGAACTCCGATTGCGAAGGCAGCTTACTAAAC…	0.198022	0.114752	0.573738	0.381686	0.384129	0.752095	0.083511	0.471932	0.0384115	0.62602
k__Bacteria, p__Bacteroidetes, c__Bacteroidia, o__Bacteroidales, f__Porphyromonadaceae, g__Parabacteroides, s__	NR_113076	Parabacteroides goldsteinii strain JCM 13446 16S ribosomal RNA gene, partial sequence	99.78	105	CCTACGGGGGGCAGCAGTGAGGAATATTGGTCAATGGGCGAGAGCCTGAACCAGCCAAGTCGCGTGAAGGATGAAGGATCTATGGTTTGTAAACTTCTTTTATATGGGAATAAAGTGAGGAACGTGTTCCTTTTTGTATGTACCATATGAATAAGCATCGGCTAACTCCGTGCCAGCAGCCGCGGTAATACGGAGGATGCGAGCGTTATCCGGATTTATTGGGTTTAAAGGGTGCGTAGGTGGTTAATTAAGTCAGCGGTGAAAGTTTGTGGCTCAACCATAAAATTGCCGTTGAAACTGGTTGACTTGAGTATATTTGAGGTAGGCGGAATGCGTGGTGTAGCGGTGAAATGCATAGATATCACGCAGAACTCCGATTGCGAAGGCAGCTTACTAAAC…	0.00564695	0.241975	0.0846204	0.114434	0.185337	0.926812	0.013139	1.0241	0.013139	2.44822
k__Bacteria, p__Bacteroidetes, c__Bacteroidia, o__Bacteroidales, f__Porphyromonadaceae, g__Parabacteroides, s__	NR_041464	Parabacteroides johnsonii strain M-165 16S ribosomal RNA gene, partial sequence	100	106	CCTACGGGAGGCAGCAGTGAGGAATATTGGTCAATGGCCGAGAGGCTGAACCAGCCAAGTCGCGTGAAGGATGAAGGATCTATGGTTTGTAAACTTCTTTTATAGGGGAATAAAGTGTGGGACGTGTTCCATTTTGTATGTACCCTATGAATAAGCATCGGCTAACTCCGTGCCAGCAGCCGCGGTAATACGGAGGATGCGAGCGTTATCCGGATTTATTGGGTTTAAAGGGTGCGTAGGTGGTAATTTAAGTCAGCGGTGAAAGTTTGTGGCTCAACCATAAAATTGCCGTTGAAACTGGGTTACTTGAGTGTGTTTGAGGTAGGCGGAATGCGTGGTGTAGCGGTGAAATGCATAGATATCACGCAGAACTCCAATTGCGAAGGCAGCTTACTAAAC…	0.00486313	0.0152566	0.438073	0.22375	0.231228	0.0152566	0.0152566	0.660601	0.0152566	0.0152566
k__Bacteria, p__Bacteroidetes, c__Bacteroidia, o__Bacteroidales, f__Porphyromonadaceae, g__Parabacteroides, s__	NR_041464	Parabacteroides johnsonii strain M-165 16S ribosomal RNA gene, partial sequence	99.78	106	CCTACGGGAGGCAGCAGTGAGGAATATTGGTCAATGGCCGAGAGGCTGAACCAGCCAAGTCGCGTGAAGGATGAAGGATCTATGGTTTGTAAACTTCTTTTATAGGGGAATAAAGTGTGGGACGTGTCCCATTTTGTATGTACCCTATGAATAAGCATCGGCTAACTCCGTGCCAGCAGCCGCGGTAATACGGAGGATGCGAGCGTTATCCGGATTTATTGGGTTTAAAGGGTGCGTAGGTGGTAATTTAAGTCAGCGGTGAAAGTTTGTGGCTCAACCATAAAATTGCCGTTGAAACTGGGTTACTTGAGTGTGTTTGAGGTAGGCGGAATGCGTGGTGTAGCGGTGAAATGCATAGATATCACGCAGAACTCCAATTGCGAAGGCAGCTTACTAAAC…	0.00441204	0.0168165	0.118131	0.164757	0.195665	0.0168165	0.0168165	0.537542	0.0168165	0.0168165
k__Bacteria, p__Bacteroidetes, c__Bacteroidia, o__Bacteroidales, f__Porphyromonadaceae, g__Parabacteroides, s__	NR_041343	Parabacteroides merdae strain JCM 9497 16S ribosomal RNA gene, partial sequence	100	107	CCTACGGGAGGCAGCAGTGAGGAATATTGGTCAATGGCCGAGAGGCTGAACCAGCCAAGTCGCGTGAAGGAAGAAGGATCTATGGTTTGTAAACTTCTTTTATAGGGGAATAAAGTGGAGGACGTGTCCTTTTTTGTATGTACCCTATGAATAAGCATCGGCTAACTCCGTGCCAGCAGCCGCGGTAATACGGAGGATGCGAGCGTTATCCGGATTTATTGGGTTTAAAGGGTGCGTAGGTGGTGATTTAAGTCAGCGGTGAAAGTTTGTGGCTCAACCATAAAATTGCCGTTGAAACTGGGTTACTTGAGTGTGTTTGAGGTAGGCGGAATGCGTGGTGTAGCGGTGAAATGCATAGATATCACGCAGAACTCCGATTGCGAAGGCAGCTTACTAAAC…	0.0229372	0.182874	0.58152	0.75851	0.568102	0.808507	0.542902	0.452869	0.214978	0.373038
k__Bacteria, p__Proteobacteria, c__Betaproteobacteria, o__Burkholderiales, f__Alcaligenaceae, g__Sutterella, s__	NR_041667	Parasutterella excrementihominis strain YIT 11859 16S ribosomal RNA gene, partial sequence	100	108	CCTACGGGAGGCAGCAGTGGGGAATTTTGGACAATGGGCGCAAGCCTGATCCAGCTATTCCGCGTGTGGGATGAAGGCCCTCGGGTTGTAAACCACTTTTGTAGAGAACGAAAAGACACCTTCGAATAAAGGGTGTTGCTGACGGTACTCTAAGAATAAGCACCGGCTAACTACGTGCCAGCAGCCGCGGTAATACGTAGGGTGCGAGCGTTAATCGGAATTACTGGGCGTAAAGGGTGCGCAGGCGGTTGAGTAAGACAGATGTGAAATCCCCGAGCTTAACTCGGGAATGGCATATGTGACTGCTCGACTAGAGTGTGTCAGAGGGAGGTGGAATTCCACGTGTAGCAGTGAAATGCGTAGATATGTGGAAGAACACCGATGGCGAAGGCAGCCTCC…	7.4195e-05	1	5.29787	0.973681	3.52647	1	1	2.32427	1	1
k__Bacteria, p__Firmicutes, c__Clostridia, o__Clostridiales, f__Veillonellaceae, g__Phascolarctobacterium, s__	NR_026111	Phascolarctobacterium faecium strain ACM 3679 16S ribosomal RNA gene, partial sequence	100	109	TCCTACGGGAGGCAGCAGTGGGGAATCTTCCGCAATGGACGAAAGTCTGACGGAGCAACGCCGCGTGAGTGATGAAGGATTTCGGTCTGTAAAGCTCTGTTGTTTATGACGAACGTGCAGTGTGTGAACAATGCATTGCAATGACGGTAGTAAACGAGGAAGCCACGGCTAACTACGTGCCAGCAGCCGCGGTAATACGTAGGTGGCGAGCGTTGTCCGGAATTATTGGGCGTAAAGAGCATGTAGGCGGCTTAATAAGTCGAGCGTGAAAATGCGGGGCTCAACCCCGTATGGCGCTGGAAACTGTTAGGCTTGAGTGCAGGAGAGGAAAGGGGAATTCCCAGTGTAGCGGTGAAATGCGTAGATATTGGGAGGAACACCAGTGGCGAAGGCGCCTTT…	8.07728	0.751218	0.634524	3.34021	0.994226	1.12019	1.19726	0.817718	0.867359	0.00311125
k__Bacteria, p__Firmicutes, c__Clostridia, o__Clostridiales, f__Veillonellaceae, g__Phascolarctobacterium, s__	NR_026111	Phascolarctobacterium faecium strain ACM 3679 16S ribosomal RNA gene, partial sequence	99.15	109	CCTACGGGCGGCTGCAGTGGGGAATCTTCCGCAATGGACGAAAGTCTGACGGAGCAACGCCGCGTGAGTGATGAAGGATTTCGGTCTGTAAAGCTCTGTTGTTTATGACGAACGTGCAGTGTGTGAACAATGCATTGCAATGACGGTAGTAAACGAGGAAGCCACGGCTAACTACGTGCCAGCAGCCGCGGTAATACGTAGGTGGCGAGCGTTGTCCGGAATTATTGGGCGTAAAGAGCATGTAGGCGGCTTAATAAGTCGAGCGTGAAAATGCGGGGCTCAACCCCGTATGGCGCTGGAAACTGTTAGGCTTGAGTGCAGGAGAGGAAAGGGGAATTCCCAGTGTAGCGGTGAAATGCGTAGATATTGGGAGGAACACCAGTGGCGAAGGCGCCTTTC…	0.122539	0.804031	0.848422	5.97716	2.05252	1.8711	1.67735	1.89091	1.03852	1.14476
k__Bacteria, p__Firmicutes, c__Clostridia, o__Clostridiales, f__Veillonellaceae, g__Phascolarctobacterium, s__	NR_026111	Phascolarctobacterium faecium strain ACM 3679 16S ribosomal RNA gene, partial sequence	99.14	109	CCTACGGGTGGCTGCAGTGGGGAATCTTCCGCAATGGACGAAAGTCTGACGGAGCAACGCCGCGTGAGTGATGAAGGATTTCGGTCTGTAAAGCTCTGTTGTTTATGACGAACGTGCAGTGTGTGAACAATGCATTGCAATGACGGTAGTAAACGAGGAAGCCACGGCTAACTACGTGCCAGCAGCCGCGGTAATACGTAGGTGGCGAGCGTTGTCCGGAATTATTGGGCGTAAAGAGCATGTAGGCGGCTTAATAAGTCGAGCGTGAAAATGCGGGGCTCAACCCCGTATGGCGCTGGAAACTGTTAGGCTTGAGTGCAGGAGAGGAAAGGGGAATTCCCAGTGTAGCGGTGAAATGCGTAGATATTGGGAGGAACACCAGTGGCGAAGGCGCCTTTC…	0.109171	0.911159	0.869905	5.08733	1.79003	2.50293	2.01067	2.02257	0.8813	0.00340836
k__Bacteria, p__Firmicutes, c__Clostridia, o__Clostridiales, f__Veillonellaceae, g__Phascolarctobacterium, s__	NR_026111	Phascolarctobacterium faecium strain ACM 3679 16S ribosomal RNA gene, partial sequence	99.35	109	CCTACGGGTGGCTGCAGTGGGGAATCTTCCGCAATGGACGAAAGTCTGACGGAGCAACGCCGCGTGAGTGATGAAGGATTTCGGTCTGTAAAGCTCTGTTGTTTATGACGAACGTGCAGTGTGTGAACAATGCATTGCAATGACGGTAGTAAACGAGGAAGCCACGGCTAACTACGTGCCAGCAGCCGCGGTAATACGTAGGTGGCGAGCGTTGTCCGGAATTATTGGGCGTAAAGAGCATGTAGGCGGCTTAATAAGTCGAGCGTGAAAATGCGGGGCTCAACCCCGTATGGCGCTGGAAACTGTTAGGCTTGAGTGCAGGAGAGGAAAGGGGAATTCCCAGTGTAGCGGTGAAATGCGTAGATATTGGGAGGAACACCAGTGGCGAAGGCGCCTTTC…	0.08197	0.669706	1.03874	5.11502	1.71589	1.15465	1.20787	1.65216	0.944038	3.06547
k__Bacteria, p__Firmicutes, c__Clostridia, o__Clostridiales, f__Veillonellaceae, g__Phascolarctobacterium, s__	NR_026111	Phascolarctobacterium faecium strain ACM 3679 16S ribosomal RNA gene, partial sequence	98.92	109	CCTACGGGGTGCAGCAGTGGGGAATCTTCCGCAATGGACGAAAGTCTGACGGAGCAACGCCGCGTGAGTGATGAAGGATTTCGGTCTGTAAAGCTCTGTTGTTTATGACGAATGTGCAGTGTGTGAACAATGCATTGCAATGACGGTAGTAAACGAGGAAGCCACGGCTAACTACGTGCCAGCAGCCGCGGTAATACGTAGGTGGCGAGCGTTGTCCGGAATTATTGGGCGTAAAGAGCATGTAGGCGGCTTAATAAGTCGAGCGTGAAAATGCGGGGCTCAACCCCGTATGGCGCTGGAAACTGTTAGGCTTGAGTGCAGGAGAGGAAAGGGGAATTCCCAGTGTAGCGGTGAAATGCGTAGATATTGGGAGGAACACCAGTGGCGAAGGCGCCTTTC…	0.0110561	1.8489	1.05749	5.49224	1.77134	1.22932	1.83336	2.27855	1.55785	0.00671076
k__Bacteria, p__Firmicutes, c__Clostridia, o__Clostridiales, f__Veillonellaceae, g__Phascolarctobacterium, s__	NR_026111	Phascolarctobacterium faecium strain ACM 3679 16S ribosomal RNA gene, partial sequence	98.92	109	CCTACGGGTGGCAGCAGTGGGGAATATTGCACAATGGACGAAAGTCTGACGGAGCAACGCCGCGTGAGTGATGAAGGATTTCGGTCTGTAAAGCTCTGTTGTTTATGACGAACGTGCAGTGTGTGAACAATGCATTGCAATGACGGTAGTAAACGAGGAAGCCACGGCTAACTACGTGCCAGCAGCCGCGGTAATACGTAGGTGGCGAGCGTTGTCCGGAATTATTGGGCGTAAAGAGCATGTAGGCGGCTTAATAAGTCGAGCGTGAAAATGCGGGGCTCAACCCCGTATGGCGCTGGAAACTGTTAGGCTTGAGTGCAGGAGAGGAAAGGGGAATTCCCAGTGTAGCGGTGAAATGCGTAGATATTGGGAGGAACACCAGTGGCGAAGGCGCCTTTC…	0.00230959	2.40781	0.415608	2.58036	1.43958	2.30897	3.45172	1.28219	5.32727	0.0321248
k__Bacteria, p__Firmicutes, c__Clostridia, o__Clostridiales, f__Veillonellaceae, g__Phascolarctobacterium, s__	NR_026111	Phascolarctobacterium faecium strain ACM 3679 16S ribosomal RNA gene, partial sequence	99.78	109	CCTACGGGAGGCAGCAGTGGGGAATCTTCCGCAATGGACGAAAGTCTGACGGAGCAACGCCGCGTGAGTGATGAAGGATTTCGGTCTGTAAAGCTCTGTTGTTTATGACGAACGTGCAGTGTGTGAACAATGCATTGCAATGACGGTAGTAAACGAGGAAGCCACGGCTAACTACGTGCCAGCAGCCGCGGTAATACGTAGGTGGCGAGCGTTGTCCGGAATTATTGGGCGTAAAGAGCATGTAGGCGGCTTAATAAGTCGAGCGTGAAAATGCGGGGCTCAACCCCGTATGGCGCTGGAAACTGTTAGGCTTGAGTGCAGGAGAGGAAAGGGGAATTCCCAGTGTAGCGGTGAAATGCGTAGATATTGGGAGGAACACCAGTGGCGAAGGCGCCTTTC…	0.00122899	0.826672	3.45403	6.62597	0.957587	171.058	216.367	75.8861	0.0603708	0.0603708
k__Bacteria, p__Firmicutes, c__Clostridia, o__Clostridiales, f__Veillonellaceae, g__Phascolarctobacterium, s__	NR_026111	Phascolarctobacterium faecium strain ACM 3679 16S ribosomal RNA gene, partial sequence	99.78	109	CCTACGGGAGGCAGCAGTGGGGAATCTTCCGCAATGGACGAAAGTCTGACGGAGCAACGCCGCGTGAGTGATGAAGGATTTCGGTCTGTAAAGCTCTGTTGTTTATGACGAACGTGCAGTGTGTGAACAATGCATTGCAATGACGGTAGTAAACGAGGAAGCCACGGCTAACTACGTGCCAGCAGCCGCGGTAATACGTAGGTGGCGAGCGTTGTCCGGAATTATTGGGCGTAAAGAGCATGTAGGCGGCTTAATAAGTCGAGCGTGAAAATGCGGGGCTCAACCCCGTATGGCGCTGGAAACTGTTAGGCTTGAGTGCAGGAGAGGAAAGGGGAAATCCCAGTGTAGCGGTGAAATGCGTAGATATTGGGAGGAACACCAGTGGCGAAGGCGCCTTTC…	0.000445171	2.2822	2.46513	6.45865	3.17848	0.166666	1.81848	2.27638	0.166666	71.6118
k__Bacteria, p__Firmicutes, c__Clostridia, o__Clostridiales, f__Veillonellaceae, g__Phascolarctobacterium, s__	NR_026111	Phascolarctobacterium faecium strain ACM 3679 16S ribosomal RNA gene, partial sequence	99.78	109	CCTACGGGAGGCAGCAGTGGGGAATCTTCCGCAATGGACGAAAGTCTGACGGAGTAACGCCGCGTGAGTGATGAAGGATTTCGGTCTGTAAAGCTCTGTTGTTTATGACGAACGTGCAGTGTGTGAACAATGCATTGCAATGACGGTAGTAAACGAGGAAGCCACGGCTAACTACGTGCCAGCAGCCGCGGTAATACGTAGGTGGCGAGCGTTGTCCGGAATTATTGGGCGTAAAGAGCATGTAGGCGGCTTAATAAGTCGAGCGTGAAAATGCGGGGCTCAACCCCGTATGGCGCTGGAAACTGTTAGGCTTGAGTGCAGGAGAGGAAAGGGGAATTCCCAGTGTAGCGGTGAAATGCGTAGATATTGGGAGGAACACCAGTGGCGAAGGCGCCTTTC…	0.000445171	0.166666	3.81971	5.26988	0.1567	0.166666	0.166666	0.258251	3.2671	0.166666
k__Bacteria, p__Firmicutes, c__Clostridia, o__Clostridiales, f__Veillonellaceae, g__Phascolarctobacterium, s__	NR_026111	Phascolarctobacterium faecium strain ACM 3679 16S ribosomal RNA gene, partial sequence	98.92	109	CCTACGGGTGGCAGCAGTGGGGAATCTTCCGCAATGGACGAAAGTCTGACGGAGCAACGCCGCGTGAGTGATGAAGGATTTCGGTCTGTAAAGCTCTGTTGTTTATGACGAATGTGCAGTGTGTGAACAATGCATTGCAATGACGGTAGTAAACGAGGAAGCCACGGCTAACTACGTGCCAGCAGCCGCGGTAATACGTAGGTGGCGAGCGTTGTCCGGAATTATTGGGCGTAAAGAGCATGTAGGCGGCTTAATAAGTCGAGCGTGAAAATGCGGGGCTCAACCCCGTATGGCGCTGGAAACTGTTAGGCTTGAGTGCAGGAGAGGAAAGGGGAATTCCCAGTGTAGCGGTGAAATGCGTAGATATTGGGAGGAACACCAGTGGCGAAGGCGCCTTTC…	0.00014839	0.499999	0.499999	4.15327	1.11667	0.499999	0.499999	1.54951	0.499999	0.499999
k__Bacteria, p__Firmicutes, c__Clostridia, o__Clostridiales, f__Veillonellaceae, g__Phascolarctobacterium, s__	NR_026111	Phascolarctobacterium faecium strain ACM 3679 16S ribosomal RNA gene, partial sequence	99.78	109	CCTACGGGAGGCAGCAGTGGGGAATCTTCCGCAATGGACGAAAGTCTGACGGAGCAACGCCGCGTGAGTGATGAAGGATTTCGGTCTGTAAAGCTCTGTTGTTTATGACGAACGTGCAGTGTGTGAACAATGCATTGCAATGACGGTAGTAAACGAGGAAGCCACGGCTAACTACGTGCCAGCAGCCGCGGTAATACGTAGGTGGCGAGCGTTGTCCGGAATTATTGGGCGTAAAGAGCATGTAGGCGGCTTAATAAGTCGAGCGTGAAAATGCGGGGCTCAACCCCGTATGGCGCTGGAAACTGTTAGGCTTGAGTGCAGGAGAGGAAAGGGGAATTCCCAGTGTAGCGGTGAAATGTGTAGATATTGGGAGGAACACCAGTGGCGAAGGCGCCTTTC…	7.4195e-05	1	2.34157	62.3792	5.17255	1	10.9109	1.54951	19.6026	67715.7
k__Bacteria, p__Firmicutes, c__Clostridia, o__Clostridiales, f__Veillonellaceae, g__Phascolarctobacterium, s__	NR_026111	Phascolarctobacterium faecium strain ACM 3679 16S ribosomal RNA gene, partial sequence	99.78	109	CCTACGGGAGGCAGCAGTGGGGAATCTTCCGCAATGGACGAAAGTCTGACGGAGCAACGCCGCGTGAGTGATGAAGGATTTCGGTCTGTAAAGCTCTGTTGTTTATGACGAACGTGCAGTGTGTGAACAATGCATTGCAATGACGGTAGTAAACGAGGAAGCCACGGCTAACTACGTGCCAGCAGCCGCGGTAATACGTAGGTGGCGAGCGTTGTCCGGAATTATTGGGCGTAAAGAGCATGTAGGCGGCTTAATAAGTCGAGCGTGAAAATGCGGGGCTCAACCCCATATGGCGCTGGAAACTGTTAGGCTTGAGTGCAGGAGAGGAAAGGGGAATTCCCAGTGTAGCGGTGAAATGCGTAGATATTGGGAGGAACACCAGTGGCGAAGGCGCCTTTC…	7.4195e-05	1	1	9.28023	16.3245	1	1	2.32427	1	1
k__Bacteria, p__Firmicutes, c__Clostridia, o__Clostridiales, f__Veillonellaceae, g__Phascolarctobacterium, s__	NR_112902	Phascolarctobacterium succinatutens strain YIT 12067 16S ribosomal RNA gene, partial sequence	99.36	110	CCTACGGGAGGCAGCAGTGGGGAATCTTCCGCAATGGGCGAAAGCCTGACGGAGCAATGCCGCGTGAGTGATGAAGGAATTCGTTCCGTAAAGCTCTTTTGTTTATGACGAATGTGCAGATTGTGAACAATGATTTGTAATGACGGTAGTAAACGAATAAGCCACGGCTAACTACGTGCCAGCAGCCGCGGTAATACGTAGGTGGCGAGCGTTGTCCGGAATTATTGGGCGTAAAGAGCATGTAGGCGGTTTTTTAAGTCTGGAGTGAAAATGCGGGGCTCAACCCCGTATGGCTCTGGATACTGGAAGACTTGAGTGCAGGAGAGGAAAGGGGAATTCCCAGTGTAGCGGTGAAATGCGTAGATATTGGGAGGAACACCAGTGGCGAAGGCGCCTTTC…	0.212242	1.57237	0.491833	0.405277	0.0987095	0.406438	0.367414	1.09172	3.01531	0.0146839
k__Bacteria, p__Firmicutes, c__Clostridia, o__Clostridiales, f__Veillonellaceae, g__Phascolarctobacterium, s__	NR_112902	Phascolarctobacterium succinatutens strain YIT 12067 16S ribosomal RNA gene, partial sequence	99.14	110	CCTACGGGAGGCAGCAGTGGGGAATCTTCCGCAATGGGCGAAAGCCTGACGGAGCAATGCCGCGTGAGTGATGAAGGAATTCGTTCCGTAAAGCTCTTTTGTTTATGACGAATGTGCAGGTTGTGAATAATGACTTGTAATGACGGTAGTAAACGAATAAGCCACGGCTAACTACGTGCCAGCAGCCGCGGTAATACGTAGGTGGCGAGCGTTGTCCGGAATTATTGGGCGTAAAGAGCATGTAGGCGGTTTTTTAAGTCTGGAGTGAAAATGCGGGGCTCAACCCCGTATGGCTCTGGATACTGGAAGACTTGAGTGCAGGAGAGGAAAGGGGAATTCCCAGTGTAGCGGTGAAATGCGTAGATATTGGGAGGAACACCAGTGGCGAAGGCGCCTTTC…	0.126298	2.80315	0.6112	0.6766	0.108629	0.553332	0.280273	1.19543	3.94852	5.14185
k__Bacteria, p__Firmicutes, c__Clostridia, o__Clostridiales, f__Veillonellaceae, g__Phascolarctobacterium, s__	NR_112902	Phascolarctobacterium succinatutens strain YIT 12067 16S ribosomal RNA gene, partial sequence	99.78	110	CCTACGGGAGGCAGCAGTGGGGAATCTTCCGCAATGGGCGAAAGCCTGACGGAGCAATGCCGCGTGAGTGATGAAGGAATTCGTTCCGTAAAGCTCTTTTGTTTATGACGAATGTGCAGATTGTGAATAATGATCTGTAATGACGGTAGTAAACGAATAAGCCACGGCTAACTACGTGCCAGCAGCCGCGGTAATACGTAGGTGGCGAGCGTTGTCCGGAATTATTGGGCGTAAAGAGCATGTAGGCGGTTTTTTAAGTCTGGAGTGAAAATGCGGGGCTCAACCCCGTATGGCTCTGGATACTGGAAGACTTGAGTGCAGGAGAGGAAAGGGGAATTCCCAGTGTAGCGGTGAAATGCGTAGATATTGGGAGGAACACCAGTGGCGAAGGCGCCTTTC…	0.100923	1.94946	0.503044	0.396023	0.102238	0.139412	0.347124	1.11441	2.9132	5.09324
k__Bacteria, p__Firmicutes, c__Clostridia, o__Clostridiales, f__Veillonellaceae, g__Phascolarctobacterium, s__	NR_112902	Phascolarctobacterium succinatutens strain YIT 12067 16S ribosomal RNA gene, partial sequence	98.71	110	CCTACGGGTGGCTGCAGTGGGGAATCTTCCGCAATGGGCGAAAGCCTGACGGAGCAATGCCGCGTGAGTGATGAAGGAATTCGTTCCGTAAAGCTCTTTTGTTTATGACGAATGTGCAGATTGTAAACAATGATTTGTAATGACGGTAGTAAACGAATAAGCCACGGCTAACTACGTGCCAGCAGCCGCGGTAATACGTAGGTGGCGAGCGTTGTCCGGAATTATTGGGCGTAAAGAGCATGTAGGCGGTTTTTTAAGTCTGGAGTGAAAATGCGGGGCTCAACCCCGTATGGCTCTGGATACTGGAAGACTTGAGTGCAGGAGAGGAAAGGGGAATTCCCAGTGTAGCGGTGAAATGCGTAGATATTGGGAGGAACACCAGTGGCGAAGGCGCCTTTC…	0.0145669	1.92684	0.799701	0.433041	0.219471	1.13204	0.111147	1.68501	1.20324	25.0208
k__Bacteria, p__Firmicutes, c__Clostridia, o__Clostridiales, f__Ruminococcaceae, g__, s__	NR_144748	Phocea massiliensis strain Marseille-P2769 16S ribosomal RNA, partial sequence	92.73	111	CCTACGGGAGGCAGCAGTGGGGAATATTGCACAATGGAGGAAACTCTGATGCAGCGACGCCGCGTGAGGGAAGAAGGTTTTCGGATTGTAAACCTCTGTCTTTGGTGACGAAAATGACGGTAGCCAAGGAGGAAGCTCCGGCTAACTACGTGCCAGCAGCCGCGGTAATACGTAGGGAGCAAGCGTTGTCCGGAATTACTGGGTGTAAAGGGAGCGTAGGCGGGTGCTCAAGTTGAATGTGAAATGCAGAGGCTCAACCTCTGAATTGCGTTCAAAACTGAGTATCTTGAGTGAAGTAGAGGCAGGCGGAATTCCCGGTGTAGCGGTGAAATGCGTAGATATCGGGAGGAACACCAGTGGCGAAGGCGGCCTGCTGGGCTTTTACTGACGCTGATGCTC…	0.000519366	0.142857	3.59613	0.998632	0.369466	0.142857	0.142857	2.98834	2.80037	1.9757
k__Bacteria, p__Proteobacteria, c__Gammaproteobacteria, o__Enterobacteriales, f__Enterobacteriaceae, g__Serratia, s__	NR_125691	Pseudocitrobacter anthropi strain C138 16S ribosomal RNA gene, partial sequence	98.71	112	CCTACGGGTGGCAGCAGTGGGGAATATTGCACAATGGGCGCAAGCCTGATGCAGCCATGCCGCGTGTATGAAGAAGGCCTTCGGGTTGTAAAGTACTTTCAGCGAGGAGGAAGGTGTTGTGGTTAATAACCGCAGCAATTGACGTTACTCGCAGAAGAAGCACCGGCTAACTCCGTGCCAGCAGCCGCGGTAATACGGAGGGTGCAAGCGTTAATCGGAATTACTGGGCGTAAAGCGCACGCAGGCGGTTTGTTAAGTCAGATGTGAAATCCCCGGGCTCAACCTGGGAACTGCATCTGATACTGGCAAGCTTGAGTCTCGTAGAGGGGGGTAGAATTCCAGGTGTAGCGGTGAAATGCGTAGAGATCTGGAGGAATACCGGTGGCGAAGGCGGCCCCC…	0.00204514	0.496774	1.38685	1.75014	1.34672	2.55908	3.50221	5.92166	2.86888	0.0362788
k__Bacteria, p__Firmicutes, c__Clostridia, o__Clostridiales, f__Ruminococcaceae, g__Oscillospira, s__	NR_025670	Pseudoflavonifractor capillosus strain ATCC 29799 16S ribosomal RNA gene, partial sequence	100	113	CCTACGGGAGGCAGCAGTGGGGAATATTGGGCAATGGGCGCAAGCCTGACCCAGCAACGCCGCGTGAAGGATGAAGGCTTTCGGGTTGTAAACTTCTTTTATCAGGGACGAAATAAATGACGGTACCTGATGAATAAGCCACGGCTAACTACGTGCCAGCAGCCGCGGTAATACGTAGGTGGCAAGCGTTATCCGGATTTACTGGGTGTAAAGGGCGTGTAGGCGGGACTGCAAGTCAGGTGTGAAAACCACGGGCTCAACCTGTGGCCTGCATTTGAAACTGTAGTTCTTGAGTGCTGGAGAGGCAATCGGAATTCCGTGTGTAGCGGTGAAATGCGTAGATATACGGAGGAACACCAGTGGCGAAGGCGGATTGCTGGACAGTAACTGACGCTGAGG…	0.000964538	0.0769229	0.0769229	0.793417	3.10988	5.64564	0.0769229	3.433	0.0769229	0.257183
k__Bacteria, p__Firmicutes, c__Clostridia, o__Clostridiales, f__Ruminococcaceae, g__Oscillospira, s__	NR_025670	Pseudoflavonifractor capillosus strain ATCC 29799 16S ribosomal RNA gene, partial sequence	98.65	113	CCTACGGGAGGCAGCAGTGGGGAATATTGGGCAATGGGCGCAAGCCTGACCCAGCAACGCCGCGTGAAGGAAGAAGGCTTTCGGGTTGTAAACTTCTTTTGTCAGGGACGAAACAAATGACGGTACCTGACGAATAAGCCACGGCTAACTACGTGCCAGCAGCCGCGGTAATACGTAGGTGGCAAGCGTTATCCGGATTTACTGGGTGTAAAGGGCGTGTAGGCGGGACTGCAAGTCAGGTGTGAAAACCAGGGGCTCAACCTCTGGCCTGCATTTGAAACTGTAGTTCTTGAGTGCTGGAGAGGCAATCGGAATTCCGTGTGTAGCGGTGAAATGCGTAGATATACGGAGGAACACCAGTGGCGAAGGCGGATTGCTGGACAGTAACTGACGCTGAGG…	0.000445171	0.166666	0.166666	319.491	1023.39	0.166666	56.2933	0.166666	26.3802	0.166666
k__Bacteria, p__Firmicutes, c__Clostridia, o__Clostridiales, f__Ruminococcaceae, g__Oscillospira, s__	NR_025670	Pseudoflavonifractor capillosus strain ATCC 29799 16S ribosomal RNA gene, partial sequence	98.87	113	CCTACGGGAGGCTGCAGTGGGGAATATTGGGCAATGGGCGCAAGCCTGACCCAGCAACGCCGCGTGAAGGATGAAGGCTTTCGGGTTGTAAACTTCTTTTATCAGGGACGAAGAAAATGACGGTACCTGATGAATAAGCCACGGCTAACTACGTGCCAGCAGCCGCGGTAATACGTAGGTGGCAAGCGTTATCCGGATTTACTGGGTGTAAAGGGCGTGTAGGCGGGACTGCAAGTCAGGTGTGAAAACCACGGGCTCAACCTGTGGCCTGCATTTGAAACTGTAGTTCTTGAGTGCTGGAGAGGCAATCGGAATTCCGTGTGTAGCGGTGAAATGCGTAGATATACGGAGGAACACCAGTGGCGAAGGCGGATTGCTGGACAGTAACTGACGCTGAGG…	7.4195e-05	1	1	2.57861	24.0863	1	1	1	1	1
k__Bacteria, p__Firmicutes, c__Clostridia, o__Clostridiales, f__Ruminococcaceae, g__Oscillospira, s__	NR_147370	Pseudoflavonifractor phocaeensis strain Marseille-P3064 16S ribosomal RNA, partial sequence	96.61	114	CCTACGGGAGGCAGCAGTGGGGAATATTGGGCAATGGGCGCAAGCCTGACCCAGCAACGCCGCGTGAAGGAAGAAGGCTTTCGGGTTGTAAACTTCTTTTAACAGGGACGAAGCAAGTGACGGTACCTGTTGAATAAGCCACGGCTAACTACGTGCCAGCAGCCGCGGTAATACGTAGGTGGCAAGCGTTATCCGGATTTACTGGGTGTAAAGGGCGTGTAGGCGGGACTGCAAGTCAGATGTGAAAACTATGGGCTCAACCCATAGCCTGCATTTGAAACTGTAGTTCTTGAGTGTCGGAGAGGCAATCGGAATTCCGTGTGTAGCGGTGAAATGCGTAGATATACGGAGGAACACCAGTGGCGAAGGCGGATTGCTGGACGATAACTGACGCTGAGG…	0.0635916	0.00116674	0.422575	0.12828	0.458076	0.765281	0.00116674	0.24751	0.173719	0.119408
k__Bacteria, p__Firmicutes, c__Clostridia, o__Clostridiales, f__Ruminococcaceae, g__Oscillospira, s__	NR_147370	Pseudoflavonifractor phocaeensis strain Marseille-P3064 16S ribosomal RNA, partial sequence	95.94	114	CCTACGGGTGGCAGCAGTGGGGAATATTGGGCAATGGGCGCAAGCCTGACCCAGCAACGCCGCGTGAAGGAAGAAGGCTTTCGGGTTGTAAACTTCTTTTCTCAGGGACGAAGAAAGTGACGGTACCTGAGGAATAAGCCACGGCTAACTACGTGCCAGCAGCCGCGGTAATACGTAGGTGGCAAGCGTTATCCGGATTTACTGGGTGTAAAGGGCGTGTAGGCGGGAAAGCAAGTCAGGCGTGAAAACCAGGGGCTCAACCCCTGGCCTGCGTTTGAAACTGTTTTTCTTGAGTGTCGGAGAGGTAATCGGAATTCCGTGTGTAGCGGTGAAATGCGTAGATATACGGAGGAACACCAGTGGCGAAGGCGGATTACTGGACGATAACTGACGCTGAGG…	0.0320848	1.16413	1.2281	0.718209	0.824194	1.35074	0.0252311	0.323943	0.805198	64.01
k__Bacteria, p__Firmicutes, c__Clostridia, o__Clostridiales, f__Ruminococcaceae, g__Oscillospira, s__	NR_147370	Pseudoflavonifractor phocaeensis strain Marseille-P3064 16S ribosomal RNA, partial sequence	96.84	114	CCTACGGGAGGCAGCAGTGGGGAATATTGGGCAATGGGCGCAAGCCTGACCCAGCAACGCCGCGTGAAGGAAGAAGGCTTTCGGGTTGTAAACTTCTTTTATCAGGGACGAAGACAATGACGGTACCTGATGAATAAGCCACGGCTAACTACGTGCCAGCAGCCGCGGTAATACGTAGGTGGCAAGCGTTATCCGGATTTACTGGGTGTAAAGGGCGTGTAGGCGGGACTGCAAGTCAGATGTGAAAACTATGGGCTCAACCCATAGCCTGCATTTGAAACTGTAGTTCTTGAGTGTCGGAGAGGCAATCGGAATTCCGTGTGTAGCGGTGAAATGCGTAGATATACGGAGGAACACCAGTGGCGAAGGCGGATTGCTGGACGATAACTGACGCTGAGG…	0.00212887	0.0348519	0.673382	0.0348519	0.0655355	0.0348519	0.0348519	0.0540034	0.0348519	0.116523
k__Bacteria, p__Firmicutes, c__Clostridia, o__Clostridiales, f__Ruminococcaceae, g__Oscillospira, s__	NR_147370	Pseudoflavonifractor phocaeensis strain Marseille-P3064 16S ribosomal RNA, partial sequence	95.71	114	CCTACGGGTGGCTGCAGTGGGGAATATTGGGCAATGGGCGCAAGCCTGACCCAGCAACGCCGCGTGAAGGAAGAAGGCTTTCGGGTTGTAAACTTCTTTTAACAGGGACGAAGTAAGTGACGGTACCTGTTGAATAAGCCACGGCTAACTACGTGCCAGCAGCCGCGGTAATACGTAGGTGGCAAGCGTTATCCGGATTTACTGGGTGTAAAGGGCGTGTAGGCGGGACTGCAAGTCAGATGTGAAAACTATGGGCTCAACCCATAGCCTGCATTTGAAACTGTAGTTCTTGAGTGTCGGAGAGGCAATCGGAATTCCGTGTGTAGCGGTGAAATGCGTAGATATACGGAGGAACACCAGTGGCGAAGGCGGATTGCTGGACGATAACTGACGCTGAGG…	7.41952e-05	0.999997	0.999997	3.43814	34.1823	0.999997	0.999997	0.999997	0.999997	3.34338
k__Bacteria, p__Firmicutes, c__Clostridia, o__Clostridiales, f__Peptostreptococcaceae, g__, s__	NR_134800	Romboutsia sedimentorum strain LAM201 16S ribosomal RNA, partial sequence	100	115	CCTACGGGAGGCAGCAGTGGGGAATATTGCACAATGGGCGAAAGCCTGATGCAGCAACGCCGCGTGAGCGATGAAGGCCTTCGGGTCGTAAAGCTCTGTCCTCAAGGAAGATAATGACGGTACTTGAGGAGGAAGCCCCGGCTAACTACGTGCCAGCAGCCGCGGTAATACGTAGGGGGCTAGCGTTATCCGGAATTACTGGGCGTAAAGGGTGCGTAGGTGGTTTCTTAAGTCAGAGGTGAAAGGCTACGGCTCAACCGTAGTAAGCCTTTGAAACTGAGAAACTTGAGTGCAGGAGAGGAGAGTAGAATTCCTAGTGTAGCGGTGAAATGCGTAGATATTAGGAGGAATACCAGTTGCGAAGGCGGCTCTCTGGACTGTAACTGACACTGAGGCACG…	15.0961	0.00612307	1.74663	0.748237	0.412791	0.826552	0.0326075	0.256182	0.154306	4.91486e-06
k__Bacteria, p__Firmicutes, c__Clostridia, o__Clostridiales, , ,	NR_134800	Romboutsia sedimentorum strain LAM201 16S ribosomal RNA, partial sequence	99.32	115	CCTACGGGTGGCAGCAGTGGGGAATATTGCACAATGGGCGAAAGCCTGATGCAGCAACGCCGCGTGAGCGATGAAGGCCTTCGGGTCGTAAAGCTCTGTCCTCAAGGAAGATAATGACGGTACTTGAGGAGGAAGCCCCGGCTAACTACGTGCCAGCAGCCGCGGTAATACGTAGGGGGCTAGCGTTATCCGGAATTACTGGGCGTAAAGGGTGCGTAGGTGGTTTCTTAAGTCAGAGGTGAAAGGCTACGGCTCAACCGTAGTAAGCCTTTGAAACTGAGAAACTTGAGTGCAGGAGAGGAGAGTAGAATTCCTAGTGTAGCGGTGAAATGCGTAGATATTAGGAGGAATACCAGTTGCGAAGGCGGCTCTCTGGACTGTAACTGACACTGAGGCACG…	0.521554	0.00804256	1.73235	0.80864	0.446551	0.740847	0.0508966	0.269924	0.184106	0.0153486
k__Bacteria, p__Firmicutes, c__Clostridia, o__Clostridiales, , ,	NR_134800	Romboutsia sedimentorum strain LAM201 16S ribosomal RNA, partial sequence	99.32	115	CCTACGGGTGGCTGCAGTGGGGAATATTGCACAATGGGCGAAAGCCTGATGCAGCAACGCCGCGTGAGCGATGAAGGCCTTCGGGTCGTAAAGCTCTGTCCTCAAGGAAGATAATGACGGTACTTGAGGAGGAAGCCCCGGCTAACTACGTGCCAGCAGCCGCGGTAATACGTAGGGGGCTAGCGTTATCCGGAATTACTGGGCGTAAAGGGTGCGTAGGTGGTTTCTTAAGTCAGAGGTGAAAGGCTACGGCTCAACCGTAGTAAGCCTTTGAAACTGAGAAACTTGAGTGCAGGAGAGGAGAGTAGAATTCCTAGTGTAGCGGTGAAATGCGTAGATATTAGGAGGAATACCAGTTGCGAAGGCGGCTCTCTGGACTGTAACTGACACTGAGGCACG…	0.185831	0.000399261	2.64646	1.32932	0.648523	0.891724	0.0596611	0.38081	0.199386	0.17323
k__Bacteria, p__Firmicutes, c__Clostridia, o__Clostridiales, f__Peptostreptococcaceae, g__, s__	NR_134800	Romboutsia sedimentorum strain LAM201 16S ribosomal RNA, partial sequence	99.77	115	CCTACGGGAGGCAGCAGTGGGGAATATTGCACAATGGGCGAAAGCCTGATGCAGCAACGCCGCGTGAGCGATGAAGGCCTTCGGGTCGTAAAGCTCTGTCCTCAAGGAAGATAATGACGGTACTTGAGGAGGAAGCCCCGGCTAACTACGTGCCAGCAGCCGCGGTAATACGTAGGGGGCTAGCGTTATCCGGAATTACTGGGCGTAAAGGGTGCGTAGGTGGTTTCTTAAGTCAGAGGTGAAAGGCTACGGCTCAACCGTAGTAAGCCTTTGAAACTGAGAAACTTGAGTGCAGGAGAGGAGAGTAGAATTCCTAGTGTAGCGGTGAAATGCGTAGATATTAGGAGGAATACCAGTTGCGAAGGCGGCTCTCTGGACTGTAACTGACGCTGAGGCACG…	0.0787947	0.000941624	1.71184	0.698906	0.410917	0.455321	0.000941624	0.0772616	0.132463	0.000941624
k__Bacteria, p__Firmicutes, c__Clostridia, o__Clostridiales, f__Peptostreptococcaceae, g__, s__	NR_134800	Romboutsia sedimentorum strain LAM201 16S ribosomal RNA, partial sequence	99.77	115	CCTACGGGAGGCAGCAGTGGGGAATATTGCACAATGGGCGAAAGCCTGATGCAGCAACGCCGCGTGAGCGATGAAGGCCTTCGGGTCGTAAAGCTCTGTCCTCAAGGAAGATAATGACGGTACTTGAGGAGGAAGCCCCGGCTAACTACGTGCCAGCAGCCGCGGTAATACGTAGGGGGCTAGCGTTATCCGGAATTACTGGGCGTAAAGGGTGCGTAGGTGGTTTCTTAAGTCAGAGGTGAAAGGCTACGGCTCAACCGTAGTAAGCCTTTGAAACTGGGAAACTTGAGTGCAGGAGAGGAGAGTAGAATTCCTAGTGTAGCGGTGAAATGCGTAGATATTAGGAGGAATACCAGTTGCGAAGGCGGCTCTCTGGACTGTAACTGACACTGAGGCACG…	0.0120992	0.00613223	1.99489	0.336341	0.352115	1.12334	0.151719	1.32419	0.00613223	62.6778
k__Bacteria, p__Firmicutes, c__Clostridia, o__Clostridiales, , ,	NR_134800	Romboutsia sedimentorum strain LAM201 16S ribosomal RNA, partial sequence	98.63	115	CCTACGGGGTGCTGCAGTGGGGAATATTGCACAATGGGCGAAAGCCTGATGCAGCAACGCCGCGTGAGCGATGAAGGCCTTCGGGTCGTAAAGCTCTGTCCTCAAGGAAGATGATGACGGTACTTGAGGAGGAAGCCCCGGCTAACTACGTGCCAGCAGCCGCGGTAATACGTAGGGGGCTAGCGTTATCCGGAATTACTGGGCGTAAAGGGTGCGTAGGTGGTTTCTTAAGTCAGAGGTGAAAGGCTACGGCTCAACCGTAGTAAGCCTTTGAAACTGAGAAACTTGAGTGCAGGAGAGGAGAGTAGAATTCCTAGTGTAGCGGTGAAATGCGTAGATATTAGGAGGAATACCAGTTGCGAAGGCGGCTCTCTGGACTGTAACTGACACTGAGGCACG…	0.00996254	0.0074474	0.980457	0.470337	0.446362	0.0074474	0.0074474	0.332371	0.0074474	0.0074474
k__Bacteria, p__Firmicutes, c__Clostridia, o__Clostridiales, , ,	NR_134800	Romboutsia sedimentorum strain LAM201 16S ribosomal RNA, partial sequence	98.86	115	CCTACGGGGTGCTGCAGTGGGGAATATTGCACAATGGGCGAAAGCCTGATGCAGCAACGCCGCGTGAGCGATGAAGGCCTTCGGGTCGTAAAGCTCTGTCCTCAAGGAAGATAATGACGGTACTTGAGGAGGAAGCCCCGGCTAACTACGTGCCAGCAGCCGCGGTAATACGTAGGGGGCTAGCGTTATCCGGAATTACTGGGCGTAAAGGGTGCGTAGGTGGTTTCTTAAGTCAGAGGTGAAAGGCTACGGCTCAACCGTAGTAAGCCTTTGAAACTGAGAAACTTGAGTGCAGGAGAGGAGAGTAGAATTCCTAGTGTAGCGGTGAAATGCGTAGATATTAGGAGGAATACCAGTTGCGAAGGCGGCTCTCTGGACTGTAACTGACACTGAGGTACG…	0.00249031	0.0297935	3.56067	2.40295	1.87997	2.18665	0.0297935	0.0297935	0.812013	0.0297935
k__Bacteria, p__Firmicutes, c__Clostridia, o__Clostridiales, f__Peptostreptococcaceae, g__, s__	NR_134800	Romboutsia sedimentorum strain LAM201 16S ribosomal RNA, partial sequence	89.22	115	CCTACGGGTGGCAGCAGTGGGGAATATTGCACAATGGGCGCAAGCCTGATGCAGCCATGCCGCGTGTATGAAGAAGGCCTTCGGGTTGTAAAGTACTTTCAGCGGGGAGGAAGGGAGTAAAGTTAATACCTTTGCTCATTGACGTTACCCGCAGAAGAAGCACCGGCTAACTCCGTGCCAGCAGCCGCGGTAATACGTAGGGGGCTAGCGTTATCCGGAATTACTGGGCGTAAAGGGTGCGTAGGTGGTTTCTTAAGTCAGAGGTGAAAGGCTACGGCTCAACCGTAGTAAGCCTTTGAAACTGAGAAACTTGAGTGCAGGAGAGGAGAGTAGAATTCCTAGTGTAGCGGTGAAATGCGTAGATATTAGGAGGAATACCAGTTGCGAAGGCGGCTCTCT…	0.000222586	0.333332	0.333332	0.324559	2.97777	0.333332	0.333332	0.333332	0.333332	0.333332
k__Bacteria, p__Firmicutes, c__Clostridia, o__Clostridiales, f__Lachnospiraceae, g__[Ruminococcus], s__	NR_116747	Ruminococcus faecis strain Eg2 16S ribosomal RNA gene, partial sequence	100	116	CCTACGGGAGGCAGCAGTGGGGAATATTGCACAATGGGGGAAACCCTGATGCAGCGACGCCGCGTGAGCGATGAAGTATTTCGGTATGTAAAGCTCTATCAGCAGGGAAGAAAATGACGGTACCTGACTAAGAAGCACCGGCTAAATACGTGCCAGCAGCCGCGGTAATACGTATGGTGCAAGCGTTATCCGGATTTACTGGGTGTAAAGGGAGCGTAGACGGAGTGGCAAGTCTGATGTGAAAACCCGGGGCTCAACCCCGGGACTGCATTGGAAACTGTCAATCTAGAGTACCGGAGAGGTAAGCGGAATTCCTAGTGTAGCGGTGAAATGCGTAGATATTAGGAGGAACACCAGTGGCGAAGGCGGCTTACTGGACGGTAACTGACGTTGAGGCTC…	0.178136	0.0383534	0.00731555	0.225893	3.04361	2.19256	0.994981	1.6623	0.566473	4.36343
k__Bacteria, p__Firmicutes, c__Clostridia, o__Clostridiales, f__Lachnospiraceae, g__[Ruminococcus], s__	NR_116747	Ruminococcus faecis strain Eg2 16S ribosomal RNA gene, partial sequence	99.77	116	CCTACGGGAGGCAGCAGTGGGGAATATTGCACAATGGGGGAAACCCTGATGCAGCGACGCCGCGTGAGCGATGAAGTATTTCGGTATGTAAAGCTCTATCAGCAGGGAAGAAAATGACGGTACCTGACTAAGAAGCACCGGCTAAATACGTGCCAGCAGCCGCGGTAATACGTATGGTGCAAGCGTTATCCGGATTTACTGGGTGTAAAGGGAGCGTAGACGGAGTGGCAAGTCTGATGTGAAAACCCGGGGCTCAACCCCGGGACTGCATTGGAAACTGTCAATCTGGAGTACCGGAGAGGTAAGCGGAATTCCTAGTGTAGCGGTGAAATGCGTAGATATTAGGAGGAACACCAGTGGCGAAGGCGGCTTACTGGACGGTAACTGACGTTGAGGCTC…	0.00558009	2.74489	0.0132964	0.199554	2.98774	0.0132964	0.145075	0.0103014	0.420914	0.352395
k__Bacteria, p__Firmicutes, c__Clostridia, o__Clostridiales, f__Lachnospiraceae, g__, s__	NR_116747	Ruminococcus faecis strain Eg2 16S ribosomal RNA gene, partial sequence	97.73	116	CCTACGGGAGGCAGCAGTGGGGAATATTGCACAATGGGGGAAACCCTGATGCAGCGACGCCGCGTGAGCGAAGAAGTATTTCGGTATGTAAAGCTCTATCAGCAGGGAAGAAAATGACGGTACCTGACTAAGAAGCCCCGGCTAACTACGTGCCAGCAGCCGCGGTAATACGTAGGGGGCAAGCGTTATCCGGATTTACTGGGTGTAAAGGGAGCGTAGACGGAATGGCAAGTCTGATGTGAAAGGCCGGGGCTCAACCCCGGGACTGCATTGGAAACTGTCAATCTAGAGTACCGGAGGGGTAAGTGGAATTCCTAGTGTAGCGGTGAAATGCGTAGATATTAGGAGGAACACCAGTGGCGAAGGCGGCTTACTGGACGGTAACTGACGTTGAGGCTC…	7.4195e-05	169.606	1	271.442	673.42	1	5302.69	7625.56	217.09	12562.9
k__Bacteria, p__Firmicutes, c__Clostridia, o__Clostridiales, f__Lachnospiraceae, g__, s__	NR_116747	Ruminococcus faecis strain Eg2 16S ribosomal RNA gene, partial sequence	96.82	116	CCTACGGGAGGCAGCAGTGGGGAATATTGCACAATGGGCGAAAGCCTGATGCAGCGACGCCGCGTGAGCGAAGAAGTATTTCGGTATGTAAAGCTCTATCAGCAGGGAAGAAAATGACGGTACCTGACTAAGAAGCTCCGGCTAAATACGTGCCAGCAGCCGCGGTAATACGTATGGAGCAAGCGTTATCCGGATTTACTGGGTGTAAAGGGAGCGTAGACGGCTTAGCAAGTCTGATGTGAAAGGCTGGGGCTCAACCCCGGGACTGCATTGGAAACTGTTAAGCTAGAGTGCCGGAGAGGTAAGCGGAATTCCTAGTGTAGCGGTGAAATGCGTAGATATTAGGAGGAACACCAGTGGCGAAGGCGGCTTACTGGACGGTAACTGACGTTGAGGCTC…	7.4195e-05	1	2.34157	2.57861	1	1	1	5.42329	1	59.2879
k__Bacteria, p__Actinobacteria, c__Coriobacteriia, o__Coriobacteriales, f__Coriobacteriaceae, g__, s__	NR_125595	Senegalimassilia anaerobia strain JC110 16S ribosomal RNA gene, partial sequence	99.55	117	CCTACGGGAGGCAGCAGTGGGGAATTTTGCGCAATGGGGGCAACCCTGACGCAGCAACGCCGCGTGCGGGACGAAGGCGTCCGCGTCGTAAACCGCTTTCAGCGGGGAACACTTAAACGAGGGTACCCGCAGAAGAAGCCCCGGCTAAATACGTGCCAGCAGCCGCGGTAATACGTATGGGGCGAGCGTTATCCGGATTCATTGGGCGTAAAGCGCGCGTAGGCGGAGCGCTAAGCGGGACCTCTAACCCGAGGGCTCAACCCCCGGCCGGGTCCCGAACTGGCGCTCTCGAGTGCGGTAGGGGAGAGCGGAATTCCCGGTGTAGCGGTGGAATGCGCAGATATCGGGAAGAACACCGACGGCGAAGGCAGCTCTCTGGGCCGAAACTGACGCTGAGGC…	0.00643076	1.06241	0.0611242	0.481819	3.53438	0.0115375	1.70386	1.76157	0.0115375	0.622408
k__Bacteria, p__Actinobacteria, c__Coriobacteriia, o__Coriobacteriales, f__Coriobacteriaceae, g__, s__	NR_125595	Senegalimassilia anaerobia strain JC110 16S ribosomal RNA gene, partial sequence	98.87	117	CCTACGGGGGGCTGCAGTGGGGAATTTTGCGCAATGGGGGCAACCCTGACGCAGCAACGCCGCGTGCGGGACGAAGGCGTCCGCGTCGTAAACCGCTTTCAGCGGGGAACACCTAAACGAGGGTACCCGCAGAAGAAGCCCCGGCTAAATACGTGCCAGCAGCCGCGGTAATACGTATGGGGCGAGCGTTATCCGGATTCATTGGGCGTAAAGCGCGCGTAGGCGGAGCGCTAAGCGGGACCTCTAACCCGAGGGCTCAACCCCCGGCCGGGTCCCGAACTGGCGCTCTCGAGTGCGGTAGGGGAGAGCGGAATTCCCGGTGTAGCGGTGGAATGCGCAGATATCGGGAAGAACACCGACGGCGAAGGCAGCTCTCTGGGCCGAAACTGACGCTGAGGC…	7.4195e-05	1	1	1	13.9873	1	1	1	1	2.30499
k__Bacteria, p__Proteobacteria, c__Gammaproteobacteria, o__Enterobacteriales, f__Enterobacteriaceae, g__, s__	NR_026332	Shigella dysenteriae strain ATCC 13313 16S ribosomal RNA gene, partial sequence	96.34	118	CCTACGGGTGGCAGCAGTGGGGAATATTGCACAATGGGCGCAAGCCTGATGCAGCCATGCCGCGTGTATGAAGAAGGCCTTCGGGTTGTAAAGTACTTTCAGCGGGGAGGAAGGGAGTAAAGTTAATACCTTTGCTCATTGACGTTACCCGCAGAAGAAGCACCGGCTAACTCCGTGCCAGCAGCCGCGGTAATACGGAGGGTGCAAGCGTTAATCGGAATTACTGGGCGTAAAGCGCACGCAGGCGGTTTGTTAAGTCAGATGTGAAATCCCCGGGCTCAACCTGGGAACTGCATCTGATACTGGCAAGCTTGAGTCTCGTAGAGGGGGGTAGAATTCCAGGTGTAGCGGTGAAATGCGTAGATATTAGGAGGAACACCAGTGGCGAAGGCGGCTTAC…	7.4195e-05	1	1	1	0.9402	1	32.7327	40.5213	63.3127	1
k__Bacteria, p__Actinobacteria, c__Coriobacteriia, o__Coriobacteriales, f__Coriobacteriaceae, g__Slackia, s__	NR_113188	Slackia isoflavoniconvertens strain JCM 16137 16S ribosomal RNA gene, partial sequence	100	119	CCTACGGGAGGCAGCAGTGGGGAATTTTGCGCAATGGGGGCAACCCTGACGCAGCGACGCCGCGTGCGGGACGAAGTCATTCGTGACGTAAACCGCTTTCAGCGAGGAAGAACCATGACGGTACTCGCAGAAGAAGCCCCGGCTAACTACGTGCCAGCAGCCGCGGTAATACGTAGGGGGCGAGCGTTATCCGGAATCATTGGGCGTAAAGCGCGCGCAGGCGGGCTTTCAAGCGGCGGCGTCGAAGCCGGGGGCTCAACCCCCGGAAGCGCCCCGAACTGGAAGCCTCGGATGCGGCAGGGGGAGGCGGAATTCCCGGTGTAGCGGTGAAATGCGCAGATATCGGGAAGAACACCGACGGCGAAGGCAGCCTCCTGGGCCGGCATCGACGCTGAGGCG…	0.082474	0.752028	0.0811303	0.205364	2.37912	0.0660261	0.35062	0.954947	5.78814	0.0731667
k__Bacteria, p__Actinobacteria, c__Coriobacteriia, o__Coriobacteriales, f__Coriobacteriaceae, g__Slackia, s__	NR_113188	Slackia isoflavoniconvertens strain JCM 16137 16S ribosomal RNA gene, partial sequence	99.77	119	CCTACGGGAGGCAGCAGTGGGGAATTTTGCGCAATGGGGGCAACCCTGACGCAGCGACGCCGCGTGCGGGACGAAGTCATTCGTGACGTAAACCGCTTTCAGCGAGGAAGAACCATGACGGTACTCGCAGAAGAAGCCCCGGCTAACTACGTGCCAGCAGCCGCGGTAATACGTAGGGGGCGAGCGTTATCCGGAATCATTGGGCGTAAAGCGCGCGCAGGCGGGCTTTCAAGCGGCGGCGTCGAAGCCGGGGGCTCAACCCCCCGGAAGCGCCCCGAACTGGAAGCCTCGGATGCGGCAGGGGGAGGCGGAATTCCCGGTGTAGCGGTGAAATGCGCAGATATCGGGAAGAACACCGACGGCGAAGGCAGCCTCCTGGGCCGGCATCGACGCTGAGGC…	0.00014839	0.499999	0.499999	0.499999	2.23333	0.499999	0.499999	0.387377	29.7379	0.499999
k__Bacteria, p__Firmicutes, c__Clostridia, o__Clostridiales, f__Ruminococcaceae, g__, s__	NR_044972	Sporobacter termitidis strain SYR 16S ribosomal RNA gene, complete sequence	93.91	120	CCTACGGGAGGCAGCAGTGGGGAATATTGGGCAATGGGGGAAACCCTGACCCAGCAACGCCGCGTGAAGGAAGAAGGCTTTCGGGTTGTAAACTTCTTTTACCAGGGACGAAACAAATGACGGTACCTGGAGAAAAAGCTCCGGCTAACTACGTGCCAGCAGCCGCGGTAATACGTAGGGAGCAAGCGTTGTCCGGATTTACTGGGTGTAAAGGGCGTGTAGGCGGAGATGCAAGTCAGATGTGAAATCTGGGGGCTCAACCCCCAAACTGCATTTGAAACTGTATCCCTTGAGTATCGGAGAGGCAGGCGGAATTCCTGGTGTAGCGGTGAAATGCGTAGATATTAGGAGGAACACCAGTGGCGAAGGCGGCCTGCTGGACGACAACTGACGCTGAGG…	7.4195e-05	1	1	1.71908	19.7442	1	1	1	31.6563	1
k__Bacteria, p__Firmicutes, c__Bacilli, o__Lactobacillales, f__Streptococcaceae, g__Streptococcus, s__	NR_043660	Streptococcus pasteurianus strain CIP 107122 16S ribosomal RNA gene, partial sequence	100	121	CCTACGGGAGGCAGCAGTAGGGAATCTTCGGCAATGGGGGCAACCCTGACCGAGCAACGCCGCGTGAGTGAAGAAGGTTTTCGGATCGTAAAGCTCTGTTGTAAGAGAAGAACGTGTGTGAGAGTGGAAAGTTCACACAGTGACGGTAACTTACCAGAAAGGGACGGCTAACTACGTGCCAGCAGCCGCGGTAATACGTAGGTCCCGAGCGTTGTCCGGATTTATTGGGCGTAAAGCGAGCGCAGGCGGTTTAATAAGTCTGAAGTTAAAGGCAGTGGCTTAACCATTGTTCGCTTTGGAAACTGTTAAACTTGAGTGCAGAAGGGGAGAGTGGAATTCCATGTGTAGCGGTGAAATGCGTAGATATATGGAGGAACACCGGTGGCGAAAGCGGCTCTC…	7.4195e-05	1	1	1	1	1	1	1	3197.29	1
k__Bacteria, p__Firmicutes, c__Bacilli, o__Lactobacillales, f__Streptococcaceae, g__Streptococcus, s__	NR_042776	Streptococcus salivarius strain ATCC 7073 16S ribosomal RNA gene, complete sequence	100	122	CCTACGGGAGGCAGCAGTAGGGAATCTTCGGCAATGGGGGCAACCCTGACCGAGCAACGCCGCGTGAGTGAAGAAGGTTTTCGGATCGTAAAGCTCTGTTGTAAGTCAAGAACGAGTGTGAGAGTGGAAAGTTCACACTGTGACGGTAGCTTACCAGAAAGGGACGGCTAACTACGTGCCAGCAGCCGCGGTAATACGTAGGTCCCGAGCGTTGTCCGGATTTATTGGGCGTAAAGCGAGCGCAGGCGGTTTGATAAGTCTGAAGTTAAAGGCTGTGGCTCAACCATAGTTCGCTTTGGAAACTGTCAAACTTGAGTGCAGAAGGGGAGAGTGGAATTCCATGTGTAGCGGTGAAATGCGTAGATATATGGAGGAACACCGGTGGCGAAAGCGGCTCTC…	0.0137032	0.65085	0.523988	1.11174	4.76497	0.00541443	0.0590762	4.26381	0.867254	0.215133
k__Bacteria, p__Firmicutes, c__Bacilli, o__Lactobacillales, f__Streptococcaceae, g__Streptococcus, s__	NR_042776	Streptococcus salivarius strain ATCC 7073 16S ribosomal RNA gene, complete sequence	99.79	122	CCTACGGGAGGCAGCAGTAGGGAATCTTCGGCAATGGGGGCAACCCTGACCGAGCAACGCCGCGTGAGTGAAGAAGGTTTTCGGATCGTAAAGCTCTGTTGTAAGTCAAGAACGAGTGTGAGAGTGGAAAGTTCACACTGTGACGGTAGCTTACCAGAAAGGGACGGCTAACTACGTGCCAGCAGCCGCGGTAATACGTAGGTCCCGAGCGTTGTCCGGATTTATTGGGCGTAAAGCGAGCGCAGGCGGTTTGATAAGTCTGAAGTTAAAGGCTGTGGCTCAACCATAGTTCGCTTTGGAAACTGTCAAACTTGAGTGCAGAAGGGGAGAGTGGAATTCCATGTGTAGCGGTGAAATGCGTAGATATATGGAGGAACACCGGTGGCGAAAGCGGCTCTC…	0.00917669	0.00808516	0.497202	0.752223	2.97782	0.00808516	0.00808516	1.53599	1.1713	0.101577
k__Bacteria, p__Proteobacteria, c__Betaproteobacteria, o__Burkholderiales, f__Alcaligenaceae, g__Sutterella, s__	NR_147401	Sutterella massiliensis strain Marseille-P2435 16S ribosomal RNA, partial sequence	99.57	123	TCCTACGGGAGGCAGCAGTGGGGAATTTTGGACAATGGGGGCAACCCTGATCCAGCCATGCCGCGTGCAGGATGAAGGCCTTCGGGTTGTAAACTGCTTTTGTCAGGGACGAAAAGGACCGTGTTAATACCATGGTCTGCTGACGGTACCTGAAGAATAAGCACCGGCTAACTACGTGCCAGCAGCCGCGGTAATACGTAGGGTGCAAGCGTTAATCGGAATTACTGGGCGTAAAGCGTGCGCAGGCGGTTCTGTAAGACAGATGTGAAATCCCCGGGCTTAACCTGGGAATTGCATTTGTGACTGCAGGACTAGAGTTCATCAGAGGGGGGTGGAATTCCAAGTGTAGCAGTGAAATGCGTAGATATTTGGAAGAACACCAATGGCGAAGGCAGCCCC…	7.4195e-05	1	193.213	1	1	235.52	405.313	1	1	1
k__Bacteria, p__Proteobacteria, c__Betaproteobacteria, o__Burkholderiales, f__Alcaligenaceae, g__Sutterella, s__	NR_147401	Sutterella massiliensis strain Marseille-P2435 16S ribosomal RNA, partial sequence	99.36	123	TCCTACGGGAGGCAGCAGTGGGGAATTTTGGACAATGGGGGCAACCCTGATCCAGCCATGCCGCGTGCAGGATGAAGGCCTTCGGGTTGTAAACTGCTTTTGTCAGGGACGAAAAGGATCGTGATAATACCATGGTCTGCTGACGGTACCTGAAGAATAAGCACCGGCTAACTACGTGCCAGCAGCCGCGGTAATACGTAGGGTGCAAGCGTTAATCGGAATTACTGGGCGTAAAGCGTGCGCAGGCGGTTCTGTAAGACAGATGTGAAATCCCCGGGCTCAACCTGGGAATTGCATTTGTGACTGCAGGACTAGAGTTCATCAGAGGGGGGTGGAATTCCAAGTGTAGCAGTGAAATGCGTAGATATTTGGAAGAACACCAATGGCGAAGGCAGCCCC…	7.4195e-05	1	136.448	1	1	157.013	305.86	1	1	1
k__Bacteria, p__Proteobacteria, c__Betaproteobacteria, o__Burkholderiales, f__Alcaligenaceae, g__Sutterella, s__	NR_147401	Sutterella massiliensis strain Marseille-P2435 16S ribosomal RNA, partial sequence	99.79	123	CCTACGGGAGGCAGCAGTGGGGAATTTTGGACAATGGGGGCAACCCTGATCCAGCCATGCCGCGTGCAGGATGAAGGCCTTCGGGTTGTAAACTGCTTTTGTCAGGGACGAAAAGGACCGTGTTAATACCATGGTCTGCTGACGGTACCTGAAGAATAAGCACCGGCTAACTACGTGCCAGCAGCCGCGGTAATACGTAGGGTGCAAGCGTTAATCGGAATTACTGGGCGTAAAGCGTGCGCAGGCGGTTCTGTAAGACAGATGTGAAATCCCCGGGCTCAACCTGGGAATTGCATTTGTGACTGCAGGACTAGAGTTCATCAGAGGGGGGTGGAATTCCAAGTGTAGCAGTGAAATGCGTAGATATTTGGAAGAACACCAATGGCGAAGGCAGCCCCC…	7.4195e-05	1	51.5234	1	1	39.2533	270.208	0.774756	1	1
k__Bacteria, p__Proteobacteria, c__Betaproteobacteria, o__Burkholderiales, f__Alcaligenaceae, g__Sutterella, s__	NR_117778	Sutterella wadsworthensis strain WAL 9799 16S ribosomal RNA gene, partial sequence	100	124	TCCTACGGGAGGCAGCAGTGGGGAATTTTGGACAATGGGGGCAACCCTGATCCAGCCATGCCGCGTGCAGGATGAAGGTCTTCGGATTGTAAACTGCTTTTGTCAGGGACGAAAAGGGATGCGATAACACCGCATTCCGCTGACGGTACCTGAAGAATAAGCACCGGCTAACTACGTGCCAGCAGCCGCGGTAATACGTAGGGTGCAAGCGTTAATCGGAATTACTGGGCGTAAAGCGTGCGCAGGCGGTTCTGTAAGATAGATGTGAAATCCCCGGGCTCAACCTGGGAATTGCATATATGACTGCAGGACTTGAGTTTGTCAGAGGAGGGTGGAATTCCACGTGTAGCAGTGAAATGCGTAGATATGTGGAAGAACACCGATGGCGAAGGCAGCCCT…	0.192663	11.9837	0.537429	2.2834	9.06579	0.281386	12.9769	8.4367	6.77478	4.64121
k__Bacteria, p__Proteobacteria, c__Betaproteobacteria, o__Burkholderiales, f__Alcaligenaceae, g__Sutterella, s__	NR_117778	Sutterella wadsworthensis strain WAL 9799 16S ribosomal RNA gene, partial sequence	99.57	124	CCTACGGGAGGCAGCAGTGGGGAATTTTGGACAATGGGGACAACCCTGATCCAGCCATGCCGCGTGCAGGATGAAGGTCTTCGGATTGTAAACTGCTTTTGTCAGGGACGAAAAGGGATGCGATAACACCGTATTCCGCTGACGGTACCTGAAGAATAAGCACCGGCTAACTACGTGCCAGCAGCCGCGGTAATACGTAGGGTGCAAGCGTTAATCGGAATTACTGGGCGTAAAGCGTGCGCAGGCGGTTCTGTAAGATAGATGTGAAATCCCCGGGCTCAACCTGGGAATTGCATATATGACTGCAGGACTTGAGTTTGTCAGAGGAGGGTGGAATTCCACGTGTAGCAGTGAAATGCGTAGATATGTGGAAGAACACCGATGGCGAAGGCAGCCCTC…	0.0694083	15.8269	0.197765	1.42214	7.64656	0.153663	6.26498	8.79536	15.262	0.0488727
k__Bacteria, p__Proteobacteria, c__Betaproteobacteria, o__Burkholderiales, f__Alcaligenaceae, g__Sutterella, s__	NR_117778	Sutterella wadsworthensis strain WAL 9799 16S ribosomal RNA gene, partial sequence	98.92	124	CCTACGGGTGGCTGCAGTGGGGAATTTTGGACAATGGGGGCAACCCTGATCCAGCCATGCCGCGTGCAGGATGAAGGTCTTCGGATTGTAAACTGCTTTTGTCAGGGACGAAAAGGGATGCGATAACACCGTATTCCGCTGACGGTACCTGAAGAATAAGCACCGGCTAACTACGTGCCAGCAGCCGCGGTAATACGTAGGGTGCAAGCGTTAATCGGAATTACTGGGCGTAAAGCGTGCGCAGGCGGTTCTGTAAGATAGATGTGAAATCCCCGGGCTCAACCTGGGAATTGCATATATGACTGCAGGACTTGAGTTTGTCAGAGGAGGGTGGAATTCCACGTGTAGCAGTGAAATGCGTAGATATGTGGAAGAACACCGATGGCGAAGGCAGCCCTC…	0.00335424	27.052	0.686358	3.10693	23.5231	0.0221198	12.1337	26.575	37.7806	211.746
k__Bacteria, p__Proteobacteria, c__Betaproteobacteria, o__Burkholderiales, f__Alcaligenaceae, g__Sutterella, s__	NR_117778	Sutterella wadsworthensis strain WAL 9799 16S ribosomal RNA gene, partial sequence	98.92	124	CCTACGGGGTGCTGCAGTGGGGAATTTTGGACAATGGGGGCAACCCTGATCCAGCCATGCCGCGTGCAGGATGAAGGTCTTCGGATTGTAAACTGCTTTTGTCAGGGACGAAAAGGGATGCGATAACACCGCATTCCGCTGACGGTACCTGAAGAATAAGCACCGGCTAACTACGTGCCAGCAGCCGCGGTAATACGTAGGGTGCAAGCGTTAATCGGAATTACTGGGCGTAAAGCGTGCGCAGGCGGTTCTGTAAGATAGATGTGAAATCCCCGGGCTCAACCTGGGAATTGCATATATGACTGCAGGACTTGAGTTTGTCAGAGGAGGGTGGAATTCCACGTGTAGCAGTGAAATGCGTAGATATGTGGAAGAACACCGATGGCGAAGGCAGCCCTC…	0.000667757	24.2553	1.69137	3.55151	30.838	7.98609	25.5604	5.55384	26.4081	25.2252
k__Bacteria, p__Firmicutes, c__Clostridia, o__Clostridiales, f__Veillonellaceae, g__Veillonella, s__dispar	NR_119170	Veillonella atypica strain KON 16S ribosomal RNA gene, complete sequence	99.14	125	CCTACGGGAGGCAGCAGTGGGGAATCTTCCGCAATGGACGAAAGTCTGACGGAGCAACGCCGCGTGAGTGATGACGGCCTTCGGGTTGTAAAGCTCTGTTAATCGGGACGAATGGTTCTTGTGCGAATAGTGCGAGGATTTGACGGTACCGGAATAGAAAGCCACGGCTAACTACGTGCCAGCAGCCGCGGTAATACGTAGGTGGCAAGCGTTGTCCGGAATTATTGGGCGTAAAGCGCGCGCAGGCGGATTGGTCAGTCTGTCTTAAAAGTTCGGGGCTTAACCCCGTGATGGGATGGAAACTGCCAATCTAGAGTATCGGAGAGGAAAGTGGAATTCCTAGTGTAGCGGTGAAATGCGTAGATATTAGGAAGAACACCAGTGGCGAAGGCGACTTTC…	0.00105419	5.7825	30.8125	0.423468	2.0597	0.0703814	0.0703814	0.0703814	0.0703814	0.0703814
k__Bacteria, p__Firmicutes, c__Clostridia, o__Clostridiales, f__Veillonellaceae, g__Veillonella, s__dispar	NR_119170	Veillonella atypica strain KON 16S ribosomal RNA gene, complete sequence	98.92	125	CCTACGGGAGGCAGCAGTGGGGAATCTTCCGCAATGGACGAAAGTCTGACGGAGCAACGCCGCGTGAGTGATGACGGCCTTCGGGTTGTAAAGCTCTGTTAATCGGGACGAATGGTTCTTGTGCAAATAGTGCGAGGATTTGACGGTACCGGAATAGAAAGCCACGGCTAACTACGTGCCAGCAGCCGCGGTAATACGTAGGTGGCAAGCGTTGTCCGGAATTATTGGGCGTAAAGCGCGCGCAGGCGGATTGGTCAGTCTGTCTTAAAAGTTCGGGGCTTAACCCCGTGATGGGATGGAAACTGCCAATCTAGAGTATCGGAGAGGAAAGTGGAATTCCTAGTGTAGCGGTGAAATGCGTAGATATTAGGAAGAACACCAGTGGCGAAGGCGACTTTC…	7.4195e-05	1	35.7123	2.92104	6.5814	1	1	1	1	9.59152

## Sheet: Table S3
Acetate	Butyrate	Formate	Isobututyrate	Isovalerate	Lactate	Propionate	Succinate	Valerate
Acidaminococcus intestini	Acidaminococcus intestini							Acidaminococcus intestini
								Agathobaculum butyriciproducens
	Agathobaculum desmolans
Alistipes onderdonkii			Alistipes onderdonkii		Alistipes onderdonkii
			Anaerostipes hadrus	Anaerostipes hadrus	Anaerostipes hadrus	Anaerostipes hadrus	Anaerostipes hadrus
	Bacteroides cellulosilyticus			Bacteroides cellulosilyticus	Bacteroides cellulosilyticus	Bacteroides cellulosilyticus	Bacteroides cellulosilyticus	Bacteroides cellulosilyticus
	Bacteroides dorei	Bacteroides dorei		Bacteroides dorei	Bacteroides dorei		Bacteroides dorei
			Bacteroides faecis/thetaiotaomicron	Bacteroides faecis/thetaiotaomicron		Bacteroides faecis/thetaiotaomicron	Bacteroides faecis/thetaiotaomicron	Bacteroides faecis/thetaiotaomicron
	Bacteroides fragilis		Bacteroides fragilis					Bacteroides fragilis
	Bacteroides nordii		Bacteroides nordii			Bacteroides nordii		Bacteroides nordii
			Bacteroides ovatus
					Bacteroides stercoris
				Bacteroides thetaiotaomicron
	Bacteroides uniformis		Bacteroides uniformis			Bacteroides uniformis
Bacteroides xylanisolvens					Bacteroides xylanisolvens			Bacteroides xylanisolvens
Barnesiella intestinihominis								Barnesiella intestinihominis
Bifidobacterium adolescentis			Bifidobacterium adolescentis	Bifidobacterium adolescentis		Bifidobacterium adolescentis		Bifidobacterium adolescentis
Bilophila wadsworthia	Bilophila wadsworthia	Bilophila wadsworthia	Bilophila wadsworthia		Bilophila wadsworthia		Bilophila wadsworthia	Bilophila wadsworthia
Bittarella massiliensis								Bittarella massiliensis
		Blautia hansenii/producta	Blautia hansenii/producta
						Blautia luti/massiliensis
Blautia obeum/wexlerae			Blautia obeum/wexlerae	Blautia obeum/wexlerae	Blautia obeum/wexlerae	Blautia obeum/wexlerae		Blautia obeum/wexlerae
			Blautia obeum			Blautia.obeum		Blautia.obeum
Catabacter hongkongensis	Catabacter hongkongensis		Catabacter hongkongensis			Catabacter hongkongensis	Catabacter hongkongensis	Catabacter hongkongensis
Citrobacter freundii						Citrobacter freundii
Citrobacter murliniae						Citrobacter murliniae
Clostridium aminobutyricum/Aminipila butyrica/Anaerovorax odorimutans	Clostridium aminobutyricum/Aminipila butyrica/Anaerovorax odorimutans		Clostridium aminobutyricum/Aminipila butyrica/Anaerovorax odorimutans	Clostridium aminobutyricum/Aminipila butyrica/Anaerovorax odorimutans		Clostridium aminobutyricum/Aminipila butyrica/Anaerovorax odorimutans		Clostridium aminobutyricum/Aminipila butyrica/Anaerovorax odorimutans
	Clostridium tertium
								Collinsella aerofaciens
Coprococcus catus/Faecalicatena orotica/Clostridium hylemonae	Coprococcus catus/Faecalicatena orotica/Clostridium hylemonae			Coprococcus catus/Faecalicatena orotica/Clostridium hylemonae	Coprococcus catus/Faecalicatena orotica/Clostridium hylemonae			Coprococcus catus/Faecalicatena orotica/Clostridium hylemonae
			Coprococcus comes	Coprococcus comes				Coprococcus comes
	Desulfovibrio piger				Desulfovibrio piger		Desulfovibrio piger
						Desulfovibrio desulfuricans
Dielma fastidiosa	Dielma fastidiosa		Dielma fastidiosa			Dielma fastidiosa		Dielma fastidiosa
			Dorea formicigenerans			Dorea formicigenerans
Dorea longicatena	Dorea longicatena		Dorea longicatena	Dorea longicatena		Dorea longicatena		Dorea longicatena
	Enterococcus faecalis
			Enterococcus faecium/lactis
	Erysipelatoclostridium ramosum					Erysipelatoclostridium ramosum
	Escherichia coli
	Flavonifractor plautii		Flavonifractor plautii	Flavonifractor plautii				Flavonifractor plautii
			Holdemania filiformis
Hungatella hathewayi			Hungatella hathewayi	Hungatella hathewayi		Hungatella hathewayi		Hungatella hathewayi
	Hydrogenoanaerobacterium saccharovorans Ruminococcus champanellensis					Hydrogenoanaerobacterium saccharovorans Ruminococcus champanellensis
	Intestinimonas butyriciproducens		Intestinimonas butyriciproducens	Intestinimonas butyriciproducens		Intestinimonas butyriciproducens		Intestinimonas butyriciproducens
			Intestinimonas gabonensis/massiliensis	Intestinimonas gabonensis/massiliensis
Lactobacillus ruminis
	Megamonas funiformis	Megamonas funiformis			Megamonas funiformis	Megamonas funiformis	Megamonas funiformis	Megamonas funiformis
	Mitsuokella jalaludinii
	Mitsuokella multacida
	Oscillibacter valericigenes		Oscillibacter valericigenes	Oscillibacter valericigenes				Oscillibacter valericigenes
	Parabacteroides goldsteinii		Parabacteroides goldsteinii			Parabacteroides goldsteinii
		Phascolarctobacterium faecium	Phascolarctobacterium faecium				Phascolarctobacterium faecium	Phascolarctobacterium faecium
Phascolarctobacterium succinatutens								Phascolarctobacterium succinatutens
	Romboutsia sedimentorum		Romboutsia sedimentorum					Romboutsia sedimentorum
Streptococcus salivarius
Sutterella wadsworthensis	Sutterella wadsworthensis		Sutterella wadsworthensis	Sutterella wadsworthensis		Sutterella wadsworthensis		Sutterella wadsworthensis
Veillonella atypica					Veillonella atypica
					Veillonella atypica/parvula
[Clostridium] aldenense			[Clostridium] aldenense
[Clostridium] celerecrescens/Clostridium saccharolyticum Desulfotomaculum guttoideum			[Clostridium] celerecrescens/Clostridium saccharolyticum Desulfotomaculum guttoideum			[Clostridium] celerecrescens/Clostridium saccharolyticum Desulfotomaculum guttoideum		[Clostridium] celerecrescens/Clostridium saccharolyticum Desulfotomaculum guttoideum
	[Clostridium] celerecrescens [Clostridium] clostridioforme Clostridium indolis Desulfotomaculum guttoideum							[Clostridium] celerecrescens [Clostridium] clostridioforme Clostridium indolis Desulfotomaculum guttoideum
				[Clostridium] citroniae		[Clostridium] citroniae		[Clostridium] citroniae
[Clostridium] clostridioforme				[Clostridium] clostridioforme			[Clostridium] clostridioforme	[Clostridium] clostridioforme
	[Clostridium] innocuum		[Clostridium] innocuum	[Clostridium] innocuum	[Clostridium] innocuum	[Clostridium] innocuum	[Clostridium] innocuum	[Clostridium] innocuum
			[Clostridium] symbiosum					[Clostridium] symbiosum

## Sheet: Table S4
SampleId	Butyrate	Propionate	Acetate	Formate	L-lactate	D-lactate	Ethanol
acetate 1	0.390182	0.581702	0.887057	0.902289	0.49466	0.640142	0.814586
acetate 2	0.369041	0.494917	0.775557	0.841398	0.631542	0.465424	0.705516
acetate 3	0.40541	0.637217	0.812108	0.833903	0.575227	0.494907	0.668679
acetate 4	0.368721	0.537725	0.814892	0.799749	0.526237	0.547305	0.685678
butyrate 1	0.135185	0.442218	0.799175	0.879884	0.349751	0.750037	0.750712
butyrate 2	0.115753	0.45192	0.737977	0.874871	0.359887	0.65545	0.673558
butyrate 3	0.194089	0.372198	0.815839	0.852582	0.405878	0.601117	0.747307
butyrate 4	0.189917	0.424175	0.823251	0.892696	0.501452	0.626962	0.807611
control 1	0.468023	0.619099	0.784674	0.826641	0.633019	0.458402	0.763394
control 2	0.42437	0.57773	0.783242	0.811694	0.619161	0.394337	0.692712
control 3	0.426838	0.569192	0.768537	0.825241	0.634033	0.38707	0.697907
control 4	0.413016	0.59227	0.852574	0.855397	0.548841	0.545393	0.77326
formate 1	0.379242	0.554414	0.754584	0.797814	0.576568	0.429094	0.733045
formate 2	0.284876	0.547313	0.636646	0.840222	0.655705	0.454143	0.722157
formate 3	0.366999	0.684258	0.752573	0.849825	0.632712	0.494856	0.697431
formate 4	0.363116	0.652021	0.792302	0.860584	0.580838	0.507053	0.712066
isobutyrate 1	0.106547	0.467619	0.659044	0.845917	0.508532	0.656552	0.702177
isobutyrate 2	0.203482	0.526318	0.798566	0.861713	0.546811	0.520031	0.713755
isobutyrate 3	0.141054	0.4986	0.675462	0.863372	0.582887	0.644558	0.771589
isobutyrate 4	0.088732	0.435819	0.64252	0.869779	0.539145	0.665743	0.735038
isovalerate 1	0.094928	0.484332	0.728462	0.854988	0.493912	0.650989	0.721052
isovalerate 2	0.128884	0.415249	0.85655	0.87714	0.368192	0.586243	0.76692
isovalerate 3	0.100332	0.452955	0.679892	0.88527	0.530361	0.686633	0.776841
isovalerate 4	0.174616	0.554138	0.614081	0.885184	0.546914	0.506467	0.578837
lactate 1	0.297092	0.468923	0.578186	0.878756	0.708549	0.341586	0.799824
lactate 2	0.393525	0.602222	0.774783	0.856328	0.63331	0.408202	0.711325
lactate 3	0.384838	0.551894	0.723536	0.889476	0.651474	0.378121	0.761137
lactate 4	0.410653	0.56165	0.828137	0.891274	0.596091	0.453014	0.780289
propionate 1	0.214688	0.744348	0.845403	0.875583	0.675441	0.576693	0.793788
propionate 2	0.11527	0.453059	0.752872	0.824357	0.502815	0.490105	0.684214
propionate 3	0.299749	0.607622	0.822687	0.87068	0.621164	0.587625	0.81726
propionate 4	0.193469	0.63569	0.859019	0.895279	0.628763	0.608917	0.869626
succinate 1	0.305057	0.700173	0.626921	0.658782	0.661783	0.385348	0.56539
succinate 2	0.305434	0.63817	0.629224	0.710212	0.668354	0.420948	0.599594
succinate 3	0.254192	0.672748	0.437991	0.586606	0.81084	0.26554	0.532059
succinate 4	0.24945	0.678824	0.610265	0.644429	0.660004	0.416827	0.586424
valerate 1	0.183096	0.322455	0.708109	0.852526	0.61571	0.609198	0.74752
valerate 2	0.266812	0.305484	0.801096	0.723423	0.576227	0.729696	0.764294
valerate 3	0.333992	0.294524	0.91628	0.688705	0.595134	0.660113	0.796994
valerate 4	0.248104	0.333898	0.75533	0.89878	0.566641	0.53658	0.679344

## Sheet: Table S5
SampleId	B1	B2	B3	B5	B6	B7	B9	B12	Q	Lipoate	K
control 1	0.405617	0.65039	0.4614	0.374898	0.387966	0.373693	0.516984	0.693918	0.378835	0.287054	0.212752
control 2	0.485642	0.658234	0.446418	0.446599	0.485575	0.426668	0.590267	0.648481	0.459835	0.306885	0.235104
control 3	0.491209	0.651752	0.459285	0.451143	0.486282	0.414102	0.599481	0.639565	0.464902	0.29845	0.23395
control 4	0.569005	0.702035	0.529489	0.537833	0.547526	0.502654	0.600174	0.482333	0.545971	0.443303	0.37389
acetate 1	0.682209	0.858249	0.76886	0.634236	0.669889	0.524137	0.725489	0.417002	0.648418	0.458939	0.439901
acetate 2	0.538739	0.757027	0.505031	0.448403	0.532534	0.46324	0.663002	0.569294	0.493101	0.332551	0.292918
acetate 3	0.648143	0.783584	0.607544	0.610738	0.655629	0.501917	0.712942	0.493825	0.631281	0.381417	0.341465
acetate 4	0.668816	0.844666	0.614972	0.610089	0.684703	0.520761	0.751414	0.392365	0.646034	0.409908	0.400487
butyrate 1	0.855754	0.961221	0.748354	0.620321	0.790679	0.649354	0.889024	0.49336	0.757567	0.514235	0.520001
butyrate 2	0.826733	0.935998	0.728333	0.678044	0.834531	0.700247	0.913205	0.461151	0.781363	0.494236	0.542262
butyrate 3	0.783945	0.930356	0.623845	0.605484	0.737751	0.647553	0.851846	0.48137	0.711609	0.471072	0.50121
[truncated: 29 more rows]

## Sheet: Table S6
SampleId	Chor	Arg	Lys	His	Trp	Tyr	Phe	Ile_Val	Leu	Ser	Cys	Thr	Met	Pro	Gly	Glu	Gln	Asp	Asn
[truncated: 40 more rows]

[truncated: 1 more sheets: Table S7]
